# Supplementary material for: Trends in Occurrence and Phenotypic Resistance of Coagulase-Negative Staphylococci (CoNS) Found in Human Blood in the Northern Netherlands between 2013 and 2019
Source: Microorganisms. 2022 Sep 7;10(9):1801. doi: 10.3390/microorganisms10091801 (PMC9506452; doi:10.3390/microorganisms10091801)
Supplement: Supplementary file 1 [file microorganisms-10-01801-s001.zip]

Archive with 3 entries (3 files):
- supp_tbl1.xlsx
- supp_tbl2.xlsx
- supp_tbl3.xlsx
