# Supplementary material for: Trends in Occurrence and Phenotypic Resistance of Coagulase-Negative Staphylococci (CoNS) Found in Human Blood in the Northern Netherlands between 2013 and 2019
Source: Microorganisms. 2022 Sep 7;10(9):1801. doi: 10.3390/microorganisms10091801 (PMC9506452; doi:10.3390/microorganisms10091801)
Supplement: Supplementary file 1 [file microorganisms-10-01801-s001.zip › supp_tbl1.xlsx]

## Sheet: Sheet 1
row	col	mo_fullname	old	new	rule	rule_group	rule_name	rule_source
1	clar	Staphylococcus cohnii		S	report as 'S' when erythromycin is 'S': azithromycin, clarithromycin, roxithromycin	Breakpoints	Staphylococcus	EUCAST Clinical Breakpoints v10.0, 2020
1	mino	Staphylococcus cohnii		S	report as 'S' when tetracycline is 'S': doxycycline, minocycline	Breakpoints	Staphylococcus	EUCAST Clinical Breakpoints v10.0, 2020
1	cfta	Staphylococcus cohnii		R	always report as 'R': ceftazidime, novobiocin	Expert Rules	Table 04: Intrinsic resistance in Gram-positive bacteria	EUCAST Expert Rules, Intrinsic Resistance and Exceptional Phenotypes v3.1, 2016
1	coli	Staphylococcus cohnii		R	always report as 'R': aztreonam, nalidixic acid, polymyxins	Expert Rules	Table 04: Intrinsic resistance in Gram-positive bacteria	EUCAST Expert Rules, Intrinsic Resistance and Exceptional Phenotypes v3.1, 2016
2	clar	Staphylococcus epidermidis		S	report as 'S' when erythromycin is 'S': azithromycin, clarithromycin, roxithromycin	Breakpoints	Staphylococcus	EUCAST Clinical Breakpoints v10.0, 2020
2	cfta	Staphylococcus epidermidis		R	always report as 'R': ceftazidime	Expert Rules	Table 04: Intrinsic resistance in Gram-positive bacteria	EUCAST Expert Rules, Intrinsic Resistance and Exceptional Phenotypes v3.1, 2016
2	coli	Staphylococcus epidermidis		R	always report as 'R': aztreonam, nalidixic acid, polymyxins	Expert Rules	Table 04: Intrinsic resistance in Gram-positive bacteria	EUCAST Expert Rules, Intrinsic Resistance and Exceptional Phenotypes v3.1, 2016
2	amik	Staphylococcus epidermidis		R	report as 'R' when tobramycin is 'R': amikacin, kanamycin	Expert Rules	Table 12: Interpretive rules for aminoglycosides	EUCAST Expert Rules, Intrinsic Resistance and Exceptional Phenotypes v3.1, 2016
2	kana	Staphylococcus epidermidis		R	report as 'R' when tobramycin is 'R': amikacin, kanamycin	Expert Rules	Table 12: Interpretive rules for aminoglycosides	EUCAST Expert Rules, Intrinsic Resistance and Exceptional Phenotypes v3.1, 2016
3	clar	Staphylococcus epidermidis		R	report as 'R' when erythromycin is 'R': azithromycin, clarithromycin, roxithromycin	Breakpoints	Staphylococcus	EUCAST Clinical Breakpoints v10.0, 2020
3	mino	Staphylococcus epidermidis		S	report as 'S' when tetracycline is 'S': doxycycline, minocycline	Breakpoints	Staphylococcus	EUCAST Clinical Breakpoints v10.0, 2020
3	cfta	Staphylococcus epidermidis		R	always report as 'R': ceftazidime	Expert Rules	Table 04: Intrinsic resistance in Gram-positive bacteria	EUCAST Expert Rules, Intrinsic Resistance and Exceptional Phenotypes v3.1, 2016
3	coli	Staphylococcus epidermidis		R	always report as 'R': aztreonam, nalidixic acid, polymyxins	Expert Rules	Table 04: Intrinsic resistance in Gram-positive bacteria	EUCAST Expert Rules, Intrinsic Resistance and Exceptional Phenotypes v3.1, 2016
3	amik	Staphylococcus epidermidis		R	report as 'R' when tobramycin is 'R': amikacin, kanamycin	Expert Rules	Table 12: Interpretive rules for aminoglycosides	EUCAST Expert Rules, Intrinsic Resistance and Exceptional Phenotypes v3.1, 2016
3	kana	Staphylococcus epidermidis		R	report as 'R' when tobramycin is 'R': amikacin, kanamycin	Expert Rules	Table 12: Interpretive rules for aminoglycosides	EUCAST Expert Rules, Intrinsic Resistance and Exceptional Phenotypes v3.1, 2016
4	clar	Staphylococcus epidermidis		S	report as 'S' when erythromycin is 'S': azithromycin, clarithromycin, roxithromycin	Breakpoints	Staphylococcus	EUCAST Clinical Breakpoints v10.0, 2020
4	mino	Staphylococcus epidermidis		S	report as 'S' when tetracycline is 'S': doxycycline, minocycline	Breakpoints	Staphylococcus	EUCAST Clinical Breakpoints v10.0, 2020
4	cfta	Staphylococcus epidermidis		R	always report as 'R': ceftazidime	Expert Rules	Table 04: Intrinsic resistance in Gram-positive bacteria	EUCAST Expert Rules, Intrinsic Resistance and Exceptional Phenotypes v3.1, 2016
4	coli	Staphylococcus epidermidis		R	always report as 'R': aztreonam, nalidixic acid, polymyxins	Expert Rules	Table 04: Intrinsic resistance in Gram-positive bacteria	EUCAST Expert Rules, Intrinsic Resistance and Exceptional Phenotypes v3.1, 2016
5	clar	Staphylococcus hominis		R	report as 'R' when erythromycin is 'R': azithromycin, clarithromycin, roxithromycin	Breakpoints	Staphylococcus	EUCAST Clinical Breakpoints v10.0, 2020
5	cfta	Staphylococcus hominis		R	always report as 'R': ceftazidime	Expert Rules	Table 04: Intrinsic resistance in Gram-positive bacteria	EUCAST Expert Rules, Intrinsic Resistance and Exceptional Phenotypes v3.1, 2016
5	coli	Staphylococcus hominis		R	always report as 'R': aztreonam, nalidixic acid, polymyxins	Expert Rules	Table 04: Intrinsic resistance in Gram-positive bacteria	EUCAST Expert Rules, Intrinsic Resistance and Exceptional Phenotypes v3.1, 2016
5	amik	Staphylococcus hominis		R	report as 'R' when tobramycin is 'R': amikacin, kanamycin	Expert Rules	Table 12: Interpretive rules for aminoglycosides	EUCAST Expert Rules, Intrinsic Resistance and Exceptional Phenotypes v3.1, 2016
5	kana	Staphylococcus hominis		R	report as 'R' when tobramycin is 'R': amikacin, kanamycin	Expert Rules	Table 12: Interpretive rules for aminoglycosides	EUCAST Expert Rules, Intrinsic Resistance and Exceptional Phenotypes v3.1, 2016
6	clar	Staphylococcus hominis		R	report as 'R' when erythromycin is 'R': azithromycin, clarithromycin, roxithromycin	Breakpoints	Staphylococcus	EUCAST Clinical Breakpoints v10.0, 2020
6	cfta	Staphylococcus hominis		R	always report as 'R': ceftazidime	Expert Rules	Table 04: Intrinsic resistance in Gram-positive bacteria	EUCAST Expert Rules, Intrinsic Resistance and Exceptional Phenotypes v3.1, 2016
6	coli	Staphylococcus hominis		R	always report as 'R': aztreonam, nalidixic acid, polymyxins	Expert Rules	Table 04: Intrinsic resistance in Gram-positive bacteria	EUCAST Expert Rules, Intrinsic Resistance and Exceptional Phenotypes v3.1, 2016
7	clar	Staphylococcus capitis		S	report as 'S' when erythromycin is 'S': azithromycin, clarithromycin, roxithromycin	Breakpoints	Staphylococcus	EUCAST Clinical Breakpoints v10.0, 2020
7	mino	Staphylococcus capitis		S	report as 'S' when tetracycline is 'S': doxycycline, minocycline	Breakpoints	Staphylococcus	EUCAST Clinical Breakpoints v10.0, 2020
7	cfta	Staphylococcus capitis		R	always report as 'R': ceftazidime, fosfomycin	Expert Rules	Table 04: Intrinsic resistance in Gram-positive bacteria	EUCAST Expert Rules, Intrinsic Resistance and Exceptional Phenotypes v3.1, 2016
7	coli	Staphylococcus capitis		R	always report as 'R': aztreonam, nalidixic acid, polymyxins	Expert Rules	Table 04: Intrinsic resistance in Gram-positive bacteria	EUCAST Expert Rules, Intrinsic Resistance and Exceptional Phenotypes v3.1, 2016
8	clar	Staphylococcus hominis		S	report as 'S' when erythromycin is 'S': azithromycin, clarithromycin, roxithromycin	Breakpoints	Staphylococcus	EUCAST Clinical Breakpoints v10.0, 2020
8	mino	Staphylococcus hominis		S	report as 'S' when tetracycline is 'S': doxycycline, minocycline	Breakpoints	Staphylococcus	EUCAST Clinical Breakpoints v10.0, 2020
8	cfta	Staphylococcus hominis		R	always report as 'R': ceftazidime	Expert Rules	Table 04: Intrinsic resistance in Gram-positive bacteria	EUCAST Expert Rules, Intrinsic Resistance and Exceptional Phenotypes v3.1, 2016
8	coli	Staphylococcus hominis		R	always report as 'R': aztreonam, nalidixic acid, polymyxins	Expert Rules	Table 04: Intrinsic resistance in Gram-positive bacteria	EUCAST Expert Rules, Intrinsic Resistance and Exceptional Phenotypes v3.1, 2016
9	clar	Staphylococcus hominis		R	report as 'R' when erythromycin is 'R': azithromycin, clarithromycin, roxithromycin	Breakpoints	Staphylococcus	EUCAST Clinical Breakpoints v10.0, 2020
9	cfta	Staphylococcus hominis		R	always report as 'R': ceftazidime	Expert Rules	Table 04: Intrinsic resistance in Gram-positive bacteria	EUCAST Expert Rules, Intrinsic Resistance and Exceptional Phenotypes v3.1, 2016
9	coli	Staphylococcus hominis		R	always report as 'R': aztreonam, nalidixic acid, polymyxins	Expert Rules	Table 04: Intrinsic resistance in Gram-positive bacteria	EUCAST Expert Rules, Intrinsic Resistance and Exceptional Phenotypes v3.1, 2016
10	clar	Staphylococcus haemolyticus		R	report as 'R' when erythromycin is 'R': azithromycin, clarithromycin, roxithromycin	Breakpoints	Staphylococcus	EUCAST Clinical Breakpoints v10.0, 2020
10	mino	Staphylococcus haemolyticus		S	report as 'S' when tetracycline is 'S': doxycycline, minocycline	Breakpoints	Staphylococcus	EUCAST Clinical Breakpoints v10.0, 2020
10	cfta	Staphylococcus haemolyticus		R	always report as 'R': ceftazidime	Expert Rules	Table 04: Intrinsic resistance in Gram-positive bacteria	EUCAST Expert Rules, Intrinsic Resistance and Exceptional Phenotypes v3.1, 2016
10	coli	Staphylococcus haemolyticus		R	always report as 'R': aztreonam, nalidixic acid, polymyxins	Expert Rules	Table 04: Intrinsic resistance in Gram-positive bacteria	EUCAST Expert Rules, Intrinsic Resistance and Exceptional Phenotypes v3.1, 2016
11	clar	Staphylococcus epidermidis		S	report as 'S' when erythromycin is 'S': azithromycin, clarithromycin, roxithromycin	Breakpoints	Staphylococcus	EUCAST Clinical Breakpoints v10.0, 2020
11	mino	Staphylococcus epidermidis		S	report as 'S' when tetracycline is 'S': doxycycline, minocycline	Breakpoints	Staphylococcus	EUCAST Clinical Breakpoints v10.0, 2020
11	cfta	Staphylococcus epidermidis		R	always report as 'R': ceftazidime	Expert Rules	Table 04: Intrinsic resistance in Gram-positive bacteria	EUCAST Expert Rules, Intrinsic Resistance and Exceptional Phenotypes v3.1, 2016
11	coli	Staphylococcus epidermidis		R	always report as 'R': aztreonam, nalidixic acid, polymyxins	Expert Rules	Table 04: Intrinsic resistance in Gram-positive bacteria	EUCAST Expert Rules, Intrinsic Resistance and Exceptional Phenotypes v3.1, 2016
11	amik	Staphylococcus epidermidis		R	report as 'R' when tobramycin is 'R': amikacin, kanamycin	Expert Rules	Table 12: Interpretive rules for aminoglycosides	EUCAST Expert Rules, Intrinsic Resistance and Exceptional Phenotypes v3.1, 2016
11	kana	Staphylococcus epidermidis		R	report as 'R' when tobramycin is 'R': amikacin, kanamycin	Expert Rules	Table 12: Interpretive rules for aminoglycosides	EUCAST Expert Rules, Intrinsic Resistance and Exceptional Phenotypes v3.1, 2016
12	clar	Staphylococcus epidermidis		R	report as 'R' when erythromycin is 'R': azithromycin, clarithromycin, roxithromycin	Breakpoints	Staphylococcus	EUCAST Clinical Breakpoints v10.0, 2020
12	cfta	Staphylococcus epidermidis		R	always report as 'R': ceftazidime	Expert Rules	Table 04: Intrinsic resistance in Gram-positive bacteria	EUCAST Expert Rules, Intrinsic Resistance and Exceptional Phenotypes v3.1, 2016
12	coli	Staphylococcus epidermidis		R	always report as 'R': aztreonam, nalidixic acid, polymyxins	Expert Rules	Table 04: Intrinsic resistance in Gram-positive bacteria	EUCAST Expert Rules, Intrinsic Resistance and Exceptional Phenotypes v3.1, 2016
13	clar	Staphylococcus hominis		S	report as 'S' when erythromycin is 'S': azithromycin, clarithromycin, roxithromycin	Breakpoints	Staphylococcus	EUCAST Clinical Breakpoints v10.0, 2020
13	mino	Staphylococcus hominis		S	report as 'S' when tetracycline is 'S': doxycycline, minocycline	Breakpoints	Staphylococcus	EUCAST Clinical Breakpoints v10.0, 2020
13	cfta	Staphylococcus hominis		R	always report as 'R': ceftazidime	Expert Rules	Table 04: Intrinsic resistance in Gram-positive bacteria	EUCAST Expert Rules, Intrinsic Resistance and Exceptional Phenotypes v3.1, 2016
13	coli	Staphylococcus hominis		R	always report as 'R': aztreonam, nalidixic acid, polymyxins	Expert Rules	Table 04: Intrinsic resistance in Gram-positive bacteria	EUCAST Expert Rules, Intrinsic Resistance and Exceptional Phenotypes v3.1, 2016
14	clar	Staphylococcus hominis		S	report as 'S' when erythromycin is 'S': azithromycin, clarithromycin, roxithromycin	Breakpoints	Staphylococcus	EUCAST Clinical Breakpoints v10.0, 2020
14	mino	Staphylococcus hominis		S	report as 'S' when tetracycline is 'S': doxycycline, minocycline	Breakpoints	Staphylococcus	EUCAST Clinical Breakpoints v10.0, 2020
14	cfta	Staphylococcus hominis		R	always report as 'R': ceftazidime	Expert Rules	Table 04: Intrinsic resistance in Gram-positive bacteria	EUCAST Expert Rules, Intrinsic Resistance and Exceptional Phenotypes v3.1, 2016
14	coli	Staphylococcus hominis		R	always report as 'R': aztreonam, nalidixic acid, polymyxins	Expert Rules	Table 04: Intrinsic resistance in Gram-positive bacteria	EUCAST Expert Rules, Intrinsic Resistance and Exceptional Phenotypes v3.1, 2016
15	clar	Staphylococcus epidermidis		R	report as 'R' when erythromycin is 'R': azithromycin, clarithromycin, roxithromycin	Breakpoints	Staphylococcus	EUCAST Clinical Breakpoints v10.0, 2020
15	mino	Staphylococcus epidermidis		S	report as 'S' when tetracycline is 'S': doxycycline, minocycline	Breakpoints	Staphylococcus	EUCAST Clinical Breakpoints v10.0, 2020
15	cfta	Staphylococcus epidermidis		R	always report as 'R': ceftazidime	Expert Rules	Table 04: Intrinsic resistance in Gram-positive bacteria	EUCAST Expert Rules, Intrinsic Resistance and Exceptional Phenotypes v3.1, 2016
15	coli	Staphylococcus epidermidis		R	always report as 'R': aztreonam, nalidixic acid, polymyxins	Expert Rules	Table 04: Intrinsic resistance in Gram-positive bacteria	EUCAST Expert Rules, Intrinsic Resistance and Exceptional Phenotypes v3.1, 2016
15	amik	Staphylococcus epidermidis		R	report as 'R' when tobramycin is 'R': amikacin, kanamycin	Expert Rules	Table 12: Interpretive rules for aminoglycosides	EUCAST Expert Rules, Intrinsic Resistance and Exceptional Phenotypes v3.1, 2016
15	kana	Staphylococcus epidermidis		R	report as 'R' when tobramycin is 'R': amikacin, kanamycin	Expert Rules	Table 12: Interpretive rules for aminoglycosides	EUCAST Expert Rules, Intrinsic Resistance and Exceptional Phenotypes v3.1, 2016
16	clar	Staphylococcus epidermidis		R	report as 'R' when erythromycin is 'R': azithromycin, clarithromycin, roxithromycin	Breakpoints	Staphylococcus	EUCAST Clinical Breakpoints v10.0, 2020
16	cfta	Staphylococcus epidermidis		R	always report as 'R': ceftazidime	Expert Rules	Table 04: Intrinsic resistance in Gram-positive bacteria	EUCAST Expert Rules, Intrinsic Resistance and Exceptional Phenotypes v3.1, 2016
16	coli	Staphylococcus epidermidis		R	always report as 'R': aztreonam, nalidixic acid, polymyxins	Expert Rules	Table 04: Intrinsic resistance in Gram-positive bacteria	EUCAST Expert Rules, Intrinsic Resistance and Exceptional Phenotypes v3.1, 2016
16	amik	Staphylococcus epidermidis		R	report as 'R' when tobramycin is 'R': amikacin, kanamycin	Expert Rules	Table 12: Interpretive rules for aminoglycosides	EUCAST Expert Rules, Intrinsic Resistance and Exceptional Phenotypes v3.1, 2016
16	kana	Staphylococcus epidermidis		R	report as 'R' when tobramycin is 'R': amikacin, kanamycin	Expert Rules	Table 12: Interpretive rules for aminoglycosides	EUCAST Expert Rules, Intrinsic Resistance and Exceptional Phenotypes v3.1, 2016
17	clar	Staphylococcus epidermidis		S	report as 'S' when erythromycin is 'S': azithromycin, clarithromycin, roxithromycin	Breakpoints	Staphylococcus	EUCAST Clinical Breakpoints v10.0, 2020
17	mino	Staphylococcus epidermidis		S	report as 'S' when tetracycline is 'S': doxycycline, minocycline	Breakpoints	Staphylococcus	EUCAST Clinical Breakpoints v10.0, 2020
17	cfta	Staphylococcus epidermidis		R	always report as 'R': ceftazidime	Expert Rules	Table 04: Intrinsic resistance in Gram-positive bacteria	EUCAST Expert Rules, Intrinsic Resistance and Exceptional Phenotypes v3.1, 2016
17	coli	Staphylococcus epidermidis		R	always report as 'R': aztreonam, nalidixic acid, polymyxins	Expert Rules	Table 04: Intrinsic resistance in Gram-positive bacteria	EUCAST Expert Rules, Intrinsic Resistance and Exceptional Phenotypes v3.1, 2016
18	clar	Staphylococcus hominis		R	report as 'R' when erythromycin is 'R': azithromycin, clarithromycin, roxithromycin	Breakpoints	Staphylococcus	EUCAST Clinical Breakpoints v10.0, 2020
18	cfta	Staphylococcus hominis		R	always report as 'R': ceftazidime	Expert Rules	Table 04: Intrinsic resistance in Gram-positive bacteria	EUCAST Expert Rules, Intrinsic Resistance and Exceptional Phenotypes v3.1, 2016
18	coli	Staphylococcus hominis		R	always report as 'R': aztreonam, nalidixic acid, polymyxins	Expert Rules	Table 04: Intrinsic resistance in Gram-positive bacteria	EUCAST Expert Rules, Intrinsic Resistance and Exceptional Phenotypes v3.1, 2016
19	clar	Staphylococcus warneri		R	report as 'R' when erythromycin is 'R': azithromycin, clarithromycin, roxithromycin	Breakpoints	Staphylococcus	EUCAST Clinical Breakpoints v10.0, 2020
19	mino	Staphylococcus warneri		S	report as 'S' when tetracycline is 'S': doxycycline, minocycline	Breakpoints	Staphylococcus	EUCAST Clinical Breakpoints v10.0, 2020
19	coli	Staphylococcus warneri		R	always report as 'R': aztreonam, nalidixic acid, polymyxins	Expert Rules	Table 04: Intrinsic resistance in Gram-positive bacteria	EUCAST Expert Rules, Intrinsic Resistance and Exceptional Phenotypes v3.1, 2016
19	amik	Staphylococcus warneri		R	report as 'R' when tobramycin is 'R': amikacin, kanamycin	Expert Rules	Table 12: Interpretive rules for aminoglycosides	EUCAST Expert Rules, Intrinsic Resistance and Exceptional Phenotypes v3.1, 2016
19	kana	Staphylococcus warneri		R	report as 'R' when tobramycin is 'R': amikacin, kanamycin	Expert Rules	Table 12: Interpretive rules for aminoglycosides	EUCAST Expert Rules, Intrinsic Resistance and Exceptional Phenotypes v3.1, 2016
20	clar	Staphylococcus capitis		R	report as 'R' when erythromycin is 'R': azithromycin, clarithromycin, roxithromycin	Breakpoints	Staphylococcus	EUCAST Clinical Breakpoints v10.0, 2020
20	mino	Staphylococcus capitis		S	report as 'S' when tetracycline is 'S': doxycycline, minocycline	Breakpoints	Staphylococcus	EUCAST Clinical Breakpoints v10.0, 2020
20	cfta	Staphylococcus capitis		R	always report as 'R': ceftazidime, fosfomycin	Expert Rules	Table 04: Intrinsic resistance in Gram-positive bacteria	EUCAST Expert Rules, Intrinsic Resistance and Exceptional Phenotypes v3.1, 2016
20	coli	Staphylococcus capitis		R	always report as 'R': aztreonam, nalidixic acid, polymyxins	Expert Rules	Table 04: Intrinsic resistance in Gram-positive bacteria	EUCAST Expert Rules, Intrinsic Resistance and Exceptional Phenotypes v3.1, 2016
20	amik	Staphylococcus capitis		R	report as 'R' when tobramycin is 'R': amikacin, kanamycin	Expert Rules	Table 12: Interpretive rules for aminoglycosides	EUCAST Expert Rules, Intrinsic Resistance and Exceptional Phenotypes v3.1, 2016
20	kana	Staphylococcus capitis		R	report as 'R' when tobramycin is 'R': amikacin, kanamycin	Expert Rules	Table 12: Interpretive rules for aminoglycosides	EUCAST Expert Rules, Intrinsic Resistance and Exceptional Phenotypes v3.1, 2016
21	clar	Staphylococcus epidermidis		R	report as 'R' when erythromycin is 'R': azithromycin, clarithromycin, roxithromycin	Breakpoints	Staphylococcus	EUCAST Clinical Breakpoints v10.0, 2020
21	cfta	Staphylococcus epidermidis		R	always report as 'R': ceftazidime	Expert Rules	Table 04: Intrinsic resistance in Gram-positive bacteria	EUCAST Expert Rules, Intrinsic Resistance and Exceptional Phenotypes v3.1, 2016
21	coli	Staphylococcus epidermidis		R	always report as 'R': aztreonam, nalidixic acid, polymyxins	Expert Rules	Table 04: Intrinsic resistance in Gram-positive bacteria	EUCAST Expert Rules, Intrinsic Resistance and Exceptional Phenotypes v3.1, 2016
21	amik	Staphylococcus epidermidis		R	report as 'R' when tobramycin is 'R': amikacin, kanamycin	Expert Rules	Table 12: Interpretive rules for aminoglycosides	EUCAST Expert Rules, Intrinsic Resistance and Exceptional Phenotypes v3.1, 2016
21	kana	Staphylococcus epidermidis		R	report as 'R' when tobramycin is 'R': amikacin, kanamycin	Expert Rules	Table 12: Interpretive rules for aminoglycosides	EUCAST Expert Rules, Intrinsic Resistance and Exceptional Phenotypes v3.1, 2016
22	clar	Staphylococcus hominis		S	report as 'S' when erythromycin is 'S': azithromycin, clarithromycin, roxithromycin	Breakpoints	Staphylococcus	EUCAST Clinical Breakpoints v10.0, 2020
22	cfta	Staphylococcus hominis		R	always report as 'R': ceftazidime	Expert Rules	Table 04: Intrinsic resistance in Gram-positive bacteria	EUCAST Expert Rules, Intrinsic Resistance and Exceptional Phenotypes v3.1, 2016
22	coli	Staphylococcus hominis		R	always report as 'R': aztreonam, nalidixic acid, polymyxins	Expert Rules	Table 04: Intrinsic resistance in Gram-positive bacteria	EUCAST Expert Rules, Intrinsic Resistance and Exceptional Phenotypes v3.1, 2016
23	clar	Staphylococcus hominis		S	report as 'S' when erythromycin is 'S': azithromycin, clarithromycin, roxithromycin	Breakpoints	Staphylococcus	EUCAST Clinical Breakpoints v10.0, 2020
23	cfta	Staphylococcus hominis		R	always report as 'R': ceftazidime	Expert Rules	Table 04: Intrinsic resistance in Gram-positive bacteria	EUCAST Expert Rules, Intrinsic Resistance and Exceptional Phenotypes v3.1, 2016
23	coli	Staphylococcus hominis		R	always report as 'R': aztreonam, nalidixic acid, polymyxins	Expert Rules	Table 04: Intrinsic resistance in Gram-positive bacteria	EUCAST Expert Rules, Intrinsic Resistance and Exceptional Phenotypes v3.1, 2016
24	clar	Staphylococcus epidermidis		R	report as 'R' when erythromycin is 'R': azithromycin, clarithromycin, roxithromycin	Breakpoints	Staphylococcus	EUCAST Clinical Breakpoints v10.0, 2020
24	cfta	Staphylococcus epidermidis		R	always report as 'R': ceftazidime	Expert Rules	Table 04: Intrinsic resistance in Gram-positive bacteria	EUCAST Expert Rules, Intrinsic Resistance and Exceptional Phenotypes v3.1, 2016
24	coli	Staphylococcus epidermidis		R	always report as 'R': aztreonam, nalidixic acid, polymyxins	Expert Rules	Table 04: Intrinsic resistance in Gram-positive bacteria	EUCAST Expert Rules, Intrinsic Resistance and Exceptional Phenotypes v3.1, 2016
24	amik	Staphylococcus epidermidis		R	report as 'R' when tobramycin is 'R': amikacin, kanamycin	Expert Rules	Table 12: Interpretive rules for aminoglycosides	EUCAST Expert Rules, Intrinsic Resistance and Exceptional Phenotypes v3.1, 2016
24	kana	Staphylococcus epidermidis		R	report as 'R' when tobramycin is 'R': amikacin, kanamycin	Expert Rules	Table 12: Interpretive rules for aminoglycosides	EUCAST Expert Rules, Intrinsic Resistance and Exceptional Phenotypes v3.1, 2016
25	clar	Staphylococcus epidermidis		S	report as 'S' when erythromycin is 'S': azithromycin, clarithromycin, roxithromycin	Breakpoints	Staphylococcus	EUCAST Clinical Breakpoints v10.0, 2020
25	cfta	Staphylococcus epidermidis		R	always report as 'R': ceftazidime	Expert Rules	Table 04: Intrinsic resistance in Gram-positive bacteria	EUCAST Expert Rules, Intrinsic Resistance and Exceptional Phenotypes v3.1, 2016
25	coli	Staphylococcus epidermidis		R	always report as 'R': aztreonam, nalidixic acid, polymyxins	Expert Rules	Table 04: Intrinsic resistance in Gram-positive bacteria	EUCAST Expert Rules, Intrinsic Resistance and Exceptional Phenotypes v3.1, 2016
26	clar	Staphylococcus hominis		R	report as 'R' when erythromycin is 'R': azithromycin, clarithromycin, roxithromycin	Breakpoints	Staphylococcus	EUCAST Clinical Breakpoints v10.0, 2020
26	cfta	Staphylococcus hominis		R	always report as 'R': ceftazidime	Expert Rules	Table 04: Intrinsic resistance in Gram-positive bacteria	EUCAST Expert Rules, Intrinsic Resistance and Exceptional Phenotypes v3.1, 2016
26	coli	Staphylococcus hominis		R	always report as 'R': aztreonam, nalidixic acid, polymyxins	Expert Rules	Table 04: Intrinsic resistance in Gram-positive bacteria	EUCAST Expert Rules, Intrinsic Resistance and Exceptional Phenotypes v3.1, 2016
26	amik	Staphylococcus hominis		R	report as 'R' when tobramycin is 'R': amikacin, kanamycin	Expert Rules	Table 12: Interpretive rules for aminoglycosides	EUCAST Expert Rules, Intrinsic Resistance and Exceptional Phenotypes v3.1, 2016
26	kana	Staphylococcus hominis		R	report as 'R' when tobramycin is 'R': amikacin, kanamycin	Expert Rules	Table 12: Interpretive rules for aminoglycosides	EUCAST Expert Rules, Intrinsic Resistance and Exceptional Phenotypes v3.1, 2016
27	azit	Staphylococcus epidermidis	S	R	report as 'R' when erythromycin is 'R': azithromycin, clarithromycin, roxithromycin	Breakpoints	Staphylococcus	EUCAST Clinical Breakpoints v10.0, 2020
27	clar	Staphylococcus epidermidis		R	report as 'R' when erythromycin is 'R': azithromycin, clarithromycin, roxithromycin	Breakpoints	Staphylococcus	EUCAST Clinical Breakpoints v10.0, 2020
27	cfta	Staphylococcus epidermidis		R	always report as 'R': ceftazidime	Expert Rules	Table 04: Intrinsic resistance in Gram-positive bacteria	EUCAST Expert Rules, Intrinsic Resistance and Exceptional Phenotypes v3.1, 2016
27	coli	Staphylococcus epidermidis		R	always report as 'R': aztreonam, nalidixic acid, polymyxins	Expert Rules	Table 04: Intrinsic resistance in Gram-positive bacteria	EUCAST Expert Rules, Intrinsic Resistance and Exceptional Phenotypes v3.1, 2016
27	amik	Staphylococcus epidermidis		R	report as 'R' when tobramycin is 'R': amikacin, kanamycin	Expert Rules	Table 12: Interpretive rules for aminoglycosides	EUCAST Expert Rules, Intrinsic Resistance and Exceptional Phenotypes v3.1, 2016
27	kana	Staphylococcus epidermidis		R	report as 'R' when tobramycin is 'R': amikacin, kanamycin	Expert Rules	Table 12: Interpretive rules for aminoglycosides	EUCAST Expert Rules, Intrinsic Resistance and Exceptional Phenotypes v3.1, 2016
28	clar	Staphylococcus epidermidis		R	report as 'R' when erythromycin is 'R': azithromycin, clarithromycin, roxithromycin	Breakpoints	Staphylococcus	EUCAST Clinical Breakpoints v10.0, 2020
28	cfta	Staphylococcus epidermidis		R	always report as 'R': ceftazidime	Expert Rules	Table 04: Intrinsic resistance in Gram-positive bacteria	EUCAST Expert Rules, Intrinsic Resistance and Exceptional Phenotypes v3.1, 2016
28	coli	Staphylococcus epidermidis		R	always report as 'R': aztreonam, nalidixic acid, polymyxins	Expert Rules	Table 04: Intrinsic resistance in Gram-positive bacteria	EUCAST Expert Rules, Intrinsic Resistance and Exceptional Phenotypes v3.1, 2016
28	amik	Staphylococcus epidermidis		R	report as 'R' when tobramycin is 'R': amikacin, kanamycin	Expert Rules	Table 12: Interpretive rules for aminoglycosides	EUCAST Expert Rules, Intrinsic Resistance and Exceptional Phenotypes v3.1, 2016
28	kana	Staphylococcus epidermidis		R	report as 'R' when tobramycin is 'R': amikacin, kanamycin	Expert Rules	Table 12: Interpretive rules for aminoglycosides	EUCAST Expert Rules, Intrinsic Resistance and Exceptional Phenotypes v3.1, 2016
29	clar	Staphylococcus epidermidis		R	report as 'R' when erythromycin is 'R': azithromycin, clarithromycin, roxithromycin	Breakpoints	Staphylococcus	EUCAST Clinical Breakpoints v10.0, 2020
29	mino	Staphylococcus epidermidis		S	report as 'S' when tetracycline is 'S': doxycycline, minocycline	Breakpoints	Staphylococcus	EUCAST Clinical Breakpoints v10.0, 2020
29	cfta	Staphylococcus epidermidis		R	always report as 'R': ceftazidime	Expert Rules	Table 04: Intrinsic resistance in Gram-positive bacteria	EUCAST Expert Rules, Intrinsic Resistance and Exceptional Phenotypes v3.1, 2016
29	coli	Staphylococcus epidermidis		R	always report as 'R': aztreonam, nalidixic acid, polymyxins	Expert Rules	Table 04: Intrinsic resistance in Gram-positive bacteria	EUCAST Expert Rules, Intrinsic Resistance and Exceptional Phenotypes v3.1, 2016
29	amik	Staphylococcus epidermidis		R	report as 'R' when tobramycin is 'R': amikacin, kanamycin	Expert Rules	Table 12: Interpretive rules for aminoglycosides	EUCAST Expert Rules, Intrinsic Resistance and Exceptional Phenotypes v3.1, 2016
29	kana	Staphylococcus epidermidis		R	report as 'R' when tobramycin is 'R': amikacin, kanamycin	Expert Rules	Table 12: Interpretive rules for aminoglycosides	EUCAST Expert Rules, Intrinsic Resistance and Exceptional Phenotypes v3.1, 2016
30	clar	Staphylococcus epidermidis		R	report as 'R' when erythromycin is 'R': azithromycin, clarithromycin, roxithromycin	Breakpoints	Staphylococcus	EUCAST Clinical Breakpoints v10.0, 2020
30	cfta	Staphylococcus epidermidis		R	always report as 'R': ceftazidime	Expert Rules	Table 04: Intrinsic resistance in Gram-positive bacteria	EUCAST Expert Rules, Intrinsic Resistance and Exceptional Phenotypes v3.1, 2016
30	coli	Staphylococcus epidermidis		R	always report as 'R': aztreonam, nalidixic acid, polymyxins	Expert Rules	Table 04: Intrinsic resistance in Gram-positive bacteria	EUCAST Expert Rules, Intrinsic Resistance and Exceptional Phenotypes v3.1, 2016
31	clar	Staphylococcus epidermidis		R	report as 'R' when erythromycin is 'R': azithromycin, clarithromycin, roxithromycin	Breakpoints	Staphylococcus	EUCAST Clinical Breakpoints v10.0, 2020
31	cfta	Staphylococcus epidermidis		R	always report as 'R': ceftazidime	Expert Rules	Table 04: Intrinsic resistance in Gram-positive bacteria	EUCAST Expert Rules, Intrinsic Resistance and Exceptional Phenotypes v3.1, 2016
31	coli	Staphylococcus epidermidis		R	always report as 'R': aztreonam, nalidixic acid, polymyxins	Expert Rules	Table 04: Intrinsic resistance in Gram-positive bacteria	EUCAST Expert Rules, Intrinsic Resistance and Exceptional Phenotypes v3.1, 2016
32	clar	Staphylococcus epidermidis		R	report as 'R' when erythromycin is 'R': azithromycin, clarithromycin, roxithromycin	Breakpoints	Staphylococcus	EUCAST Clinical Breakpoints v10.0, 2020
32	cfta	Staphylococcus epidermidis		R	always report as 'R': ceftazidime	Expert Rules	Table 04: Intrinsic resistance in Gram-positive bacteria	EUCAST Expert Rules, Intrinsic Resistance and Exceptional Phenotypes v3.1, 2016
32	coli	Staphylococcus epidermidis		R	always report as 'R': aztreonam, nalidixic acid, polymyxins	Expert Rules	Table 04: Intrinsic resistance in Gram-positive bacteria	EUCAST Expert Rules, Intrinsic Resistance and Exceptional Phenotypes v3.1, 2016
32	amik	Staphylococcus epidermidis		R	report as 'R' when tobramycin is 'R': amikacin, kanamycin	Expert Rules	Table 12: Interpretive rules for aminoglycosides	EUCAST Expert Rules, Intrinsic Resistance and Exceptional Phenotypes v3.1, 2016
32	kana	Staphylococcus epidermidis		R	report as 'R' when tobramycin is 'R': amikacin, kanamycin	Expert Rules	Table 12: Interpretive rules for aminoglycosides	EUCAST Expert Rules, Intrinsic Resistance and Exceptional Phenotypes v3.1, 2016
33	clar	Staphylococcus epidermidis		S	report as 'S' when erythromycin is 'S': azithromycin, clarithromycin, roxithromycin	Breakpoints	Staphylococcus	EUCAST Clinical Breakpoints v10.0, 2020
33	cfta	Staphylococcus epidermidis		R	always report as 'R': ceftazidime	Expert Rules	Table 04: Intrinsic resistance in Gram-positive bacteria	EUCAST Expert Rules, Intrinsic Resistance and Exceptional Phenotypes v3.1, 2016
33	coli	Staphylococcus epidermidis		R	always report as 'R': aztreonam, nalidixic acid, polymyxins	Expert Rules	Table 04: Intrinsic resistance in Gram-positive bacteria	EUCAST Expert Rules, Intrinsic Resistance and Exceptional Phenotypes v3.1, 2016
33	amik	Staphylococcus epidermidis		R	report as 'R' when tobramycin is 'R': amikacin, kanamycin	Expert Rules	Table 12: Interpretive rules for aminoglycosides	EUCAST Expert Rules, Intrinsic Resistance and Exceptional Phenotypes v3.1, 2016
33	kana	Staphylococcus epidermidis		R	report as 'R' when tobramycin is 'R': amikacin, kanamycin	Expert Rules	Table 12: Interpretive rules for aminoglycosides	EUCAST Expert Rules, Intrinsic Resistance and Exceptional Phenotypes v3.1, 2016
34	clar	Staphylococcus epidermidis		S	report as 'S' when erythromycin is 'S': azithromycin, clarithromycin, roxithromycin	Breakpoints	Staphylococcus	EUCAST Clinical Breakpoints v10.0, 2020
34	cfta	Staphylococcus epidermidis		R	always report as 'R': ceftazidime	Expert Rules	Table 04: Intrinsic resistance in Gram-positive bacteria	EUCAST Expert Rules, Intrinsic Resistance and Exceptional Phenotypes v3.1, 2016
34	coli	Staphylococcus epidermidis		R	always report as 'R': aztreonam, nalidixic acid, polymyxins	Expert Rules	Table 04: Intrinsic resistance in Gram-positive bacteria	EUCAST Expert Rules, Intrinsic Resistance and Exceptional Phenotypes v3.1, 2016
35	clar	Staphylococcus hominis		S	report as 'S' when erythromycin is 'S': azithromycin, clarithromycin, roxithromycin	Breakpoints	Staphylococcus	EUCAST Clinical Breakpoints v10.0, 2020
35	mino	Staphylococcus hominis		S	report as 'S' when tetracycline is 'S': doxycycline, minocycline	Breakpoints	Staphylococcus	EUCAST Clinical Breakpoints v10.0, 2020
35	cfta	Staphylococcus hominis		R	always report as 'R': ceftazidime	Expert Rules	Table 04: Intrinsic resistance in Gram-positive bacteria	EUCAST Expert Rules, Intrinsic Resistance and Exceptional Phenotypes v3.1, 2016
35	coli	Staphylococcus hominis		R	always report as 'R': aztreonam, nalidixic acid, polymyxins	Expert Rules	Table 04: Intrinsic resistance in Gram-positive bacteria	EUCAST Expert Rules, Intrinsic Resistance and Exceptional Phenotypes v3.1, 2016
36	clar	Staphylococcus hominis		R	report as 'R' when erythromycin is 'R': azithromycin, clarithromycin, roxithromycin	Breakpoints	Staphylococcus	EUCAST Clinical Breakpoints v10.0, 2020
36	cfta	Staphylococcus hominis		R	always report as 'R': ceftazidime	Expert Rules	Table 04: Intrinsic resistance in Gram-positive bacteria	EUCAST Expert Rules, Intrinsic Resistance and Exceptional Phenotypes v3.1, 2016
36	coli	Staphylococcus hominis		R	always report as 'R': aztreonam, nalidixic acid, polymyxins	Expert Rules	Table 04: Intrinsic resistance in Gram-positive bacteria	EUCAST Expert Rules, Intrinsic Resistance and Exceptional Phenotypes v3.1, 2016
36	amik	Staphylococcus hominis		R	report as 'R' when tobramycin is 'R': amikacin, kanamycin	Expert Rules	Table 12: Interpretive rules for aminoglycosides	EUCAST Expert Rules, Intrinsic Resistance and Exceptional Phenotypes v3.1, 2016
36	kana	Staphylococcus hominis		R	report as 'R' when tobramycin is 'R': amikacin, kanamycin	Expert Rules	Table 12: Interpretive rules for aminoglycosides	EUCAST Expert Rules, Intrinsic Resistance and Exceptional Phenotypes v3.1, 2016
37	clar	Staphylococcus epidermidis		S	report as 'S' when erythromycin is 'S': azithromycin, clarithromycin, roxithromycin	Breakpoints	Staphylococcus	EUCAST Clinical Breakpoints v10.0, 2020
37	cfta	Staphylococcus epidermidis		R	always report as 'R': ceftazidime	Expert Rules	Table 04: Intrinsic resistance in Gram-positive bacteria	EUCAST Expert Rules, Intrinsic Resistance and Exceptional Phenotypes v3.1, 2016
37	coli	Staphylococcus epidermidis		R	always report as 'R': aztreonam, nalidixic acid, polymyxins	Expert Rules	Table 04: Intrinsic resistance in Gram-positive bacteria	EUCAST Expert Rules, Intrinsic Resistance and Exceptional Phenotypes v3.1, 2016
38	cfta	Staphylococcus epidermidis		R	always report as 'R': ceftazidime	Expert Rules	Table 04: Intrinsic resistance in Gram-positive bacteria	EUCAST Expert Rules, Intrinsic Resistance and Exceptional Phenotypes v3.1, 2016
38	coli	Staphylococcus epidermidis		R	always report as 'R': aztreonam, nalidixic acid, polymyxins	Expert Rules	Table 04: Intrinsic resistance in Gram-positive bacteria	EUCAST Expert Rules, Intrinsic Resistance and Exceptional Phenotypes v3.1, 2016
39	clar	Staphylococcus epidermidis		R	report as 'R' when erythromycin is 'R': azithromycin, clarithromycin, roxithromycin	Breakpoints	Staphylococcus	EUCAST Clinical Breakpoints v10.0, 2020
39	cfta	Staphylococcus epidermidis		R	always report as 'R': ceftazidime	Expert Rules	Table 04: Intrinsic resistance in Gram-positive bacteria	EUCAST Expert Rules, Intrinsic Resistance and Exceptional Phenotypes v3.1, 2016
39	coli	Staphylococcus epidermidis		R	always report as 'R': aztreonam, nalidixic acid, polymyxins	Expert Rules	Table 04: Intrinsic resistance in Gram-positive bacteria	EUCAST Expert Rules, Intrinsic Resistance and Exceptional Phenotypes v3.1, 2016
39	amik	Staphylococcus epidermidis		R	report as 'R' when tobramycin is 'R': amikacin, kanamycin	Expert Rules	Table 12: Interpretive rules for aminoglycosides	EUCAST Expert Rules, Intrinsic Resistance and Exceptional Phenotypes v3.1, 2016
39	kana	Staphylococcus epidermidis		R	report as 'R' when tobramycin is 'R': amikacin, kanamycin	Expert Rules	Table 12: Interpretive rules for aminoglycosides	EUCAST Expert Rules, Intrinsic Resistance and Exceptional Phenotypes v3.1, 2016
40	cfep	Staphylococcus epidermidis		S	report as 'S' when cefoxitin is 'S': carbapenems, cephalosporins except ceftazidime	Breakpoints	Staphylococcus	EUCAST Clinical Breakpoints v10.0, 2020
40	cfot	Staphylococcus epidermidis		S	report as 'S' when cefoxitin is 'S': carbapenems, cephalosporins except ceftazidime	Breakpoints	Staphylococcus	EUCAST Clinical Breakpoints v10.0, 2020
40	cftr	Staphylococcus epidermidis		S	report as 'S' when cefoxitin is 'S': carbapenems, cephalosporins except ceftazidime	Breakpoints	Staphylococcus	EUCAST Clinical Breakpoints v10.0, 2020
40	clar	Staphylococcus epidermidis		S	report as 'S' when erythromycin is 'S': azithromycin, clarithromycin, roxithromycin	Breakpoints	Staphylococcus	EUCAST Clinical Breakpoints v10.0, 2020
40	czol	Staphylococcus epidermidis		S	report as 'S' when cefoxitin is 'S': carbapenems, cephalosporins except ceftazidime	Breakpoints	Staphylococcus	EUCAST Clinical Breakpoints v10.0, 2020
40	imip	Staphylococcus epidermidis		S	report as 'S' when cefoxitin is 'S': carbapenems, cephalosporins except ceftazidime	Breakpoints	Staphylococcus	EUCAST Clinical Breakpoints v10.0, 2020
40	mero	Staphylococcus epidermidis		S	report as 'S' when cefoxitin is 'S': carbapenems, cephalosporins except ceftazidime	Breakpoints	Staphylococcus	EUCAST Clinical Breakpoints v10.0, 2020
40	mino	Staphylococcus epidermidis		S	report as 'S' when tetracycline is 'S': doxycycline, minocycline	Breakpoints	Staphylococcus	EUCAST Clinical Breakpoints v10.0, 2020
40	cfta	Staphylococcus epidermidis		R	always report as 'R': ceftazidime	Expert Rules	Table 04: Intrinsic resistance in Gram-positive bacteria	EUCAST Expert Rules, Intrinsic Resistance and Exceptional Phenotypes v3.1, 2016
40	coli	Staphylococcus epidermidis		R	always report as 'R': aztreonam, nalidixic acid, polymyxins	Expert Rules	Table 04: Intrinsic resistance in Gram-positive bacteria	EUCAST Expert Rules, Intrinsic Resistance and Exceptional Phenotypes v3.1, 2016
41	clar	Staphylococcus hominis		S	report as 'S' when erythromycin is 'S': azithromycin, clarithromycin, roxithromycin	Breakpoints	Staphylococcus	EUCAST Clinical Breakpoints v10.0, 2020
41	cfta	Staphylococcus hominis		R	always report as 'R': ceftazidime	Expert Rules	Table 04: Intrinsic resistance in Gram-positive bacteria	EUCAST Expert Rules, Intrinsic Resistance and Exceptional Phenotypes v3.1, 2016
41	coli	Staphylococcus hominis		R	always report as 'R': aztreonam, nalidixic acid, polymyxins	Expert Rules	Table 04: Intrinsic resistance in Gram-positive bacteria	EUCAST Expert Rules, Intrinsic Resistance and Exceptional Phenotypes v3.1, 2016
42	clar	Staphylococcus hominis		R	report as 'R' when erythromycin is 'R': azithromycin, clarithromycin, roxithromycin	Breakpoints	Staphylococcus	EUCAST Clinical Breakpoints v10.0, 2020
42	cfta	Staphylococcus hominis		R	always report as 'R': ceftazidime	Expert Rules	Table 04: Intrinsic resistance in Gram-positive bacteria	EUCAST Expert Rules, Intrinsic Resistance and Exceptional Phenotypes v3.1, 2016
42	coli	Staphylococcus hominis		R	always report as 'R': aztreonam, nalidixic acid, polymyxins	Expert Rules	Table 04: Intrinsic resistance in Gram-positive bacteria	EUCAST Expert Rules, Intrinsic Resistance and Exceptional Phenotypes v3.1, 2016
43	cfep	Staphylococcus epidermidis		R	report as 'R' when cefoxitin is 'R': all betalactams	Breakpoints	Staphylococcus	EUCAST Clinical Breakpoints v10.0, 2020
43	cfot	Staphylococcus epidermidis		R	report as 'R' when cefoxitin is 'R': all betalactams	Breakpoints	Staphylococcus	EUCAST Clinical Breakpoints v10.0, 2020
43	cfta	Staphylococcus epidermidis		R	report as 'R' when cefoxitin is 'R': all betalactams	Breakpoints	Staphylococcus	EUCAST Clinical Breakpoints v10.0, 2020
43	cftr	Staphylococcus epidermidis		R	report as 'R' when cefoxitin is 'R': all betalactams	Breakpoints	Staphylococcus	EUCAST Clinical Breakpoints v10.0, 2020
43	clar	Staphylococcus epidermidis		R	report as 'R' when erythromycin is 'R': azithromycin, clarithromycin, roxithromycin	Breakpoints	Staphylococcus	EUCAST Clinical Breakpoints v10.0, 2020
43	czol	Staphylococcus epidermidis		R	report as 'R' when cefoxitin is 'R': all betalactams	Breakpoints	Staphylococcus	EUCAST Clinical Breakpoints v10.0, 2020
43	imip	Staphylococcus epidermidis		R	report as 'R' when cefoxitin is 'R': all betalactams	Breakpoints	Staphylococcus	EUCAST Clinical Breakpoints v10.0, 2020
43	mero	Staphylococcus epidermidis		R	report as 'R' when cefoxitin is 'R': all betalactams	Breakpoints	Staphylococcus	EUCAST Clinical Breakpoints v10.0, 2020
43	oxac	Staphylococcus epidermidis		R	report as 'R' when cefoxitin is 'R': all betalactams	Breakpoints	Staphylococcus	EUCAST Clinical Breakpoints v10.0, 2020
43	peni	Staphylococcus epidermidis		R	report as 'R' when cefoxitin is 'R': all betalactams	Breakpoints	Staphylococcus	EUCAST Clinical Breakpoints v10.0, 2020
43	pita	Staphylococcus epidermidis		R	report as 'R' when cefoxitin is 'R': all betalactams	Breakpoints	Staphylococcus	EUCAST Clinical Breakpoints v10.0, 2020
43	coli	Staphylococcus epidermidis		R	always report as 'R': aztreonam, nalidixic acid, polymyxins	Expert Rules	Table 04: Intrinsic resistance in Gram-positive bacteria	EUCAST Expert Rules, Intrinsic Resistance and Exceptional Phenotypes v3.1, 2016
44	clar	Staphylococcus capitis		S	report as 'S' when erythromycin is 'S': azithromycin, clarithromycin, roxithromycin	Breakpoints	Staphylococcus	EUCAST Clinical Breakpoints v10.0, 2020
44	mino	Staphylococcus capitis		S	report as 'S' when tetracycline is 'S': doxycycline, minocycline	Breakpoints	Staphylococcus	EUCAST Clinical Breakpoints v10.0, 2020
44	cfta	Staphylococcus capitis		R	always report as 'R': ceftazidime, fosfomycin	Expert Rules	Table 04: Intrinsic resistance in Gram-positive bacteria	EUCAST Expert Rules, Intrinsic Resistance and Exceptional Phenotypes v3.1, 2016
44	coli	Staphylococcus capitis		R	always report as 'R': aztreonam, nalidixic acid, polymyxins	Expert Rules	Table 04: Intrinsic resistance in Gram-positive bacteria	EUCAST Expert Rules, Intrinsic Resistance and Exceptional Phenotypes v3.1, 2016
45	clar	Staphylococcus hominis		R	report as 'R' when erythromycin is 'R': azithromycin, clarithromycin, roxithromycin	Breakpoints	Staphylococcus	EUCAST Clinical Breakpoints v10.0, 2020
45	cfta	Staphylococcus hominis		R	always report as 'R': ceftazidime	Expert Rules	Table 04: Intrinsic resistance in Gram-positive bacteria	EUCAST Expert Rules, Intrinsic Resistance and Exceptional Phenotypes v3.1, 2016
45	coli	Staphylococcus hominis		R	always report as 'R': aztreonam, nalidixic acid, polymyxins	Expert Rules	Table 04: Intrinsic resistance in Gram-positive bacteria	EUCAST Expert Rules, Intrinsic Resistance and Exceptional Phenotypes v3.1, 2016
45	amik	Staphylococcus hominis		R	report as 'R' when tobramycin is 'R': amikacin, kanamycin	Expert Rules	Table 12: Interpretive rules for aminoglycosides	EUCAST Expert Rules, Intrinsic Resistance and Exceptional Phenotypes v3.1, 2016
45	kana	Staphylococcus hominis		R	report as 'R' when tobramycin is 'R': amikacin, kanamycin	Expert Rules	Table 12: Interpretive rules for aminoglycosides	EUCAST Expert Rules, Intrinsic Resistance and Exceptional Phenotypes v3.1, 2016
46	clar	Staphylococcus epidermidis		S	report as 'S' when erythromycin is 'S': azithromycin, clarithromycin, roxithromycin	Breakpoints	Staphylococcus	EUCAST Clinical Breakpoints v10.0, 2020
46	mino	Staphylococcus epidermidis		S	report as 'S' when tetracycline is 'S': doxycycline, minocycline	Breakpoints	Staphylococcus	EUCAST Clinical Breakpoints v10.0, 2020
46	cfta	Staphylococcus epidermidis		R	always report as 'R': ceftazidime	Expert Rules	Table 04: Intrinsic resistance in Gram-positive bacteria	EUCAST Expert Rules, Intrinsic Resistance and Exceptional Phenotypes v3.1, 2016
46	coli	Staphylococcus epidermidis		R	always report as 'R': aztreonam, nalidixic acid, polymyxins	Expert Rules	Table 04: Intrinsic resistance in Gram-positive bacteria	EUCAST Expert Rules, Intrinsic Resistance and Exceptional Phenotypes v3.1, 2016
47	clar	Staphylococcus hominis		R	report as 'R' when erythromycin is 'R': azithromycin, clarithromycin, roxithromycin	Breakpoints	Staphylococcus	EUCAST Clinical Breakpoints v10.0, 2020
47	cfta	Staphylococcus hominis		R	always report as 'R': ceftazidime	Expert Rules	Table 04: Intrinsic resistance in Gram-positive bacteria	EUCAST Expert Rules, Intrinsic Resistance and Exceptional Phenotypes v3.1, 2016
47	coli	Staphylococcus hominis		R	always report as 'R': aztreonam, nalidixic acid, polymyxins	Expert Rules	Table 04: Intrinsic resistance in Gram-positive bacteria	EUCAST Expert Rules, Intrinsic Resistance and Exceptional Phenotypes v3.1, 2016
48	clar	Staphylococcus hominis		R	report as 'R' when erythromycin is 'R': azithromycin, clarithromycin, roxithromycin	Breakpoints	Staphylococcus	EUCAST Clinical Breakpoints v10.0, 2020
48	cfta	Staphylococcus hominis		R	always report as 'R': ceftazidime	Expert Rules	Table 04: Intrinsic resistance in Gram-positive bacteria	EUCAST Expert Rules, Intrinsic Resistance and Exceptional Phenotypes v3.1, 2016
48	coli	Staphylococcus hominis		R	always report as 'R': aztreonam, nalidixic acid, polymyxins	Expert Rules	Table 04: Intrinsic resistance in Gram-positive bacteria	EUCAST Expert Rules, Intrinsic Resistance and Exceptional Phenotypes v3.1, 2016
49	clar	Staphylococcus epidermidis		R	report as 'R' when erythromycin is 'R': azithromycin, clarithromycin, roxithromycin	Breakpoints	Staphylococcus	EUCAST Clinical Breakpoints v10.0, 2020
49	mino	Staphylococcus epidermidis		S	report as 'S' when tetracycline is 'S': doxycycline, minocycline	Breakpoints	Staphylococcus	EUCAST Clinical Breakpoints v10.0, 2020
49	cfta	Staphylococcus epidermidis		R	always report as 'R': ceftazidime	Expert Rules	Table 04: Intrinsic resistance in Gram-positive bacteria	EUCAST Expert Rules, Intrinsic Resistance and Exceptional Phenotypes v3.1, 2016
49	coli	Staphylococcus epidermidis		R	always report as 'R': aztreonam, nalidixic acid, polymyxins	Expert Rules	Table 04: Intrinsic resistance in Gram-positive bacteria	EUCAST Expert Rules, Intrinsic Resistance and Exceptional Phenotypes v3.1, 2016
49	amik	Staphylococcus epidermidis		R	report as 'R' when tobramycin is 'R': amikacin, kanamycin	Expert Rules	Table 12: Interpretive rules for aminoglycosides	EUCAST Expert Rules, Intrinsic Resistance and Exceptional Phenotypes v3.1, 2016
49	kana	Staphylococcus epidermidis		R	report as 'R' when tobramycin is 'R': amikacin, kanamycin	Expert Rules	Table 12: Interpretive rules for aminoglycosides	EUCAST Expert Rules, Intrinsic Resistance and Exceptional Phenotypes v3.1, 2016
50	clar	Staphylococcus epidermidis		R	report as 'R' when erythromycin is 'R': azithromycin, clarithromycin, roxithromycin	Breakpoints	Staphylococcus	EUCAST Clinical Breakpoints v10.0, 2020
50	cfta	Staphylococcus epidermidis		R	always report as 'R': ceftazidime	Expert Rules	Table 04: Intrinsic resistance in Gram-positive bacteria	EUCAST Expert Rules, Intrinsic Resistance and Exceptional Phenotypes v3.1, 2016
50	coli	Staphylococcus epidermidis		R	always report as 'R': aztreonam, nalidixic acid, polymyxins	Expert Rules	Table 04: Intrinsic resistance in Gram-positive bacteria	EUCAST Expert Rules, Intrinsic Resistance and Exceptional Phenotypes v3.1, 2016
51	clar	Staphylococcus hominis		S	report as 'S' when erythromycin is 'S': azithromycin, clarithromycin, roxithromycin	Breakpoints	Staphylococcus	EUCAST Clinical Breakpoints v10.0, 2020
51	mino	Staphylococcus hominis		S	report as 'S' when tetracycline is 'S': doxycycline, minocycline	Breakpoints	Staphylococcus	EUCAST Clinical Breakpoints v10.0, 2020
51	cfta	Staphylococcus hominis		R	always report as 'R': ceftazidime	Expert Rules	Table 04: Intrinsic resistance in Gram-positive bacteria	EUCAST Expert Rules, Intrinsic Resistance and Exceptional Phenotypes v3.1, 2016
51	coli	Staphylococcus hominis		R	always report as 'R': aztreonam, nalidixic acid, polymyxins	Expert Rules	Table 04: Intrinsic resistance in Gram-positive bacteria	EUCAST Expert Rules, Intrinsic Resistance and Exceptional Phenotypes v3.1, 2016
52	clar	Staphylococcus epidermidis		R	report as 'R' when erythromycin is 'R': azithromycin, clarithromycin, roxithromycin	Breakpoints	Staphylococcus	EUCAST Clinical Breakpoints v10.0, 2020
52	cfta	Staphylococcus epidermidis		R	always report as 'R': ceftazidime	Expert Rules	Table 04: Intrinsic resistance in Gram-positive bacteria	EUCAST Expert Rules, Intrinsic Resistance and Exceptional Phenotypes v3.1, 2016
52	coli	Staphylococcus epidermidis		R	always report as 'R': aztreonam, nalidixic acid, polymyxins	Expert Rules	Table 04: Intrinsic resistance in Gram-positive bacteria	EUCAST Expert Rules, Intrinsic Resistance and Exceptional Phenotypes v3.1, 2016
53	clar	Staphylococcus epidermidis		R	report as 'R' when erythromycin is 'R': azithromycin, clarithromycin, roxithromycin	Breakpoints	Staphylococcus	EUCAST Clinical Breakpoints v10.0, 2020
53	cfta	Staphylococcus epidermidis		R	always report as 'R': ceftazidime	Expert Rules	Table 04: Intrinsic resistance in Gram-positive bacteria	EUCAST Expert Rules, Intrinsic Resistance and Exceptional Phenotypes v3.1, 2016
53	coli	Staphylococcus epidermidis		R	always report as 'R': aztreonam, nalidixic acid, polymyxins	Expert Rules	Table 04: Intrinsic resistance in Gram-positive bacteria	EUCAST Expert Rules, Intrinsic Resistance and Exceptional Phenotypes v3.1, 2016
54	cfep	Staphylococcus epidermidis		R	report as 'R' when cefoxitin is 'R': all betalactams	Breakpoints	Staphylococcus	EUCAST Clinical Breakpoints v10.0, 2020
54	cfot	Staphylococcus epidermidis		R	report as 'R' when cefoxitin is 'R': all betalactams	Breakpoints	Staphylococcus	EUCAST Clinical Breakpoints v10.0, 2020
54	cfta	Staphylococcus epidermidis		R	report as 'R' when cefoxitin is 'R': all betalactams	Breakpoints	Staphylococcus	EUCAST Clinical Breakpoints v10.0, 2020
54	cftr	Staphylococcus epidermidis		R	report as 'R' when cefoxitin is 'R': all betalactams	Breakpoints	Staphylococcus	EUCAST Clinical Breakpoints v10.0, 2020
54	clar	Staphylococcus epidermidis		S	report as 'S' when erythromycin is 'S': azithromycin, clarithromycin, roxithromycin	Breakpoints	Staphylococcus	EUCAST Clinical Breakpoints v10.0, 2020
54	czol	Staphylococcus epidermidis		R	report as 'R' when cefoxitin is 'R': all betalactams	Breakpoints	Staphylococcus	EUCAST Clinical Breakpoints v10.0, 2020
54	imip	Staphylococcus epidermidis		R	report as 'R' when cefoxitin is 'R': all betalactams	Breakpoints	Staphylococcus	EUCAST Clinical Breakpoints v10.0, 2020
54	mero	Staphylococcus epidermidis		R	report as 'R' when cefoxitin is 'R': all betalactams	Breakpoints	Staphylococcus	EUCAST Clinical Breakpoints v10.0, 2020
54	mino	Staphylococcus epidermidis		S	report as 'S' when tetracycline is 'S': doxycycline, minocycline	Breakpoints	Staphylococcus	EUCAST Clinical Breakpoints v10.0, 2020
54	oxac	Staphylococcus epidermidis		R	report as 'R' when cefoxitin is 'R': all betalactams	Breakpoints	Staphylococcus	EUCAST Clinical Breakpoints v10.0, 2020
54	peni	Staphylococcus epidermidis		R	report as 'R' when cefoxitin is 'R': all betalactams	Breakpoints	Staphylococcus	EUCAST Clinical Breakpoints v10.0, 2020
54	pita	Staphylococcus epidermidis		R	report as 'R' when cefoxitin is 'R': all betalactams	Breakpoints	Staphylococcus	EUCAST Clinical Breakpoints v10.0, 2020
54	coli	Staphylococcus epidermidis		R	always report as 'R': aztreonam, nalidixic acid, polymyxins	Expert Rules	Table 04: Intrinsic resistance in Gram-positive bacteria	EUCAST Expert Rules, Intrinsic Resistance and Exceptional Phenotypes v3.1, 2016
54	amik	Staphylococcus epidermidis		R	report as 'R' when gentamicin is 'R': aminoglycosides	Expert Rules	Table 12: Interpretive rules for aminoglycosides	EUCAST Expert Rules, Intrinsic Resistance and Exceptional Phenotypes v3.1, 2016
54	kana	Staphylococcus epidermidis		R	report as 'R' when gentamicin is 'R': aminoglycosides	Expert Rules	Table 12: Interpretive rules for aminoglycosides	EUCAST Expert Rules, Intrinsic Resistance and Exceptional Phenotypes v3.1, 2016
54	tobr	Staphylococcus epidermidis		R	report as 'R' when gentamicin is 'R': aminoglycosides	Expert Rules	Table 12: Interpretive rules for aminoglycosides	EUCAST Expert Rules, Intrinsic Resistance and Exceptional Phenotypes v3.1, 2016
55	clar	Staphylococcus haemolyticus		S	report as 'S' when erythromycin is 'S': azithromycin, clarithromycin, roxithromycin	Breakpoints	Staphylococcus	EUCAST Clinical Breakpoints v10.0, 2020
55	mino	Staphylococcus haemolyticus		S	report as 'S' when tetracycline is 'S': doxycycline, minocycline	Breakpoints	Staphylococcus	EUCAST Clinical Breakpoints v10.0, 2020
55	cfta	Staphylococcus haemolyticus		R	always report as 'R': ceftazidime	Expert Rules	Table 04: Intrinsic resistance in Gram-positive bacteria	EUCAST Expert Rules, Intrinsic Resistance and Exceptional Phenotypes v3.1, 2016
55	coli	Staphylococcus haemolyticus		R	always report as 'R': aztreonam, nalidixic acid, polymyxins	Expert Rules	Table 04: Intrinsic resistance in Gram-positive bacteria	EUCAST Expert Rules, Intrinsic Resistance and Exceptional Phenotypes v3.1, 2016
56	clar	Staphylococcus hominis		S	report as 'S' when erythromycin is 'S': azithromycin, clarithromycin, roxithromycin	Breakpoints	Staphylococcus	EUCAST Clinical Breakpoints v10.0, 2020
56	mino	Staphylococcus hominis		S	report as 'S' when tetracycline is 'S': doxycycline, minocycline	Breakpoints	Staphylococcus	EUCAST Clinical Breakpoints v10.0, 2020
56	cfta	Staphylococcus hominis		R	always report as 'R': ceftazidime	Expert Rules	Table 04: Intrinsic resistance in Gram-positive bacteria	EUCAST Expert Rules, Intrinsic Resistance and Exceptional Phenotypes v3.1, 2016
56	coli	Staphylococcus hominis		R	always report as 'R': aztreonam, nalidixic acid, polymyxins	Expert Rules	Table 04: Intrinsic resistance in Gram-positive bacteria	EUCAST Expert Rules, Intrinsic Resistance and Exceptional Phenotypes v3.1, 2016
56	amik	Staphylococcus hominis		R	report as 'R' when tobramycin is 'R': amikacin, kanamycin	Expert Rules	Table 12: Interpretive rules for aminoglycosides	EUCAST Expert Rules, Intrinsic Resistance and Exceptional Phenotypes v3.1, 2016
56	kana	Staphylococcus hominis		R	report as 'R' when tobramycin is 'R': amikacin, kanamycin	Expert Rules	Table 12: Interpretive rules for aminoglycosides	EUCAST Expert Rules, Intrinsic Resistance and Exceptional Phenotypes v3.1, 2016
57	clar	Staphylococcus haemolyticus		S	report as 'S' when erythromycin is 'S': azithromycin, clarithromycin, roxithromycin	Breakpoints	Staphylococcus	EUCAST Clinical Breakpoints v10.0, 2020
57	mino	Staphylococcus haemolyticus		S	report as 'S' when tetracycline is 'S': doxycycline, minocycline	Breakpoints	Staphylococcus	EUCAST Clinical Breakpoints v10.0, 2020
57	cfta	Staphylococcus haemolyticus		R	always report as 'R': ceftazidime	Expert Rules	Table 04: Intrinsic resistance in Gram-positive bacteria	EUCAST Expert Rules, Intrinsic Resistance and Exceptional Phenotypes v3.1, 2016
57	coli	Staphylococcus haemolyticus		R	always report as 'R': aztreonam, nalidixic acid, polymyxins	Expert Rules	Table 04: Intrinsic resistance in Gram-positive bacteria	EUCAST Expert Rules, Intrinsic Resistance and Exceptional Phenotypes v3.1, 2016
58	clar	Staphylococcus epidermidis		S	report as 'S' when erythromycin is 'S': azithromycin, clarithromycin, roxithromycin	Breakpoints	Staphylococcus	EUCAST Clinical Breakpoints v10.0, 2020
58	mino	Staphylococcus epidermidis		S	report as 'S' when tetracycline is 'S': doxycycline, minocycline	Breakpoints	Staphylococcus	EUCAST Clinical Breakpoints v10.0, 2020
58	cfta	Staphylococcus epidermidis		R	always report as 'R': ceftazidime	Expert Rules	Table 04: Intrinsic resistance in Gram-positive bacteria	EUCAST Expert Rules, Intrinsic Resistance and Exceptional Phenotypes v3.1, 2016
58	coli	Staphylococcus epidermidis		R	always report as 'R': aztreonam, nalidixic acid, polymyxins	Expert Rules	Table 04: Intrinsic resistance in Gram-positive bacteria	EUCAST Expert Rules, Intrinsic Resistance and Exceptional Phenotypes v3.1, 2016
59	clar	Staphylococcus capitis		S	report as 'S' when erythromycin is 'S': azithromycin, clarithromycin, roxithromycin	Breakpoints	Staphylococcus	EUCAST Clinical Breakpoints v10.0, 2020
59	mino	Staphylococcus capitis		S	report as 'S' when tetracycline is 'S': doxycycline, minocycline	Breakpoints	Staphylococcus	EUCAST Clinical Breakpoints v10.0, 2020
59	cfta	Staphylococcus capitis		R	always report as 'R': ceftazidime, fosfomycin	Expert Rules	Table 04: Intrinsic resistance in Gram-positive bacteria	EUCAST Expert Rules, Intrinsic Resistance and Exceptional Phenotypes v3.1, 2016
59	coli	Staphylococcus capitis		R	always report as 'R': aztreonam, nalidixic acid, polymyxins	Expert Rules	Table 04: Intrinsic resistance in Gram-positive bacteria	EUCAST Expert Rules, Intrinsic Resistance and Exceptional Phenotypes v3.1, 2016
60	clar	Staphylococcus capitis		S	report as 'S' when erythromycin is 'S': azithromycin, clarithromycin, roxithromycin	Breakpoints	Staphylococcus	EUCAST Clinical Breakpoints v10.0, 2020
60	mino	Staphylococcus capitis		S	report as 'S' when tetracycline is 'S': doxycycline, minocycline	Breakpoints	Staphylococcus	EUCAST Clinical Breakpoints v10.0, 2020
60	cfta	Staphylococcus capitis		R	always report as 'R': ceftazidime, fosfomycin	Expert Rules	Table 04: Intrinsic resistance in Gram-positive bacteria	EUCAST Expert Rules, Intrinsic Resistance and Exceptional Phenotypes v3.1, 2016
60	coli	Staphylococcus capitis		R	always report as 'R': aztreonam, nalidixic acid, polymyxins	Expert Rules	Table 04: Intrinsic resistance in Gram-positive bacteria	EUCAST Expert Rules, Intrinsic Resistance and Exceptional Phenotypes v3.1, 2016
61	clar	Staphylococcus hominis		S	report as 'S' when erythromycin is 'S': azithromycin, clarithromycin, roxithromycin	Breakpoints	Staphylococcus	EUCAST Clinical Breakpoints v10.0, 2020
61	mino	Staphylococcus hominis		S	report as 'S' when tetracycline is 'S': doxycycline, minocycline	Breakpoints	Staphylococcus	EUCAST Clinical Breakpoints v10.0, 2020
61	cfta	Staphylococcus hominis		R	always report as 'R': ceftazidime	Expert Rules	Table 04: Intrinsic resistance in Gram-positive bacteria	EUCAST Expert Rules, Intrinsic Resistance and Exceptional Phenotypes v3.1, 2016
61	coli	Staphylococcus hominis		R	always report as 'R': aztreonam, nalidixic acid, polymyxins	Expert Rules	Table 04: Intrinsic resistance in Gram-positive bacteria	EUCAST Expert Rules, Intrinsic Resistance and Exceptional Phenotypes v3.1, 2016
62	clar	Staphylococcus lugdunensis		S	report as 'S' when erythromycin is 'S': azithromycin, clarithromycin, roxithromycin	Breakpoints	Staphylococcus	EUCAST Clinical Breakpoints v10.0, 2020
62	mino	Staphylococcus lugdunensis		S	report as 'S' when tetracycline is 'S': doxycycline, minocycline	Breakpoints	Staphylococcus	EUCAST Clinical Breakpoints v10.0, 2020
62	coli	Staphylococcus lugdunensis		R	always report as 'R': aztreonam, nalidixic acid, polymyxins	Expert Rules	Table 04: Intrinsic resistance in Gram-positive bacteria	EUCAST Expert Rules, Intrinsic Resistance and Exceptional Phenotypes v3.1, 2016
63	clar	Staphylococcus lugdunensis		S	report as 'S' when erythromycin is 'S': azithromycin, clarithromycin, roxithromycin	Breakpoints	Staphylococcus	EUCAST Clinical Breakpoints v10.0, 2020
63	mino	Staphylococcus lugdunensis		S	report as 'S' when tetracycline is 'S': doxycycline, minocycline	Breakpoints	Staphylococcus	EUCAST Clinical Breakpoints v10.0, 2020
63	coli	Staphylococcus lugdunensis		R	always report as 'R': aztreonam, nalidixic acid, polymyxins	Expert Rules	Table 04: Intrinsic resistance in Gram-positive bacteria	EUCAST Expert Rules, Intrinsic Resistance and Exceptional Phenotypes v3.1, 2016
64	clar	Staphylococcus epidermidis		R	report as 'R' when erythromycin is 'R': azithromycin, clarithromycin, roxithromycin	Breakpoints	Staphylococcus	EUCAST Clinical Breakpoints v10.0, 2020
64	mino	Staphylococcus epidermidis		S	report as 'S' when tetracycline is 'S': doxycycline, minocycline	Breakpoints	Staphylococcus	EUCAST Clinical Breakpoints v10.0, 2020
64	cfta	Staphylococcus epidermidis		R	always report as 'R': ceftazidime	Expert Rules	Table 04: Intrinsic resistance in Gram-positive bacteria	EUCAST Expert Rules, Intrinsic Resistance and Exceptional Phenotypes v3.1, 2016
64	coli	Staphylococcus epidermidis		R	always report as 'R': aztreonam, nalidixic acid, polymyxins	Expert Rules	Table 04: Intrinsic resistance in Gram-positive bacteria	EUCAST Expert Rules, Intrinsic Resistance and Exceptional Phenotypes v3.1, 2016
65	clar	Staphylococcus capitis		S	report as 'S' when erythromycin is 'S': azithromycin, clarithromycin, roxithromycin	Breakpoints	Staphylococcus	EUCAST Clinical Breakpoints v10.0, 2020
65	mino	Staphylococcus capitis		S	report as 'S' when tetracycline is 'S': doxycycline, minocycline	Breakpoints	Staphylococcus	EUCAST Clinical Breakpoints v10.0, 2020
65	cfta	Staphylococcus capitis		R	always report as 'R': ceftazidime, fosfomycin	Expert Rules	Table 04: Intrinsic resistance in Gram-positive bacteria	EUCAST Expert Rules, Intrinsic Resistance and Exceptional Phenotypes v3.1, 2016
65	coli	Staphylococcus capitis		R	always report as 'R': aztreonam, nalidixic acid, polymyxins	Expert Rules	Table 04: Intrinsic resistance in Gram-positive bacteria	EUCAST Expert Rules, Intrinsic Resistance and Exceptional Phenotypes v3.1, 2016
66	clar	Staphylococcus epidermidis		S	report as 'S' when erythromycin is 'S': azithromycin, clarithromycin, roxithromycin	Breakpoints	Staphylococcus	EUCAST Clinical Breakpoints v10.0, 2020
66	cfta	Staphylococcus epidermidis		R	always report as 'R': ceftazidime	Expert Rules	Table 04: Intrinsic resistance in Gram-positive bacteria	EUCAST Expert Rules, Intrinsic Resistance and Exceptional Phenotypes v3.1, 2016
66	coli	Staphylococcus epidermidis		R	always report as 'R': aztreonam, nalidixic acid, polymyxins	Expert Rules	Table 04: Intrinsic resistance in Gram-positive bacteria	EUCAST Expert Rules, Intrinsic Resistance and Exceptional Phenotypes v3.1, 2016
66	amik	Staphylococcus epidermidis		R	report as 'R' when tobramycin is 'R': amikacin, kanamycin	Expert Rules	Table 12: Interpretive rules for aminoglycosides	EUCAST Expert Rules, Intrinsic Resistance and Exceptional Phenotypes v3.1, 2016
66	kana	Staphylococcus epidermidis		R	report as 'R' when tobramycin is 'R': amikacin, kanamycin	Expert Rules	Table 12: Interpretive rules for aminoglycosides	EUCAST Expert Rules, Intrinsic Resistance and Exceptional Phenotypes v3.1, 2016
67	clar	Staphylococcus warneri		S	report as 'S' when erythromycin is 'S': azithromycin, clarithromycin, roxithromycin	Breakpoints	Staphylococcus	EUCAST Clinical Breakpoints v10.0, 2020
67	mino	Staphylococcus warneri		S	report as 'S' when tetracycline is 'S': doxycycline, minocycline	Breakpoints	Staphylococcus	EUCAST Clinical Breakpoints v10.0, 2020
67	coli	Staphylococcus warneri		R	always report as 'R': aztreonam, nalidixic acid, polymyxins	Expert Rules	Table 04: Intrinsic resistance in Gram-positive bacteria	EUCAST Expert Rules, Intrinsic Resistance and Exceptional Phenotypes v3.1, 2016
67	amik	Staphylococcus warneri		R	report as 'R' when tobramycin is 'R': amikacin, kanamycin	Expert Rules	Table 12: Interpretive rules for aminoglycosides	EUCAST Expert Rules, Intrinsic Resistance and Exceptional Phenotypes v3.1, 2016
67	kana	Staphylococcus warneri		R	report as 'R' when tobramycin is 'R': amikacin, kanamycin	Expert Rules	Table 12: Interpretive rules for aminoglycosides	EUCAST Expert Rules, Intrinsic Resistance and Exceptional Phenotypes v3.1, 2016
68	cfta	Staphylococcus hominis		R	always report as 'R': ceftazidime	Expert Rules	Table 04: Intrinsic resistance in Gram-positive bacteria	EUCAST Expert Rules, Intrinsic Resistance and Exceptional Phenotypes v3.1, 2016
68	coli	Staphylococcus hominis		R	always report as 'R': aztreonam, nalidixic acid, polymyxins	Expert Rules	Table 04: Intrinsic resistance in Gram-positive bacteria	EUCAST Expert Rules, Intrinsic Resistance and Exceptional Phenotypes v3.1, 2016
69	clar	Staphylococcus epidermidis		S	report as 'S' when erythromycin is 'S': azithromycin, clarithromycin, roxithromycin	Breakpoints	Staphylococcus	EUCAST Clinical Breakpoints v10.0, 2020
69	mino	Staphylococcus epidermidis		S	report as 'S' when tetracycline is 'S': doxycycline, minocycline	Breakpoints	Staphylococcus	EUCAST Clinical Breakpoints v10.0, 2020
69	cfta	Staphylococcus epidermidis		R	always report as 'R': ceftazidime	Expert Rules	Table 04: Intrinsic resistance in Gram-positive bacteria	EUCAST Expert Rules, Intrinsic Resistance and Exceptional Phenotypes v3.1, 2016
69	coli	Staphylococcus epidermidis		R	always report as 'R': aztreonam, nalidixic acid, polymyxins	Expert Rules	Table 04: Intrinsic resistance in Gram-positive bacteria	EUCAST Expert Rules, Intrinsic Resistance and Exceptional Phenotypes v3.1, 2016
70	clar	Staphylococcus capitis		S	report as 'S' when erythromycin is 'S': azithromycin, clarithromycin, roxithromycin	Breakpoints	Staphylococcus	EUCAST Clinical Breakpoints v10.0, 2020
70	mino	Staphylococcus capitis		S	report as 'S' when tetracycline is 'S': doxycycline, minocycline	Breakpoints	Staphylococcus	EUCAST Clinical Breakpoints v10.0, 2020
70	cfta	Staphylococcus capitis		R	always report as 'R': ceftazidime, fosfomycin	Expert Rules	Table 04: Intrinsic resistance in Gram-positive bacteria	EUCAST Expert Rules, Intrinsic Resistance and Exceptional Phenotypes v3.1, 2016
70	coli	Staphylococcus capitis		R	always report as 'R': aztreonam, nalidixic acid, polymyxins	Expert Rules	Table 04: Intrinsic resistance in Gram-positive bacteria	EUCAST Expert Rules, Intrinsic Resistance and Exceptional Phenotypes v3.1, 2016
71	clar	Staphylococcus hominis		S	report as 'S' when erythromycin is 'S': azithromycin, clarithromycin, roxithromycin	Breakpoints	Staphylococcus	EUCAST Clinical Breakpoints v10.0, 2020
71	mino	Staphylococcus hominis		S	report as 'S' when tetracycline is 'S': doxycycline, minocycline	Breakpoints	Staphylococcus	EUCAST Clinical Breakpoints v10.0, 2020
71	cfta	Staphylococcus hominis		R	always report as 'R': ceftazidime	Expert Rules	Table 04: Intrinsic resistance in Gram-positive bacteria	EUCAST Expert Rules, Intrinsic Resistance and Exceptional Phenotypes v3.1, 2016
71	coli	Staphylococcus hominis		R	always report as 'R': aztreonam, nalidixic acid, polymyxins	Expert Rules	Table 04: Intrinsic resistance in Gram-positive bacteria	EUCAST Expert Rules, Intrinsic Resistance and Exceptional Phenotypes v3.1, 2016
72	clar	Staphylococcus hominis		S	report as 'S' when erythromycin is 'S': azithromycin, clarithromycin, roxithromycin	Breakpoints	Staphylococcus	EUCAST Clinical Breakpoints v10.0, 2020
72	mino	Staphylococcus hominis		S	report as 'S' when tetracycline is 'S': doxycycline, minocycline	Breakpoints	Staphylococcus	EUCAST Clinical Breakpoints v10.0, 2020
72	cfta	Staphylococcus hominis		R	always report as 'R': ceftazidime	Expert Rules	Table 04: Intrinsic resistance in Gram-positive bacteria	EUCAST Expert Rules, Intrinsic Resistance and Exceptional Phenotypes v3.1, 2016
72	coli	Staphylococcus hominis		R	always report as 'R': aztreonam, nalidixic acid, polymyxins	Expert Rules	Table 04: Intrinsic resistance in Gram-positive bacteria	EUCAST Expert Rules, Intrinsic Resistance and Exceptional Phenotypes v3.1, 2016
73	clar	Staphylococcus epidermidis		R	report as 'R' when erythromycin is 'R': azithromycin, clarithromycin, roxithromycin	Breakpoints	Staphylococcus	EUCAST Clinical Breakpoints v10.0, 2020
73	cfta	Staphylococcus epidermidis		R	always report as 'R': ceftazidime	Expert Rules	Table 04: Intrinsic resistance in Gram-positive bacteria	EUCAST Expert Rules, Intrinsic Resistance and Exceptional Phenotypes v3.1, 2016
73	coli	Staphylococcus epidermidis		R	always report as 'R': aztreonam, nalidixic acid, polymyxins	Expert Rules	Table 04: Intrinsic resistance in Gram-positive bacteria	EUCAST Expert Rules, Intrinsic Resistance and Exceptional Phenotypes v3.1, 2016
74	cfta	Staphylococcus epidermidis		R	always report as 'R': ceftazidime	Expert Rules	Table 04: Intrinsic resistance in Gram-positive bacteria	EUCAST Expert Rules, Intrinsic Resistance and Exceptional Phenotypes v3.1, 2016
74	coli	Staphylococcus epidermidis		R	always report as 'R': aztreonam, nalidixic acid, polymyxins	Expert Rules	Table 04: Intrinsic resistance in Gram-positive bacteria	EUCAST Expert Rules, Intrinsic Resistance and Exceptional Phenotypes v3.1, 2016
75	cfta	Staphylococcus hominis		R	always report as 'R': ceftazidime	Expert Rules	Table 04: Intrinsic resistance in Gram-positive bacteria	EUCAST Expert Rules, Intrinsic Resistance and Exceptional Phenotypes v3.1, 2016
75	coli	Staphylococcus hominis		R	always report as 'R': aztreonam, nalidixic acid, polymyxins	Expert Rules	Table 04: Intrinsic resistance in Gram-positive bacteria	EUCAST Expert Rules, Intrinsic Resistance and Exceptional Phenotypes v3.1, 2016
76	clar	Staphylococcus epidermidis		R	report as 'R' when erythromycin is 'R': azithromycin, clarithromycin, roxithromycin	Breakpoints	Staphylococcus	EUCAST Clinical Breakpoints v10.0, 2020
76	mino	Staphylococcus epidermidis		S	report as 'S' when tetracycline is 'S': doxycycline, minocycline	Breakpoints	Staphylococcus	EUCAST Clinical Breakpoints v10.0, 2020
76	cfta	Staphylococcus epidermidis		R	always report as 'R': ceftazidime	Expert Rules	Table 04: Intrinsic resistance in Gram-positive bacteria	EUCAST Expert Rules, Intrinsic Resistance and Exceptional Phenotypes v3.1, 2016
76	coli	Staphylococcus epidermidis		R	always report as 'R': aztreonam, nalidixic acid, polymyxins	Expert Rules	Table 04: Intrinsic resistance in Gram-positive bacteria	EUCAST Expert Rules, Intrinsic Resistance and Exceptional Phenotypes v3.1, 2016
76	amik	Staphylococcus epidermidis		R	report as 'R' when tobramycin is 'R': amikacin, kanamycin	Expert Rules	Table 12: Interpretive rules for aminoglycosides	EUCAST Expert Rules, Intrinsic Resistance and Exceptional Phenotypes v3.1, 2016
76	kana	Staphylococcus epidermidis		R	report as 'R' when tobramycin is 'R': amikacin, kanamycin	Expert Rules	Table 12: Interpretive rules for aminoglycosides	EUCAST Expert Rules, Intrinsic Resistance and Exceptional Phenotypes v3.1, 2016
77	clar	Staphylococcus capitis		S	report as 'S' when erythromycin is 'S': azithromycin, clarithromycin, roxithromycin	Breakpoints	Staphylococcus	EUCAST Clinical Breakpoints v10.0, 2020
77	mino	Staphylococcus capitis		S	report as 'S' when tetracycline is 'S': doxycycline, minocycline	Breakpoints	Staphylococcus	EUCAST Clinical Breakpoints v10.0, 2020
77	cfta	Staphylococcus capitis		R	always report as 'R': ceftazidime, fosfomycin	Expert Rules	Table 04: Intrinsic resistance in Gram-positive bacteria	EUCAST Expert Rules, Intrinsic Resistance and Exceptional Phenotypes v3.1, 2016
77	coli	Staphylococcus capitis		R	always report as 'R': aztreonam, nalidixic acid, polymyxins	Expert Rules	Table 04: Intrinsic resistance in Gram-positive bacteria	EUCAST Expert Rules, Intrinsic Resistance and Exceptional Phenotypes v3.1, 2016
78	clar	Staphylococcus hominis		S	report as 'S' when erythromycin is 'S': azithromycin, clarithromycin, roxithromycin	Breakpoints	Staphylococcus	EUCAST Clinical Breakpoints v10.0, 2020
78	cfta	Staphylococcus hominis		R	always report as 'R': ceftazidime	Expert Rules	Table 04: Intrinsic resistance in Gram-positive bacteria	EUCAST Expert Rules, Intrinsic Resistance and Exceptional Phenotypes v3.1, 2016
78	coli	Staphylococcus hominis		R	always report as 'R': aztreonam, nalidixic acid, polymyxins	Expert Rules	Table 04: Intrinsic resistance in Gram-positive bacteria	EUCAST Expert Rules, Intrinsic Resistance and Exceptional Phenotypes v3.1, 2016
79	clar	Staphylococcus hominis		R	report as 'R' when erythromycin is 'R': azithromycin, clarithromycin, roxithromycin	Breakpoints	Staphylococcus	EUCAST Clinical Breakpoints v10.0, 2020
79	cfta	Staphylococcus hominis		R	always report as 'R': ceftazidime	Expert Rules	Table 04: Intrinsic resistance in Gram-positive bacteria	EUCAST Expert Rules, Intrinsic Resistance and Exceptional Phenotypes v3.1, 2016
79	coli	Staphylococcus hominis		R	always report as 'R': aztreonam, nalidixic acid, polymyxins	Expert Rules	Table 04: Intrinsic resistance in Gram-positive bacteria	EUCAST Expert Rules, Intrinsic Resistance and Exceptional Phenotypes v3.1, 2016
80	cfta	Staphylococcus epidermidis		R	always report as 'R': ceftazidime	Expert Rules	Table 04: Intrinsic resistance in Gram-positive bacteria	EUCAST Expert Rules, Intrinsic Resistance and Exceptional Phenotypes v3.1, 2016
80	coli	Staphylococcus epidermidis		R	always report as 'R': aztreonam, nalidixic acid, polymyxins	Expert Rules	Table 04: Intrinsic resistance in Gram-positive bacteria	EUCAST Expert Rules, Intrinsic Resistance and Exceptional Phenotypes v3.1, 2016
81	clar	Staphylococcus epidermidis		R	report as 'R' when erythromycin is 'R': azithromycin, clarithromycin, roxithromycin	Breakpoints	Staphylococcus	EUCAST Clinical Breakpoints v10.0, 2020
81	cfta	Staphylococcus epidermidis		R	always report as 'R': ceftazidime	Expert Rules	Table 04: Intrinsic resistance in Gram-positive bacteria	EUCAST Expert Rules, Intrinsic Resistance and Exceptional Phenotypes v3.1, 2016
81	coli	Staphylococcus epidermidis		R	always report as 'R': aztreonam, nalidixic acid, polymyxins	Expert Rules	Table 04: Intrinsic resistance in Gram-positive bacteria	EUCAST Expert Rules, Intrinsic Resistance and Exceptional Phenotypes v3.1, 2016
81	amik	Staphylococcus epidermidis		R	report as 'R' when tobramycin is 'R': amikacin, kanamycin	Expert Rules	Table 12: Interpretive rules for aminoglycosides	EUCAST Expert Rules, Intrinsic Resistance and Exceptional Phenotypes v3.1, 2016
81	kana	Staphylococcus epidermidis		R	report as 'R' when tobramycin is 'R': amikacin, kanamycin	Expert Rules	Table 12: Interpretive rules for aminoglycosides	EUCAST Expert Rules, Intrinsic Resistance and Exceptional Phenotypes v3.1, 2016
82	clar	Staphylococcus epidermidis		S	report as 'S' when erythromycin is 'S': azithromycin, clarithromycin, roxithromycin	Breakpoints	Staphylococcus	EUCAST Clinical Breakpoints v10.0, 2020
82	mino	Staphylococcus epidermidis		S	report as 'S' when tetracycline is 'S': doxycycline, minocycline	Breakpoints	Staphylococcus	EUCAST Clinical Breakpoints v10.0, 2020
82	cfta	Staphylococcus epidermidis		R	always report as 'R': ceftazidime	Expert Rules	Table 04: Intrinsic resistance in Gram-positive bacteria	EUCAST Expert Rules, Intrinsic Resistance and Exceptional Phenotypes v3.1, 2016
82	coli	Staphylococcus epidermidis		R	always report as 'R': aztreonam, nalidixic acid, polymyxins	Expert Rules	Table 04: Intrinsic resistance in Gram-positive bacteria	EUCAST Expert Rules, Intrinsic Resistance and Exceptional Phenotypes v3.1, 2016
82	amik	Staphylococcus epidermidis		R	report as 'R' when tobramycin is 'R': amikacin, kanamycin	Expert Rules	Table 12: Interpretive rules for aminoglycosides	EUCAST Expert Rules, Intrinsic Resistance and Exceptional Phenotypes v3.1, 2016
82	kana	Staphylococcus epidermidis		R	report as 'R' when tobramycin is 'R': amikacin, kanamycin	Expert Rules	Table 12: Interpretive rules for aminoglycosides	EUCAST Expert Rules, Intrinsic Resistance and Exceptional Phenotypes v3.1, 2016
83	clar	Staphylococcus epidermidis		S	report as 'S' when erythromycin is 'S': azithromycin, clarithromycin, roxithromycin	Breakpoints	Staphylococcus	EUCAST Clinical Breakpoints v10.0, 2020
83	mino	Staphylococcus epidermidis		S	report as 'S' when tetracycline is 'S': doxycycline, minocycline	Breakpoints	Staphylococcus	EUCAST Clinical Breakpoints v10.0, 2020
83	cfta	Staphylococcus epidermidis		R	always report as 'R': ceftazidime	Expert Rules	Table 04: Intrinsic resistance in Gram-positive bacteria	EUCAST Expert Rules, Intrinsic Resistance and Exceptional Phenotypes v3.1, 2016
83	coli	Staphylococcus epidermidis		R	always report as 'R': aztreonam, nalidixic acid, polymyxins	Expert Rules	Table 04: Intrinsic resistance in Gram-positive bacteria	EUCAST Expert Rules, Intrinsic Resistance and Exceptional Phenotypes v3.1, 2016
84	clar	Staphylococcus epidermidis		R	report as 'R' when erythromycin is 'R': azithromycin, clarithromycin, roxithromycin	Breakpoints	Staphylococcus	EUCAST Clinical Breakpoints v10.0, 2020
84	cfta	Staphylococcus epidermidis		R	always report as 'R': ceftazidime	Expert Rules	Table 04: Intrinsic resistance in Gram-positive bacteria	EUCAST Expert Rules, Intrinsic Resistance and Exceptional Phenotypes v3.1, 2016
84	coli	Staphylococcus epidermidis		R	always report as 'R': aztreonam, nalidixic acid, polymyxins	Expert Rules	Table 04: Intrinsic resistance in Gram-positive bacteria	EUCAST Expert Rules, Intrinsic Resistance and Exceptional Phenotypes v3.1, 2016
84	amik	Staphylococcus epidermidis		R	report as 'R' when tobramycin is 'R': amikacin, kanamycin	Expert Rules	Table 12: Interpretive rules for aminoglycosides	EUCAST Expert Rules, Intrinsic Resistance and Exceptional Phenotypes v3.1, 2016
84	kana	Staphylococcus epidermidis		R	report as 'R' when tobramycin is 'R': amikacin, kanamycin	Expert Rules	Table 12: Interpretive rules for aminoglycosides	EUCAST Expert Rules, Intrinsic Resistance and Exceptional Phenotypes v3.1, 2016
85	clar	Staphylococcus hominis		R	report as 'R' when erythromycin is 'R': azithromycin, clarithromycin, roxithromycin	Breakpoints	Staphylococcus	EUCAST Clinical Breakpoints v10.0, 2020
85	cfta	Staphylococcus hominis		R	always report as 'R': ceftazidime	Expert Rules	Table 04: Intrinsic resistance in Gram-positive bacteria	EUCAST Expert Rules, Intrinsic Resistance and Exceptional Phenotypes v3.1, 2016
85	coli	Staphylococcus hominis		R	always report as 'R': aztreonam, nalidixic acid, polymyxins	Expert Rules	Table 04: Intrinsic resistance in Gram-positive bacteria	EUCAST Expert Rules, Intrinsic Resistance and Exceptional Phenotypes v3.1, 2016
86	clar	Staphylococcus epidermidis		S	report as 'S' when erythromycin is 'S': azithromycin, clarithromycin, roxithromycin	Breakpoints	Staphylococcus	EUCAST Clinical Breakpoints v10.0, 2020
86	mino	Staphylococcus epidermidis		S	report as 'S' when tetracycline is 'S': doxycycline, minocycline	Breakpoints	Staphylococcus	EUCAST Clinical Breakpoints v10.0, 2020
86	cfta	Staphylococcus epidermidis		R	always report as 'R': ceftazidime	Expert Rules	Table 04: Intrinsic resistance in Gram-positive bacteria	EUCAST Expert Rules, Intrinsic Resistance and Exceptional Phenotypes v3.1, 2016
86	coli	Staphylococcus epidermidis		R	always report as 'R': aztreonam, nalidixic acid, polymyxins	Expert Rules	Table 04: Intrinsic resistance in Gram-positive bacteria	EUCAST Expert Rules, Intrinsic Resistance and Exceptional Phenotypes v3.1, 2016
87	clar	Staphylococcus epidermidis		S	report as 'S' when erythromycin is 'S': azithromycin, clarithromycin, roxithromycin	Breakpoints	Staphylococcus	EUCAST Clinical Breakpoints v10.0, 2020
87	mino	Staphylococcus epidermidis		S	report as 'S' when tetracycline is 'S': doxycycline, minocycline	Breakpoints	Staphylococcus	EUCAST Clinical Breakpoints v10.0, 2020
87	cfta	Staphylococcus epidermidis		R	always report as 'R': ceftazidime	Expert Rules	Table 04: Intrinsic resistance in Gram-positive bacteria	EUCAST Expert Rules, Intrinsic Resistance and Exceptional Phenotypes v3.1, 2016
87	coli	Staphylococcus epidermidis		R	always report as 'R': aztreonam, nalidixic acid, polymyxins	Expert Rules	Table 04: Intrinsic resistance in Gram-positive bacteria	EUCAST Expert Rules, Intrinsic Resistance and Exceptional Phenotypes v3.1, 2016
88	azit	Staphylococcus hominis	S	R	report as 'R' when erythromycin is 'R': azithromycin, clarithromycin, roxithromycin	Breakpoints	Staphylococcus	EUCAST Clinical Breakpoints v10.0, 2020
88	clar	Staphylococcus hominis		R	report as 'R' when erythromycin is 'R': azithromycin, clarithromycin, roxithromycin	Breakpoints	Staphylococcus	EUCAST Clinical Breakpoints v10.0, 2020
88	cfta	Staphylococcus hominis		R	always report as 'R': ceftazidime	Expert Rules	Table 04: Intrinsic resistance in Gram-positive bacteria	EUCAST Expert Rules, Intrinsic Resistance and Exceptional Phenotypes v3.1, 2016
88	coli	Staphylococcus hominis		R	always report as 'R': aztreonam, nalidixic acid, polymyxins	Expert Rules	Table 04: Intrinsic resistance in Gram-positive bacteria	EUCAST Expert Rules, Intrinsic Resistance and Exceptional Phenotypes v3.1, 2016
89	clar	Staphylococcus hominis		R	report as 'R' when erythromycin is 'R': azithromycin, clarithromycin, roxithromycin	Breakpoints	Staphylococcus	EUCAST Clinical Breakpoints v10.0, 2020
89	mino	Staphylococcus hominis		S	report as 'S' when tetracycline is 'S': doxycycline, minocycline	Breakpoints	Staphylococcus	EUCAST Clinical Breakpoints v10.0, 2020
89	cfta	Staphylococcus hominis		R	always report as 'R': ceftazidime	Expert Rules	Table 04: Intrinsic resistance in Gram-positive bacteria	EUCAST Expert Rules, Intrinsic Resistance and Exceptional Phenotypes v3.1, 2016
89	coli	Staphylococcus hominis		R	always report as 'R': aztreonam, nalidixic acid, polymyxins	Expert Rules	Table 04: Intrinsic resistance in Gram-positive bacteria	EUCAST Expert Rules, Intrinsic Resistance and Exceptional Phenotypes v3.1, 2016
89	amik	Staphylococcus hominis		R	report as 'R' when tobramycin is 'R': amikacin, kanamycin	Expert Rules	Table 12: Interpretive rules for aminoglycosides	EUCAST Expert Rules, Intrinsic Resistance and Exceptional Phenotypes v3.1, 2016
89	kana	Staphylococcus hominis		R	report as 'R' when tobramycin is 'R': amikacin, kanamycin	Expert Rules	Table 12: Interpretive rules for aminoglycosides	EUCAST Expert Rules, Intrinsic Resistance and Exceptional Phenotypes v3.1, 2016
90	clar	Staphylococcus hominis		R	report as 'R' when erythromycin is 'R': azithromycin, clarithromycin, roxithromycin	Breakpoints	Staphylococcus	EUCAST Clinical Breakpoints v10.0, 2020
90	cfta	Staphylococcus hominis		R	always report as 'R': ceftazidime	Expert Rules	Table 04: Intrinsic resistance in Gram-positive bacteria	EUCAST Expert Rules, Intrinsic Resistance and Exceptional Phenotypes v3.1, 2016
90	coli	Staphylococcus hominis		R	always report as 'R': aztreonam, nalidixic acid, polymyxins	Expert Rules	Table 04: Intrinsic resistance in Gram-positive bacteria	EUCAST Expert Rules, Intrinsic Resistance and Exceptional Phenotypes v3.1, 2016
90	amik	Staphylococcus hominis		R	report as 'R' when tobramycin is 'R': amikacin, kanamycin	Expert Rules	Table 12: Interpretive rules for aminoglycosides	EUCAST Expert Rules, Intrinsic Resistance and Exceptional Phenotypes v3.1, 2016
90	kana	Staphylococcus hominis		R	report as 'R' when tobramycin is 'R': amikacin, kanamycin	Expert Rules	Table 12: Interpretive rules for aminoglycosides	EUCAST Expert Rules, Intrinsic Resistance and Exceptional Phenotypes v3.1, 2016
91	azit	Staphylococcus hominis	S	R	report as 'R' when erythromycin is 'R': azithromycin, clarithromycin, roxithromycin	Breakpoints	Staphylococcus	EUCAST Clinical Breakpoints v10.0, 2020
91	clar	Staphylococcus hominis		R	report as 'R' when erythromycin is 'R': azithromycin, clarithromycin, roxithromycin	Breakpoints	Staphylococcus	EUCAST Clinical Breakpoints v10.0, 2020
91	cfta	Staphylococcus hominis		R	always report as 'R': ceftazidime	Expert Rules	Table 04: Intrinsic resistance in Gram-positive bacteria	EUCAST Expert Rules, Intrinsic Resistance and Exceptional Phenotypes v3.1, 2016
91	coli	Staphylococcus hominis		R	always report as 'R': aztreonam, nalidixic acid, polymyxins	Expert Rules	Table 04: Intrinsic resistance in Gram-positive bacteria	EUCAST Expert Rules, Intrinsic Resistance and Exceptional Phenotypes v3.1, 2016
92	clar	Staphylococcus capitis		R	report as 'R' when erythromycin is 'R': azithromycin, clarithromycin, roxithromycin	Breakpoints	Staphylococcus	EUCAST Clinical Breakpoints v10.0, 2020
92	cfta	Staphylococcus capitis		R	always report as 'R': ceftazidime, fosfomycin	Expert Rules	Table 04: Intrinsic resistance in Gram-positive bacteria	EUCAST Expert Rules, Intrinsic Resistance and Exceptional Phenotypes v3.1, 2016
92	coli	Staphylococcus capitis		R	always report as 'R': aztreonam, nalidixic acid, polymyxins	Expert Rules	Table 04: Intrinsic resistance in Gram-positive bacteria	EUCAST Expert Rules, Intrinsic Resistance and Exceptional Phenotypes v3.1, 2016
93	clar	Staphylococcus epidermidis		R	report as 'R' when erythromycin is 'R': azithromycin, clarithromycin, roxithromycin	Breakpoints	Staphylococcus	EUCAST Clinical Breakpoints v10.0, 2020
93	mino	Staphylococcus epidermidis		S	report as 'S' when tetracycline is 'S': doxycycline, minocycline	Breakpoints	Staphylococcus	EUCAST Clinical Breakpoints v10.0, 2020
93	cfta	Staphylococcus epidermidis		R	always report as 'R': ceftazidime	Expert Rules	Table 04: Intrinsic resistance in Gram-positive bacteria	EUCAST Expert Rules, Intrinsic Resistance and Exceptional Phenotypes v3.1, 2016
93	coli	Staphylococcus epidermidis		R	always report as 'R': aztreonam, nalidixic acid, polymyxins	Expert Rules	Table 04: Intrinsic resistance in Gram-positive bacteria	EUCAST Expert Rules, Intrinsic Resistance and Exceptional Phenotypes v3.1, 2016
94	clar	Staphylococcus hominis		S	report as 'S' when erythromycin is 'S': azithromycin, clarithromycin, roxithromycin	Breakpoints	Staphylococcus	EUCAST Clinical Breakpoints v10.0, 2020
94	mino	Staphylococcus hominis		S	report as 'S' when tetracycline is 'S': doxycycline, minocycline	Breakpoints	Staphylococcus	EUCAST Clinical Breakpoints v10.0, 2020
94	cfta	Staphylococcus hominis		R	always report as 'R': ceftazidime	Expert Rules	Table 04: Intrinsic resistance in Gram-positive bacteria	EUCAST Expert Rules, Intrinsic Resistance and Exceptional Phenotypes v3.1, 2016
94	coli	Staphylococcus hominis		R	always report as 'R': aztreonam, nalidixic acid, polymyxins	Expert Rules	Table 04: Intrinsic resistance in Gram-positive bacteria	EUCAST Expert Rules, Intrinsic Resistance and Exceptional Phenotypes v3.1, 2016
95	clar	Staphylococcus hominis		S	report as 'S' when erythromycin is 'S': azithromycin, clarithromycin, roxithromycin	Breakpoints	Staphylococcus	EUCAST Clinical Breakpoints v10.0, 2020
95	mino	Staphylococcus hominis		S	report as 'S' when tetracycline is 'S': doxycycline, minocycline	Breakpoints	Staphylococcus	EUCAST Clinical Breakpoints v10.0, 2020
95	cfta	Staphylococcus hominis		R	always report as 'R': ceftazidime	Expert Rules	Table 04: Intrinsic resistance in Gram-positive bacteria	EUCAST Expert Rules, Intrinsic Resistance and Exceptional Phenotypes v3.1, 2016
95	coli	Staphylococcus hominis		R	always report as 'R': aztreonam, nalidixic acid, polymyxins	Expert Rules	Table 04: Intrinsic resistance in Gram-positive bacteria	EUCAST Expert Rules, Intrinsic Resistance and Exceptional Phenotypes v3.1, 2016
96	clar	Staphylococcus hominis		R	report as 'R' when erythromycin is 'R': azithromycin, clarithromycin, roxithromycin	Breakpoints	Staphylococcus	EUCAST Clinical Breakpoints v10.0, 2020
96	cfta	Staphylococcus hominis		R	always report as 'R': ceftazidime	Expert Rules	Table 04: Intrinsic resistance in Gram-positive bacteria	EUCAST Expert Rules, Intrinsic Resistance and Exceptional Phenotypes v3.1, 2016
96	coli	Staphylococcus hominis		R	always report as 'R': aztreonam, nalidixic acid, polymyxins	Expert Rules	Table 04: Intrinsic resistance in Gram-positive bacteria	EUCAST Expert Rules, Intrinsic Resistance and Exceptional Phenotypes v3.1, 2016
96	amik	Staphylococcus hominis		R	report as 'R' when tobramycin is 'R': amikacin, kanamycin	Expert Rules	Table 12: Interpretive rules for aminoglycosides	EUCAST Expert Rules, Intrinsic Resistance and Exceptional Phenotypes v3.1, 2016
96	kana	Staphylococcus hominis		R	report as 'R' when tobramycin is 'R': amikacin, kanamycin	Expert Rules	Table 12: Interpretive rules for aminoglycosides	EUCAST Expert Rules, Intrinsic Resistance and Exceptional Phenotypes v3.1, 2016
97	cfep	Staphylococcus epidermidis		S	report as 'S' when cefoxitin is 'S': carbapenems, cephalosporins except ceftazidime	Breakpoints	Staphylococcus	EUCAST Clinical Breakpoints v10.0, 2020
97	cfot	Staphylococcus epidermidis		S	report as 'S' when cefoxitin is 'S': carbapenems, cephalosporins except ceftazidime	Breakpoints	Staphylococcus	EUCAST Clinical Breakpoints v10.0, 2020
97	cftr	Staphylococcus epidermidis		S	report as 'S' when cefoxitin is 'S': carbapenems, cephalosporins except ceftazidime	Breakpoints	Staphylococcus	EUCAST Clinical Breakpoints v10.0, 2020
97	clar	Staphylococcus epidermidis		S	report as 'S' when erythromycin is 'S': azithromycin, clarithromycin, roxithromycin	Breakpoints	Staphylococcus	EUCAST Clinical Breakpoints v10.0, 2020
97	czol	Staphylococcus epidermidis		S	report as 'S' when cefoxitin is 'S': carbapenems, cephalosporins except ceftazidime	Breakpoints	Staphylococcus	EUCAST Clinical Breakpoints v10.0, 2020
97	imip	Staphylococcus epidermidis		S	report as 'S' when cefoxitin is 'S': carbapenems, cephalosporins except ceftazidime	Breakpoints	Staphylococcus	EUCAST Clinical Breakpoints v10.0, 2020
97	mero	Staphylococcus epidermidis		S	report as 'S' when cefoxitin is 'S': carbapenems, cephalosporins except ceftazidime	Breakpoints	Staphylococcus	EUCAST Clinical Breakpoints v10.0, 2020
97	mino	Staphylococcus epidermidis		S	report as 'S' when tetracycline is 'S': doxycycline, minocycline	Breakpoints	Staphylococcus	EUCAST Clinical Breakpoints v10.0, 2020
97	cfta	Staphylococcus epidermidis		R	always report as 'R': ceftazidime	Expert Rules	Table 04: Intrinsic resistance in Gram-positive bacteria	EUCAST Expert Rules, Intrinsic Resistance and Exceptional Phenotypes v3.1, 2016
97	coli	Staphylococcus epidermidis		R	always report as 'R': aztreonam, nalidixic acid, polymyxins	Expert Rules	Table 04: Intrinsic resistance in Gram-positive bacteria	EUCAST Expert Rules, Intrinsic Resistance and Exceptional Phenotypes v3.1, 2016
98	cfep	Staphylococcus epidermidis		S	report as 'S' when cefoxitin is 'S': carbapenems, cephalosporins except ceftazidime	Breakpoints	Staphylococcus	EUCAST Clinical Breakpoints v10.0, 2020
98	cfot	Staphylococcus epidermidis		S	report as 'S' when cefoxitin is 'S': carbapenems, cephalosporins except ceftazidime	Breakpoints	Staphylococcus	EUCAST Clinical Breakpoints v10.0, 2020
98	cftr	Staphylococcus epidermidis		S	report as 'S' when cefoxitin is 'S': carbapenems, cephalosporins except ceftazidime	Breakpoints	Staphylococcus	EUCAST Clinical Breakpoints v10.0, 2020
98	clar	Staphylococcus epidermidis		S	report as 'S' when erythromycin is 'S': azithromycin, clarithromycin, roxithromycin	Breakpoints	Staphylococcus	EUCAST Clinical Breakpoints v10.0, 2020
98	czol	Staphylococcus epidermidis		S	report as 'S' when cefoxitin is 'S': carbapenems, cephalosporins except ceftazidime	Breakpoints	Staphylococcus	EUCAST Clinical Breakpoints v10.0, 2020
98	imip	Staphylococcus epidermidis		S	report as 'S' when cefoxitin is 'S': carbapenems, cephalosporins except ceftazidime	Breakpoints	Staphylococcus	EUCAST Clinical Breakpoints v10.0, 2020
98	mero	Staphylococcus epidermidis		S	report as 'S' when cefoxitin is 'S': carbapenems, cephalosporins except ceftazidime	Breakpoints	Staphylococcus	EUCAST Clinical Breakpoints v10.0, 2020
98	mino	Staphylococcus epidermidis		S	report as 'S' when tetracycline is 'S': doxycycline, minocycline	Breakpoints	Staphylococcus	EUCAST Clinical Breakpoints v10.0, 2020
98	cfta	Staphylococcus epidermidis		R	always report as 'R': ceftazidime	Expert Rules	Table 04: Intrinsic resistance in Gram-positive bacteria	EUCAST Expert Rules, Intrinsic Resistance and Exceptional Phenotypes v3.1, 2016
98	coli	Staphylococcus epidermidis		R	always report as 'R': aztreonam, nalidixic acid, polymyxins	Expert Rules	Table 04: Intrinsic resistance in Gram-positive bacteria	EUCAST Expert Rules, Intrinsic Resistance and Exceptional Phenotypes v3.1, 2016
99	clar	Staphylococcus epidermidis		S	report as 'S' when erythromycin is 'S': azithromycin, clarithromycin, roxithromycin	Breakpoints	Staphylococcus	EUCAST Clinical Breakpoints v10.0, 2020
99	mino	Staphylococcus epidermidis		S	report as 'S' when tetracycline is 'S': doxycycline, minocycline	Breakpoints	Staphylococcus	EUCAST Clinical Breakpoints v10.0, 2020
99	cfta	Staphylococcus epidermidis		R	always report as 'R': ceftazidime	Expert Rules	Table 04: Intrinsic resistance in Gram-positive bacteria	EUCAST Expert Rules, Intrinsic Resistance and Exceptional Phenotypes v3.1, 2016
99	coli	Staphylococcus epidermidis		R	always report as 'R': aztreonam, nalidixic acid, polymyxins	Expert Rules	Table 04: Intrinsic resistance in Gram-positive bacteria	EUCAST Expert Rules, Intrinsic Resistance and Exceptional Phenotypes v3.1, 2016
100	clar	Staphylococcus capitis		S	report as 'S' when erythromycin is 'S': azithromycin, clarithromycin, roxithromycin	Breakpoints	Staphylococcus	EUCAST Clinical Breakpoints v10.0, 2020
100	mino	Staphylococcus capitis		S	report as 'S' when tetracycline is 'S': doxycycline, minocycline	Breakpoints	Staphylococcus	EUCAST Clinical Breakpoints v10.0, 2020
100	cfta	Staphylococcus capitis		R	always report as 'R': ceftazidime, fosfomycin	Expert Rules	Table 04: Intrinsic resistance in Gram-positive bacteria	EUCAST Expert Rules, Intrinsic Resistance and Exceptional Phenotypes v3.1, 2016
100	coli	Staphylococcus capitis		R	always report as 'R': aztreonam, nalidixic acid, polymyxins	Expert Rules	Table 04: Intrinsic resistance in Gram-positive bacteria	EUCAST Expert Rules, Intrinsic Resistance and Exceptional Phenotypes v3.1, 2016
101	clar	Staphylococcus epidermidis		S	report as 'S' when erythromycin is 'S': azithromycin, clarithromycin, roxithromycin	Breakpoints	Staphylococcus	EUCAST Clinical Breakpoints v10.0, 2020
101	cfta	Staphylococcus epidermidis		R	always report as 'R': ceftazidime	Expert Rules	Table 04: Intrinsic resistance in Gram-positive bacteria	EUCAST Expert Rules, Intrinsic Resistance and Exceptional Phenotypes v3.1, 2016
101	coli	Staphylococcus epidermidis		R	always report as 'R': aztreonam, nalidixic acid, polymyxins	Expert Rules	Table 04: Intrinsic resistance in Gram-positive bacteria	EUCAST Expert Rules, Intrinsic Resistance and Exceptional Phenotypes v3.1, 2016
102	clar	Staphylococcus haemolyticus		R	report as 'R' when erythromycin is 'R': azithromycin, clarithromycin, roxithromycin	Breakpoints	Staphylococcus	EUCAST Clinical Breakpoints v10.0, 2020
102	cfta	Staphylococcus haemolyticus		R	always report as 'R': ceftazidime	Expert Rules	Table 04: Intrinsic resistance in Gram-positive bacteria	EUCAST Expert Rules, Intrinsic Resistance and Exceptional Phenotypes v3.1, 2016
102	coli	Staphylococcus haemolyticus		R	always report as 'R': aztreonam, nalidixic acid, polymyxins	Expert Rules	Table 04: Intrinsic resistance in Gram-positive bacteria	EUCAST Expert Rules, Intrinsic Resistance and Exceptional Phenotypes v3.1, 2016
102	amik	Staphylococcus haemolyticus		R	report as 'R' when tobramycin is 'R': amikacin, kanamycin	Expert Rules	Table 12: Interpretive rules for aminoglycosides	EUCAST Expert Rules, Intrinsic Resistance and Exceptional Phenotypes v3.1, 2016
102	kana	Staphylococcus haemolyticus		R	report as 'R' when tobramycin is 'R': amikacin, kanamycin	Expert Rules	Table 12: Interpretive rules for aminoglycosides	EUCAST Expert Rules, Intrinsic Resistance and Exceptional Phenotypes v3.1, 2016
103	clar	Staphylococcus hominis		R	report as 'R' when erythromycin is 'R': azithromycin, clarithromycin, roxithromycin	Breakpoints	Staphylococcus	EUCAST Clinical Breakpoints v10.0, 2020
103	cfta	Staphylococcus hominis		R	always report as 'R': ceftazidime	Expert Rules	Table 04: Intrinsic resistance in Gram-positive bacteria	EUCAST Expert Rules, Intrinsic Resistance and Exceptional Phenotypes v3.1, 2016
103	coli	Staphylococcus hominis		R	always report as 'R': aztreonam, nalidixic acid, polymyxins	Expert Rules	Table 04: Intrinsic resistance in Gram-positive bacteria	EUCAST Expert Rules, Intrinsic Resistance and Exceptional Phenotypes v3.1, 2016
104	clar	Staphylococcus hominis		S	report as 'S' when erythromycin is 'S': azithromycin, clarithromycin, roxithromycin	Breakpoints	Staphylococcus	EUCAST Clinical Breakpoints v10.0, 2020
104	cfta	Staphylococcus hominis		R	always report as 'R': ceftazidime	Expert Rules	Table 04: Intrinsic resistance in Gram-positive bacteria	EUCAST Expert Rules, Intrinsic Resistance and Exceptional Phenotypes v3.1, 2016
104	coli	Staphylococcus hominis		R	always report as 'R': aztreonam, nalidixic acid, polymyxins	Expert Rules	Table 04: Intrinsic resistance in Gram-positive bacteria	EUCAST Expert Rules, Intrinsic Resistance and Exceptional Phenotypes v3.1, 2016
105	cfta	Staphylococcus hominis		R	always report as 'R': ceftazidime	Expert Rules	Table 04: Intrinsic resistance in Gram-positive bacteria	EUCAST Expert Rules, Intrinsic Resistance and Exceptional Phenotypes v3.1, 2016
105	coli	Staphylococcus hominis		R	always report as 'R': aztreonam, nalidixic acid, polymyxins	Expert Rules	Table 04: Intrinsic resistance in Gram-positive bacteria	EUCAST Expert Rules, Intrinsic Resistance and Exceptional Phenotypes v3.1, 2016
106	clar	Staphylococcus hominis		S	report as 'S' when erythromycin is 'S': azithromycin, clarithromycin, roxithromycin	Breakpoints	Staphylococcus	EUCAST Clinical Breakpoints v10.0, 2020
106	cfta	Staphylococcus hominis		R	always report as 'R': ceftazidime	Expert Rules	Table 04: Intrinsic resistance in Gram-positive bacteria	EUCAST Expert Rules, Intrinsic Resistance and Exceptional Phenotypes v3.1, 2016
106	coli	Staphylococcus hominis		R	always report as 'R': aztreonam, nalidixic acid, polymyxins	Expert Rules	Table 04: Intrinsic resistance in Gram-positive bacteria	EUCAST Expert Rules, Intrinsic Resistance and Exceptional Phenotypes v3.1, 2016
107	clar	Staphylococcus hominis		S	report as 'S' when erythromycin is 'S': azithromycin, clarithromycin, roxithromycin	Breakpoints	Staphylococcus	EUCAST Clinical Breakpoints v10.0, 2020
107	cfta	Staphylococcus hominis		R	always report as 'R': ceftazidime	Expert Rules	Table 04: Intrinsic resistance in Gram-positive bacteria	EUCAST Expert Rules, Intrinsic Resistance and Exceptional Phenotypes v3.1, 2016
107	coli	Staphylococcus hominis		R	always report as 'R': aztreonam, nalidixic acid, polymyxins	Expert Rules	Table 04: Intrinsic resistance in Gram-positive bacteria	EUCAST Expert Rules, Intrinsic Resistance and Exceptional Phenotypes v3.1, 2016
108	clar	Staphylococcus capitis		S	report as 'S' when erythromycin is 'S': azithromycin, clarithromycin, roxithromycin	Breakpoints	Staphylococcus	EUCAST Clinical Breakpoints v10.0, 2020
108	mino	Staphylococcus capitis		S	report as 'S' when tetracycline is 'S': doxycycline, minocycline	Breakpoints	Staphylococcus	EUCAST Clinical Breakpoints v10.0, 2020
108	cfta	Staphylococcus capitis		R	always report as 'R': ceftazidime, fosfomycin	Expert Rules	Table 04: Intrinsic resistance in Gram-positive bacteria	EUCAST Expert Rules, Intrinsic Resistance and Exceptional Phenotypes v3.1, 2016
108	coli	Staphylococcus capitis		R	always report as 'R': aztreonam, nalidixic acid, polymyxins	Expert Rules	Table 04: Intrinsic resistance in Gram-positive bacteria	EUCAST Expert Rules, Intrinsic Resistance and Exceptional Phenotypes v3.1, 2016
109	cfep	Staphylococcus capitis		S	report as 'S' when cefoxitin is 'S': carbapenems, cephalosporins except ceftazidime	Breakpoints	Staphylococcus	EUCAST Clinical Breakpoints v10.0, 2020
109	cfot	Staphylococcus capitis		S	report as 'S' when cefoxitin is 'S': carbapenems, cephalosporins except ceftazidime	Breakpoints	Staphylococcus	EUCAST Clinical Breakpoints v10.0, 2020
109	cftr	Staphylococcus capitis		S	report as 'S' when cefoxitin is 'S': carbapenems, cephalosporins except ceftazidime	Breakpoints	Staphylococcus	EUCAST Clinical Breakpoints v10.0, 2020
109	clar	Staphylococcus capitis		S	report as 'S' when erythromycin is 'S': azithromycin, clarithromycin, roxithromycin	Breakpoints	Staphylococcus	EUCAST Clinical Breakpoints v10.0, 2020
109	czol	Staphylococcus capitis		S	report as 'S' when cefoxitin is 'S': carbapenems, cephalosporins except ceftazidime	Breakpoints	Staphylococcus	EUCAST Clinical Breakpoints v10.0, 2020
109	imip	Staphylococcus capitis		S	report as 'S' when cefoxitin is 'S': carbapenems, cephalosporins except ceftazidime	Breakpoints	Staphylococcus	EUCAST Clinical Breakpoints v10.0, 2020
109	mero	Staphylococcus capitis		S	report as 'S' when cefoxitin is 'S': carbapenems, cephalosporins except ceftazidime	Breakpoints	Staphylococcus	EUCAST Clinical Breakpoints v10.0, 2020
109	mino	Staphylococcus capitis		S	report as 'S' when tetracycline is 'S': doxycycline, minocycline	Breakpoints	Staphylococcus	EUCAST Clinical Breakpoints v10.0, 2020
109	cfta	Staphylococcus capitis		R	always report as 'R': ceftazidime, fosfomycin	Expert Rules	Table 04: Intrinsic resistance in Gram-positive bacteria	EUCAST Expert Rules, Intrinsic Resistance and Exceptional Phenotypes v3.1, 2016
109	coli	Staphylococcus capitis		R	always report as 'R': aztreonam, nalidixic acid, polymyxins	Expert Rules	Table 04: Intrinsic resistance in Gram-positive bacteria	EUCAST Expert Rules, Intrinsic Resistance and Exceptional Phenotypes v3.1, 2016
109	fosf	Staphylococcus capitis		R	always report as 'R': ceftazidime, fosfomycin	Expert Rules	Table 04: Intrinsic resistance in Gram-positive bacteria	EUCAST Expert Rules, Intrinsic Resistance and Exceptional Phenotypes v3.1, 2016
110	clar	Staphylococcus capitis		S	report as 'S' when erythromycin is 'S': azithromycin, clarithromycin, roxithromycin	Breakpoints	Staphylococcus	EUCAST Clinical Breakpoints v10.0, 2020
110	cfta	Staphylococcus capitis		R	always report as 'R': ceftazidime, fosfomycin	Expert Rules	Table 04: Intrinsic resistance in Gram-positive bacteria	EUCAST Expert Rules, Intrinsic Resistance and Exceptional Phenotypes v3.1, 2016
110	coli	Staphylococcus capitis		R	always report as 'R': aztreonam, nalidixic acid, polymyxins	Expert Rules	Table 04: Intrinsic resistance in Gram-positive bacteria	EUCAST Expert Rules, Intrinsic Resistance and Exceptional Phenotypes v3.1, 2016
111	clar	Staphylococcus capitis		S	report as 'S' when erythromycin is 'S': azithromycin, clarithromycin, roxithromycin	Breakpoints	Staphylococcus	EUCAST Clinical Breakpoints v10.0, 2020
111	mino	Staphylococcus capitis		S	report as 'S' when tetracycline is 'S': doxycycline, minocycline	Breakpoints	Staphylococcus	EUCAST Clinical Breakpoints v10.0, 2020
111	cfta	Staphylococcus capitis		R	always report as 'R': ceftazidime, fosfomycin	Expert Rules	Table 04: Intrinsic resistance in Gram-positive bacteria	EUCAST Expert Rules, Intrinsic Resistance and Exceptional Phenotypes v3.1, 2016
111	coli	Staphylococcus capitis		R	always report as 'R': aztreonam, nalidixic acid, polymyxins	Expert Rules	Table 04: Intrinsic resistance in Gram-positive bacteria	EUCAST Expert Rules, Intrinsic Resistance and Exceptional Phenotypes v3.1, 2016
112	clar	Staphylococcus epidermidis		R	report as 'R' when erythromycin is 'R': azithromycin, clarithromycin, roxithromycin	Breakpoints	Staphylococcus	EUCAST Clinical Breakpoints v10.0, 2020
112	mino	Staphylococcus epidermidis		S	report as 'S' when tetracycline is 'S': doxycycline, minocycline	Breakpoints	Staphylococcus	EUCAST Clinical Breakpoints v10.0, 2020
112	cfta	Staphylococcus epidermidis		R	always report as 'R': ceftazidime	Expert Rules	Table 04: Intrinsic resistance in Gram-positive bacteria	EUCAST Expert Rules, Intrinsic Resistance and Exceptional Phenotypes v3.1, 2016
112	coli	Staphylococcus epidermidis		R	always report as 'R': aztreonam, nalidixic acid, polymyxins	Expert Rules	Table 04: Intrinsic resistance in Gram-positive bacteria	EUCAST Expert Rules, Intrinsic Resistance and Exceptional Phenotypes v3.1, 2016
112	amik	Staphylococcus epidermidis		R	report as 'R' when tobramycin is 'R': amikacin, kanamycin	Expert Rules	Table 12: Interpretive rules for aminoglycosides	EUCAST Expert Rules, Intrinsic Resistance and Exceptional Phenotypes v3.1, 2016
112	kana	Staphylococcus epidermidis		R	report as 'R' when tobramycin is 'R': amikacin, kanamycin	Expert Rules	Table 12: Interpretive rules for aminoglycosides	EUCAST Expert Rules, Intrinsic Resistance and Exceptional Phenotypes v3.1, 2016
113	clar	Staphylococcus epidermidis		R	report as 'R' when erythromycin is 'R': azithromycin, clarithromycin, roxithromycin	Breakpoints	Staphylococcus	EUCAST Clinical Breakpoints v10.0, 2020
113	mino	Staphylococcus epidermidis		S	report as 'S' when tetracycline is 'S': doxycycline, minocycline	Breakpoints	Staphylococcus	EUCAST Clinical Breakpoints v10.0, 2020
113	cfta	Staphylococcus epidermidis		R	always report as 'R': ceftazidime	Expert Rules	Table 04: Intrinsic resistance in Gram-positive bacteria	EUCAST Expert Rules, Intrinsic Resistance and Exceptional Phenotypes v3.1, 2016
113	coli	Staphylococcus epidermidis		R	always report as 'R': aztreonam, nalidixic acid, polymyxins	Expert Rules	Table 04: Intrinsic resistance in Gram-positive bacteria	EUCAST Expert Rules, Intrinsic Resistance and Exceptional Phenotypes v3.1, 2016
113	amik	Staphylococcus epidermidis		R	report as 'R' when tobramycin is 'R': amikacin, kanamycin	Expert Rules	Table 12: Interpretive rules for aminoglycosides	EUCAST Expert Rules, Intrinsic Resistance and Exceptional Phenotypes v3.1, 2016
113	kana	Staphylococcus epidermidis		R	report as 'R' when tobramycin is 'R': amikacin, kanamycin	Expert Rules	Table 12: Interpretive rules for aminoglycosides	EUCAST Expert Rules, Intrinsic Resistance and Exceptional Phenotypes v3.1, 2016
114	clar	Staphylococcus hominis		S	report as 'S' when erythromycin is 'S': azithromycin, clarithromycin, roxithromycin	Breakpoints	Staphylococcus	EUCAST Clinical Breakpoints v10.0, 2020
114	mino	Staphylococcus hominis		S	report as 'S' when tetracycline is 'S': doxycycline, minocycline	Breakpoints	Staphylococcus	EUCAST Clinical Breakpoints v10.0, 2020
114	cfta	Staphylococcus hominis		R	always report as 'R': ceftazidime	Expert Rules	Table 04: Intrinsic resistance in Gram-positive bacteria	EUCAST Expert Rules, Intrinsic Resistance and Exceptional Phenotypes v3.1, 2016
114	coli	Staphylococcus hominis		R	always report as 'R': aztreonam, nalidixic acid, polymyxins	Expert Rules	Table 04: Intrinsic resistance in Gram-positive bacteria	EUCAST Expert Rules, Intrinsic Resistance and Exceptional Phenotypes v3.1, 2016
115	clar	Staphylococcus hominis		S	report as 'S' when erythromycin is 'S': azithromycin, clarithromycin, roxithromycin	Breakpoints	Staphylococcus	EUCAST Clinical Breakpoints v10.0, 2020
115	cfta	Staphylococcus hominis		R	always report as 'R': ceftazidime	Expert Rules	Table 04: Intrinsic resistance in Gram-positive bacteria	EUCAST Expert Rules, Intrinsic Resistance and Exceptional Phenotypes v3.1, 2016
115	coli	Staphylococcus hominis		R	always report as 'R': aztreonam, nalidixic acid, polymyxins	Expert Rules	Table 04: Intrinsic resistance in Gram-positive bacteria	EUCAST Expert Rules, Intrinsic Resistance and Exceptional Phenotypes v3.1, 2016
116	clar	Staphylococcus hominis		S	report as 'S' when erythromycin is 'S': azithromycin, clarithromycin, roxithromycin	Breakpoints	Staphylococcus	EUCAST Clinical Breakpoints v10.0, 2020
116	mino	Staphylococcus hominis		S	report as 'S' when tetracycline is 'S': doxycycline, minocycline	Breakpoints	Staphylococcus	EUCAST Clinical Breakpoints v10.0, 2020
116	cfta	Staphylococcus hominis		R	always report as 'R': ceftazidime	Expert Rules	Table 04: Intrinsic resistance in Gram-positive bacteria	EUCAST Expert Rules, Intrinsic Resistance and Exceptional Phenotypes v3.1, 2016
116	coli	Staphylococcus hominis		R	always report as 'R': aztreonam, nalidixic acid, polymyxins	Expert Rules	Table 04: Intrinsic resistance in Gram-positive bacteria	EUCAST Expert Rules, Intrinsic Resistance and Exceptional Phenotypes v3.1, 2016
117	clar	Staphylococcus capitis		S	report as 'S' when erythromycin is 'S': azithromycin, clarithromycin, roxithromycin	Breakpoints	Staphylococcus	EUCAST Clinical Breakpoints v10.0, 2020
117	mino	Staphylococcus capitis		S	report as 'S' when tetracycline is 'S': doxycycline, minocycline	Breakpoints	Staphylococcus	EUCAST Clinical Breakpoints v10.0, 2020
117	cfta	Staphylococcus capitis		R	always report as 'R': ceftazidime, fosfomycin	Expert Rules	Table 04: Intrinsic resistance in Gram-positive bacteria	EUCAST Expert Rules, Intrinsic Resistance and Exceptional Phenotypes v3.1, 2016
117	coli	Staphylococcus capitis		R	always report as 'R': aztreonam, nalidixic acid, polymyxins	Expert Rules	Table 04: Intrinsic resistance in Gram-positive bacteria	EUCAST Expert Rules, Intrinsic Resistance and Exceptional Phenotypes v3.1, 2016
118	cfta	Staphylococcus hominis		R	always report as 'R': ceftazidime	Expert Rules	Table 04: Intrinsic resistance in Gram-positive bacteria	EUCAST Expert Rules, Intrinsic Resistance and Exceptional Phenotypes v3.1, 2016
118	coli	Staphylococcus hominis		R	always report as 'R': aztreonam, nalidixic acid, polymyxins	Expert Rules	Table 04: Intrinsic resistance in Gram-positive bacteria	EUCAST Expert Rules, Intrinsic Resistance and Exceptional Phenotypes v3.1, 2016
119	cfta	Staphylococcus hominis		R	always report as 'R': ceftazidime	Expert Rules	Table 04: Intrinsic resistance in Gram-positive bacteria	EUCAST Expert Rules, Intrinsic Resistance and Exceptional Phenotypes v3.1, 2016
119	coli	Staphylococcus hominis		R	always report as 'R': aztreonam, nalidixic acid, polymyxins	Expert Rules	Table 04: Intrinsic resistance in Gram-positive bacteria	EUCAST Expert Rules, Intrinsic Resistance and Exceptional Phenotypes v3.1, 2016
120	clar	Staphylococcus hominis		R	report as 'R' when erythromycin is 'R': azithromycin, clarithromycin, roxithromycin	Breakpoints	Staphylococcus	EUCAST Clinical Breakpoints v10.0, 2020
120	cfta	Staphylococcus hominis		R	always report as 'R': ceftazidime	Expert Rules	Table 04: Intrinsic resistance in Gram-positive bacteria	EUCAST Expert Rules, Intrinsic Resistance and Exceptional Phenotypes v3.1, 2016
120	coli	Staphylococcus hominis		R	always report as 'R': aztreonam, nalidixic acid, polymyxins	Expert Rules	Table 04: Intrinsic resistance in Gram-positive bacteria	EUCAST Expert Rules, Intrinsic Resistance and Exceptional Phenotypes v3.1, 2016
120	amik	Staphylococcus hominis		R	report as 'R' when tobramycin is 'R': amikacin, kanamycin	Expert Rules	Table 12: Interpretive rules for aminoglycosides	EUCAST Expert Rules, Intrinsic Resistance and Exceptional Phenotypes v3.1, 2016
120	kana	Staphylococcus hominis		R	report as 'R' when tobramycin is 'R': amikacin, kanamycin	Expert Rules	Table 12: Interpretive rules for aminoglycosides	EUCAST Expert Rules, Intrinsic Resistance and Exceptional Phenotypes v3.1, 2016
121	clar	Staphylococcus haemolyticus		R	report as 'R' when erythromycin is 'R': azithromycin, clarithromycin, roxithromycin	Breakpoints	Staphylococcus	EUCAST Clinical Breakpoints v10.0, 2020
121	cfta	Staphylococcus haemolyticus		R	always report as 'R': ceftazidime	Expert Rules	Table 04: Intrinsic resistance in Gram-positive bacteria	EUCAST Expert Rules, Intrinsic Resistance and Exceptional Phenotypes v3.1, 2016
121	coli	Staphylococcus haemolyticus		R	always report as 'R': aztreonam, nalidixic acid, polymyxins	Expert Rules	Table 04: Intrinsic resistance in Gram-positive bacteria	EUCAST Expert Rules, Intrinsic Resistance and Exceptional Phenotypes v3.1, 2016
122	clar	Staphylococcus epidermidis		S	report as 'S' when erythromycin is 'S': azithromycin, clarithromycin, roxithromycin	Breakpoints	Staphylococcus	EUCAST Clinical Breakpoints v10.0, 2020
122	cfta	Staphylococcus epidermidis		R	always report as 'R': ceftazidime	Expert Rules	Table 04: Intrinsic resistance in Gram-positive bacteria	EUCAST Expert Rules, Intrinsic Resistance and Exceptional Phenotypes v3.1, 2016
122	coli	Staphylococcus epidermidis		R	always report as 'R': aztreonam, nalidixic acid, polymyxins	Expert Rules	Table 04: Intrinsic resistance in Gram-positive bacteria	EUCAST Expert Rules, Intrinsic Resistance and Exceptional Phenotypes v3.1, 2016
123	clar	Staphylococcus epidermidis		S	report as 'S' when erythromycin is 'S': azithromycin, clarithromycin, roxithromycin	Breakpoints	Staphylococcus	EUCAST Clinical Breakpoints v10.0, 2020
123	cfta	Staphylococcus epidermidis		R	always report as 'R': ceftazidime	Expert Rules	Table 04: Intrinsic resistance in Gram-positive bacteria	EUCAST Expert Rules, Intrinsic Resistance and Exceptional Phenotypes v3.1, 2016
123	coli	Staphylococcus epidermidis		R	always report as 'R': aztreonam, nalidixic acid, polymyxins	Expert Rules	Table 04: Intrinsic resistance in Gram-positive bacteria	EUCAST Expert Rules, Intrinsic Resistance and Exceptional Phenotypes v3.1, 2016
124	clar	Staphylococcus epidermidis		R	report as 'R' when erythromycin is 'R': azithromycin, clarithromycin, roxithromycin	Breakpoints	Staphylococcus	EUCAST Clinical Breakpoints v10.0, 2020
124	cfta	Staphylococcus epidermidis		R	always report as 'R': ceftazidime	Expert Rules	Table 04: Intrinsic resistance in Gram-positive bacteria	EUCAST Expert Rules, Intrinsic Resistance and Exceptional Phenotypes v3.1, 2016
124	coli	Staphylococcus epidermidis		R	always report as 'R': aztreonam, nalidixic acid, polymyxins	Expert Rules	Table 04: Intrinsic resistance in Gram-positive bacteria	EUCAST Expert Rules, Intrinsic Resistance and Exceptional Phenotypes v3.1, 2016
125	clar	Staphylococcus epidermidis		S	report as 'S' when erythromycin is 'S': azithromycin, clarithromycin, roxithromycin	Breakpoints	Staphylococcus	EUCAST Clinical Breakpoints v10.0, 2020
125	mino	Staphylococcus epidermidis		S	report as 'S' when tetracycline is 'S': doxycycline, minocycline	Breakpoints	Staphylococcus	EUCAST Clinical Breakpoints v10.0, 2020
125	cfta	Staphylococcus epidermidis		R	always report as 'R': ceftazidime	Expert Rules	Table 04: Intrinsic resistance in Gram-positive bacteria	EUCAST Expert Rules, Intrinsic Resistance and Exceptional Phenotypes v3.1, 2016
125	coli	Staphylococcus epidermidis		R	always report as 'R': aztreonam, nalidixic acid, polymyxins	Expert Rules	Table 04: Intrinsic resistance in Gram-positive bacteria	EUCAST Expert Rules, Intrinsic Resistance and Exceptional Phenotypes v3.1, 2016
126	clar	Staphylococcus epidermidis		S	report as 'S' when erythromycin is 'S': azithromycin, clarithromycin, roxithromycin	Breakpoints	Staphylococcus	EUCAST Clinical Breakpoints v10.0, 2020
126	mino	Staphylococcus epidermidis		S	report as 'S' when tetracycline is 'S': doxycycline, minocycline	Breakpoints	Staphylococcus	EUCAST Clinical Breakpoints v10.0, 2020
126	cfta	Staphylococcus epidermidis		R	always report as 'R': ceftazidime	Expert Rules	Table 04: Intrinsic resistance in Gram-positive bacteria	EUCAST Expert Rules, Intrinsic Resistance and Exceptional Phenotypes v3.1, 2016
126	coli	Staphylococcus epidermidis		R	always report as 'R': aztreonam, nalidixic acid, polymyxins	Expert Rules	Table 04: Intrinsic resistance in Gram-positive bacteria	EUCAST Expert Rules, Intrinsic Resistance and Exceptional Phenotypes v3.1, 2016
127	clar	Staphylococcus epidermidis		S	report as 'S' when erythromycin is 'S': azithromycin, clarithromycin, roxithromycin	Breakpoints	Staphylococcus	EUCAST Clinical Breakpoints v10.0, 2020
127	cfta	Staphylococcus epidermidis		R	always report as 'R': ceftazidime	Expert Rules	Table 04: Intrinsic resistance in Gram-positive bacteria	EUCAST Expert Rules, Intrinsic Resistance and Exceptional Phenotypes v3.1, 2016
127	coli	Staphylococcus epidermidis		R	always report as 'R': aztreonam, nalidixic acid, polymyxins	Expert Rules	Table 04: Intrinsic resistance in Gram-positive bacteria	EUCAST Expert Rules, Intrinsic Resistance and Exceptional Phenotypes v3.1, 2016
128	clar	Staphylococcus epidermidis		S	report as 'S' when erythromycin is 'S': azithromycin, clarithromycin, roxithromycin	Breakpoints	Staphylococcus	EUCAST Clinical Breakpoints v10.0, 2020
128	cfta	Staphylococcus epidermidis		R	always report as 'R': ceftazidime	Expert Rules	Table 04: Intrinsic resistance in Gram-positive bacteria	EUCAST Expert Rules, Intrinsic Resistance and Exceptional Phenotypes v3.1, 2016
128	coli	Staphylococcus epidermidis		R	always report as 'R': aztreonam, nalidixic acid, polymyxins	Expert Rules	Table 04: Intrinsic resistance in Gram-positive bacteria	EUCAST Expert Rules, Intrinsic Resistance and Exceptional Phenotypes v3.1, 2016
129	clar	Staphylococcus epidermidis		R	report as 'R' when erythromycin is 'R': azithromycin, clarithromycin, roxithromycin	Breakpoints	Staphylococcus	EUCAST Clinical Breakpoints v10.0, 2020
129	mino	Staphylococcus epidermidis		S	report as 'S' when tetracycline is 'S': doxycycline, minocycline	Breakpoints	Staphylococcus	EUCAST Clinical Breakpoints v10.0, 2020
129	cfta	Staphylococcus epidermidis		R	always report as 'R': ceftazidime	Expert Rules	Table 04: Intrinsic resistance in Gram-positive bacteria	EUCAST Expert Rules, Intrinsic Resistance and Exceptional Phenotypes v3.1, 2016
129	coli	Staphylococcus epidermidis		R	always report as 'R': aztreonam, nalidixic acid, polymyxins	Expert Rules	Table 04: Intrinsic resistance in Gram-positive bacteria	EUCAST Expert Rules, Intrinsic Resistance and Exceptional Phenotypes v3.1, 2016
129	amik	Staphylococcus epidermidis		R	report as 'R' when tobramycin is 'R': amikacin, kanamycin	Expert Rules	Table 12: Interpretive rules for aminoglycosides	EUCAST Expert Rules, Intrinsic Resistance and Exceptional Phenotypes v3.1, 2016
129	kana	Staphylococcus epidermidis		R	report as 'R' when tobramycin is 'R': amikacin, kanamycin	Expert Rules	Table 12: Interpretive rules for aminoglycosides	EUCAST Expert Rules, Intrinsic Resistance and Exceptional Phenotypes v3.1, 2016
130	clar	Staphylococcus epidermidis		R	report as 'R' when erythromycin is 'R': azithromycin, clarithromycin, roxithromycin	Breakpoints	Staphylococcus	EUCAST Clinical Breakpoints v10.0, 2020
130	mino	Staphylococcus epidermidis		S	report as 'S' when tetracycline is 'S': doxycycline, minocycline	Breakpoints	Staphylococcus	EUCAST Clinical Breakpoints v10.0, 2020
130	cfta	Staphylococcus epidermidis		R	always report as 'R': ceftazidime	Expert Rules	Table 04: Intrinsic resistance in Gram-positive bacteria	EUCAST Expert Rules, Intrinsic Resistance and Exceptional Phenotypes v3.1, 2016
130	coli	Staphylococcus epidermidis		R	always report as 'R': aztreonam, nalidixic acid, polymyxins	Expert Rules	Table 04: Intrinsic resistance in Gram-positive bacteria	EUCAST Expert Rules, Intrinsic Resistance and Exceptional Phenotypes v3.1, 2016
130	amik	Staphylococcus epidermidis		R	report as 'R' when tobramycin is 'R': amikacin, kanamycin	Expert Rules	Table 12: Interpretive rules for aminoglycosides	EUCAST Expert Rules, Intrinsic Resistance and Exceptional Phenotypes v3.1, 2016
130	kana	Staphylococcus epidermidis		R	report as 'R' when tobramycin is 'R': amikacin, kanamycin	Expert Rules	Table 12: Interpretive rules for aminoglycosides	EUCAST Expert Rules, Intrinsic Resistance and Exceptional Phenotypes v3.1, 2016
131	clar	Staphylococcus epidermidis		R	report as 'R' when erythromycin is 'R': azithromycin, clarithromycin, roxithromycin	Breakpoints	Staphylococcus	EUCAST Clinical Breakpoints v10.0, 2020
131	mino	Staphylococcus epidermidis		S	report as 'S' when tetracycline is 'S': doxycycline, minocycline	Breakpoints	Staphylococcus	EUCAST Clinical Breakpoints v10.0, 2020
131	cfta	Staphylococcus epidermidis		R	always report as 'R': ceftazidime	Expert Rules	Table 04: Intrinsic resistance in Gram-positive bacteria	EUCAST Expert Rules, Intrinsic Resistance and Exceptional Phenotypes v3.1, 2016
131	coli	Staphylococcus epidermidis		R	always report as 'R': aztreonam, nalidixic acid, polymyxins	Expert Rules	Table 04: Intrinsic resistance in Gram-positive bacteria	EUCAST Expert Rules, Intrinsic Resistance and Exceptional Phenotypes v3.1, 2016
132	clar	Staphylococcus hominis		S	report as 'S' when erythromycin is 'S': azithromycin, clarithromycin, roxithromycin	Breakpoints	Staphylococcus	EUCAST Clinical Breakpoints v10.0, 2020
132	mino	Staphylococcus hominis		S	report as 'S' when tetracycline is 'S': doxycycline, minocycline	Breakpoints	Staphylococcus	EUCAST Clinical Breakpoints v10.0, 2020
132	cfta	Staphylococcus hominis		R	always report as 'R': ceftazidime	Expert Rules	Table 04: Intrinsic resistance in Gram-positive bacteria	EUCAST Expert Rules, Intrinsic Resistance and Exceptional Phenotypes v3.1, 2016
132	coli	Staphylococcus hominis		R	always report as 'R': aztreonam, nalidixic acid, polymyxins	Expert Rules	Table 04: Intrinsic resistance in Gram-positive bacteria	EUCAST Expert Rules, Intrinsic Resistance and Exceptional Phenotypes v3.1, 2016
133	clar	Staphylococcus epidermidis		S	report as 'S' when erythromycin is 'S': azithromycin, clarithromycin, roxithromycin	Breakpoints	Staphylococcus	EUCAST Clinical Breakpoints v10.0, 2020
133	mino	Staphylococcus epidermidis		S	report as 'S' when tetracycline is 'S': doxycycline, minocycline	Breakpoints	Staphylococcus	EUCAST Clinical Breakpoints v10.0, 2020
133	cfta	Staphylococcus epidermidis		R	always report as 'R': ceftazidime	Expert Rules	Table 04: Intrinsic resistance in Gram-positive bacteria	EUCAST Expert Rules, Intrinsic Resistance and Exceptional Phenotypes v3.1, 2016
133	coli	Staphylococcus epidermidis		R	always report as 'R': aztreonam, nalidixic acid, polymyxins	Expert Rules	Table 04: Intrinsic resistance in Gram-positive bacteria	EUCAST Expert Rules, Intrinsic Resistance and Exceptional Phenotypes v3.1, 2016
133	amik	Staphylococcus epidermidis		R	report as 'R' when tobramycin is 'R': amikacin, kanamycin	Expert Rules	Table 12: Interpretive rules for aminoglycosides	EUCAST Expert Rules, Intrinsic Resistance and Exceptional Phenotypes v3.1, 2016
133	kana	Staphylococcus epidermidis		R	report as 'R' when tobramycin is 'R': amikacin, kanamycin	Expert Rules	Table 12: Interpretive rules for aminoglycosides	EUCAST Expert Rules, Intrinsic Resistance and Exceptional Phenotypes v3.1, 2016
134	clar	Staphylococcus hominis		R	report as 'R' when erythromycin is 'R': azithromycin, clarithromycin, roxithromycin	Breakpoints	Staphylococcus	EUCAST Clinical Breakpoints v10.0, 2020
134	cfta	Staphylococcus hominis		R	always report as 'R': ceftazidime	Expert Rules	Table 04: Intrinsic resistance in Gram-positive bacteria	EUCAST Expert Rules, Intrinsic Resistance and Exceptional Phenotypes v3.1, 2016
134	coli	Staphylococcus hominis		R	always report as 'R': aztreonam, nalidixic acid, polymyxins	Expert Rules	Table 04: Intrinsic resistance in Gram-positive bacteria	EUCAST Expert Rules, Intrinsic Resistance and Exceptional Phenotypes v3.1, 2016
135	clar	Staphylococcus hominis		R	report as 'R' when erythromycin is 'R': azithromycin, clarithromycin, roxithromycin	Breakpoints	Staphylococcus	EUCAST Clinical Breakpoints v10.0, 2020
135	mino	Staphylococcus hominis		S	report as 'S' when tetracycline is 'S': doxycycline, minocycline	Breakpoints	Staphylococcus	EUCAST Clinical Breakpoints v10.0, 2020
135	cfta	Staphylococcus hominis		R	always report as 'R': ceftazidime	Expert Rules	Table 04: Intrinsic resistance in Gram-positive bacteria	EUCAST Expert Rules, Intrinsic Resistance and Exceptional Phenotypes v3.1, 2016
135	coli	Staphylococcus hominis		R	always report as 'R': aztreonam, nalidixic acid, polymyxins	Expert Rules	Table 04: Intrinsic resistance in Gram-positive bacteria	EUCAST Expert Rules, Intrinsic Resistance and Exceptional Phenotypes v3.1, 2016
136	clar	Staphylococcus hominis		S	report as 'S' when erythromycin is 'S': azithromycin, clarithromycin, roxithromycin	Breakpoints	Staphylococcus	EUCAST Clinical Breakpoints v10.0, 2020
136	mino	Staphylococcus hominis		S	report as 'S' when tetracycline is 'S': doxycycline, minocycline	Breakpoints	Staphylococcus	EUCAST Clinical Breakpoints v10.0, 2020
136	cfta	Staphylococcus hominis		R	always report as 'R': ceftazidime	Expert Rules	Table 04: Intrinsic resistance in Gram-positive bacteria	EUCAST Expert Rules, Intrinsic Resistance and Exceptional Phenotypes v3.1, 2016
136	coli	Staphylococcus hominis		R	always report as 'R': aztreonam, nalidixic acid, polymyxins	Expert Rules	Table 04: Intrinsic resistance in Gram-positive bacteria	EUCAST Expert Rules, Intrinsic Resistance and Exceptional Phenotypes v3.1, 2016
137	clar	Staphylococcus epidermidis		R	report as 'R' when erythromycin is 'R': azithromycin, clarithromycin, roxithromycin	Breakpoints	Staphylococcus	EUCAST Clinical Breakpoints v10.0, 2020
137	mino	Staphylococcus epidermidis		S	report as 'S' when tetracycline is 'S': doxycycline, minocycline	Breakpoints	Staphylococcus	EUCAST Clinical Breakpoints v10.0, 2020
137	cfta	Staphylococcus epidermidis		R	always report as 'R': ceftazidime	Expert Rules	Table 04: Intrinsic resistance in Gram-positive bacteria	EUCAST Expert Rules, Intrinsic Resistance and Exceptional Phenotypes v3.1, 2016
137	coli	Staphylococcus epidermidis		R	always report as 'R': aztreonam, nalidixic acid, polymyxins	Expert Rules	Table 04: Intrinsic resistance in Gram-positive bacteria	EUCAST Expert Rules, Intrinsic Resistance and Exceptional Phenotypes v3.1, 2016
138	clar	Staphylococcus epidermidis		R	report as 'R' when erythromycin is 'R': azithromycin, clarithromycin, roxithromycin	Breakpoints	Staphylococcus	EUCAST Clinical Breakpoints v10.0, 2020
138	mino	Staphylococcus epidermidis		S	report as 'S' when tetracycline is 'S': doxycycline, minocycline	Breakpoints	Staphylococcus	EUCAST Clinical Breakpoints v10.0, 2020
138	cfta	Staphylococcus epidermidis		R	always report as 'R': ceftazidime	Expert Rules	Table 04: Intrinsic resistance in Gram-positive bacteria	EUCAST Expert Rules, Intrinsic Resistance and Exceptional Phenotypes v3.1, 2016
138	coli	Staphylococcus epidermidis		R	always report as 'R': aztreonam, nalidixic acid, polymyxins	Expert Rules	Table 04: Intrinsic resistance in Gram-positive bacteria	EUCAST Expert Rules, Intrinsic Resistance and Exceptional Phenotypes v3.1, 2016
139	cfep	Staphylococcus capitis		S	report as 'S' when cefoxitin is 'S': carbapenems, cephalosporins except ceftazidime	Breakpoints	Staphylococcus	EUCAST Clinical Breakpoints v10.0, 2020
139	cfot	Staphylococcus capitis		S	report as 'S' when cefoxitin is 'S': carbapenems, cephalosporins except ceftazidime	Breakpoints	Staphylococcus	EUCAST Clinical Breakpoints v10.0, 2020
139	cftr	Staphylococcus capitis		S	report as 'S' when cefoxitin is 'S': carbapenems, cephalosporins except ceftazidime	Breakpoints	Staphylococcus	EUCAST Clinical Breakpoints v10.0, 2020
139	clar	Staphylococcus capitis		S	report as 'S' when erythromycin is 'S': azithromycin, clarithromycin, roxithromycin	Breakpoints	Staphylococcus	EUCAST Clinical Breakpoints v10.0, 2020
139	czol	Staphylococcus capitis		S	report as 'S' when cefoxitin is 'S': carbapenems, cephalosporins except ceftazidime	Breakpoints	Staphylococcus	EUCAST Clinical Breakpoints v10.0, 2020
139	imip	Staphylococcus capitis		S	report as 'S' when cefoxitin is 'S': carbapenems, cephalosporins except ceftazidime	Breakpoints	Staphylococcus	EUCAST Clinical Breakpoints v10.0, 2020
139	mero	Staphylococcus capitis		S	report as 'S' when cefoxitin is 'S': carbapenems, cephalosporins except ceftazidime	Breakpoints	Staphylococcus	EUCAST Clinical Breakpoints v10.0, 2020
139	mino	Staphylococcus capitis		S	report as 'S' when tetracycline is 'S': doxycycline, minocycline	Breakpoints	Staphylococcus	EUCAST Clinical Breakpoints v10.0, 2020
139	cfta	Staphylococcus capitis		R	always report as 'R': ceftazidime, fosfomycin	Expert Rules	Table 04: Intrinsic resistance in Gram-positive bacteria	EUCAST Expert Rules, Intrinsic Resistance and Exceptional Phenotypes v3.1, 2016
139	coli	Staphylococcus capitis		R	always report as 'R': aztreonam, nalidixic acid, polymyxins	Expert Rules	Table 04: Intrinsic resistance in Gram-positive bacteria	EUCAST Expert Rules, Intrinsic Resistance and Exceptional Phenotypes v3.1, 2016
139	fosf	Staphylococcus capitis		R	always report as 'R': ceftazidime, fosfomycin	Expert Rules	Table 04: Intrinsic resistance in Gram-positive bacteria	EUCAST Expert Rules, Intrinsic Resistance and Exceptional Phenotypes v3.1, 2016
140	cfep	Staphylococcus capitis		S	report as 'S' when cefoxitin is 'S': carbapenems, cephalosporins except ceftazidime	Breakpoints	Staphylococcus	EUCAST Clinical Breakpoints v10.0, 2020
140	cfot	Staphylococcus capitis		S	report as 'S' when cefoxitin is 'S': carbapenems, cephalosporins except ceftazidime	Breakpoints	Staphylococcus	EUCAST Clinical Breakpoints v10.0, 2020
140	cftr	Staphylococcus capitis		S	report as 'S' when cefoxitin is 'S': carbapenems, cephalosporins except ceftazidime	Breakpoints	Staphylococcus	EUCAST Clinical Breakpoints v10.0, 2020
140	clar	Staphylococcus capitis		S	report as 'S' when erythromycin is 'S': azithromycin, clarithromycin, roxithromycin	Breakpoints	Staphylococcus	EUCAST Clinical Breakpoints v10.0, 2020
140	czol	Staphylococcus capitis		S	report as 'S' when cefoxitin is 'S': carbapenems, cephalosporins except ceftazidime	Breakpoints	Staphylococcus	EUCAST Clinical Breakpoints v10.0, 2020
140	imip	Staphylococcus capitis		S	report as 'S' when cefoxitin is 'S': carbapenems, cephalosporins except ceftazidime	Breakpoints	Staphylococcus	EUCAST Clinical Breakpoints v10.0, 2020
140	mero	Staphylococcus capitis		S	report as 'S' when cefoxitin is 'S': carbapenems, cephalosporins except ceftazidime	Breakpoints	Staphylococcus	EUCAST Clinical Breakpoints v10.0, 2020
140	mino	Staphylococcus capitis		S	report as 'S' when tetracycline is 'S': doxycycline, minocycline	Breakpoints	Staphylococcus	EUCAST Clinical Breakpoints v10.0, 2020
140	cfta	Staphylococcus capitis		R	always report as 'R': ceftazidime, fosfomycin	Expert Rules	Table 04: Intrinsic resistance in Gram-positive bacteria	EUCAST Expert Rules, Intrinsic Resistance and Exceptional Phenotypes v3.1, 2016
140	coli	Staphylococcus capitis		R	always report as 'R': aztreonam, nalidixic acid, polymyxins	Expert Rules	Table 04: Intrinsic resistance in Gram-positive bacteria	EUCAST Expert Rules, Intrinsic Resistance and Exceptional Phenotypes v3.1, 2016
140	fosf	Staphylococcus capitis		R	always report as 'R': ceftazidime, fosfomycin	Expert Rules	Table 04: Intrinsic resistance in Gram-positive bacteria	EUCAST Expert Rules, Intrinsic Resistance and Exceptional Phenotypes v3.1, 2016
141	clar	Staphylococcus capitis		S	report as 'S' when erythromycin is 'S': azithromycin, clarithromycin, roxithromycin	Breakpoints	Staphylococcus	EUCAST Clinical Breakpoints v10.0, 2020
141	mino	Staphylococcus capitis		S	report as 'S' when tetracycline is 'S': doxycycline, minocycline	Breakpoints	Staphylococcus	EUCAST Clinical Breakpoints v10.0, 2020
141	cfta	Staphylococcus capitis		R	always report as 'R': ceftazidime, fosfomycin	Expert Rules	Table 04: Intrinsic resistance in Gram-positive bacteria	EUCAST Expert Rules, Intrinsic Resistance and Exceptional Phenotypes v3.1, 2016
141	coli	Staphylococcus capitis		R	always report as 'R': aztreonam, nalidixic acid, polymyxins	Expert Rules	Table 04: Intrinsic resistance in Gram-positive bacteria	EUCAST Expert Rules, Intrinsic Resistance and Exceptional Phenotypes v3.1, 2016
142	clar	Staphylococcus lugdunensis		S	report as 'S' when erythromycin is 'S': azithromycin, clarithromycin, roxithromycin	Breakpoints	Staphylococcus	EUCAST Clinical Breakpoints v10.0, 2020
142	mino	Staphylococcus lugdunensis		S	report as 'S' when tetracycline is 'S': doxycycline, minocycline	Breakpoints	Staphylococcus	EUCAST Clinical Breakpoints v10.0, 2020
142	coli	Staphylococcus lugdunensis		R	always report as 'R': aztreonam, nalidixic acid, polymyxins	Expert Rules	Table 04: Intrinsic resistance in Gram-positive bacteria	EUCAST Expert Rules, Intrinsic Resistance and Exceptional Phenotypes v3.1, 2016
143	clar	Staphylococcus hominis		S	report as 'S' when erythromycin is 'S': azithromycin, clarithromycin, roxithromycin	Breakpoints	Staphylococcus	EUCAST Clinical Breakpoints v10.0, 2020
143	cfta	Staphylococcus hominis		R	always report as 'R': ceftazidime	Expert Rules	Table 04: Intrinsic resistance in Gram-positive bacteria	EUCAST Expert Rules, Intrinsic Resistance and Exceptional Phenotypes v3.1, 2016
143	coli	Staphylococcus hominis		R	always report as 'R': aztreonam, nalidixic acid, polymyxins	Expert Rules	Table 04: Intrinsic resistance in Gram-positive bacteria	EUCAST Expert Rules, Intrinsic Resistance and Exceptional Phenotypes v3.1, 2016
144	clar	Staphylococcus capitis		S	report as 'S' when erythromycin is 'S': azithromycin, clarithromycin, roxithromycin	Breakpoints	Staphylococcus	EUCAST Clinical Breakpoints v10.0, 2020
144	mino	Staphylococcus capitis		S	report as 'S' when tetracycline is 'S': doxycycline, minocycline	Breakpoints	Staphylococcus	EUCAST Clinical Breakpoints v10.0, 2020
144	cfta	Staphylococcus capitis		R	always report as 'R': ceftazidime, fosfomycin	Expert Rules	Table 04: Intrinsic resistance in Gram-positive bacteria	EUCAST Expert Rules, Intrinsic Resistance and Exceptional Phenotypes v3.1, 2016
144	coli	Staphylococcus capitis		R	always report as 'R': aztreonam, nalidixic acid, polymyxins	Expert Rules	Table 04: Intrinsic resistance in Gram-positive bacteria	EUCAST Expert Rules, Intrinsic Resistance and Exceptional Phenotypes v3.1, 2016
145	clar	Staphylococcus hominis		S	report as 'S' when erythromycin is 'S': azithromycin, clarithromycin, roxithromycin	Breakpoints	Staphylococcus	EUCAST Clinical Breakpoints v10.0, 2020
145	mino	Staphylococcus hominis		S	report as 'S' when tetracycline is 'S': doxycycline, minocycline	Breakpoints	Staphylococcus	EUCAST Clinical Breakpoints v10.0, 2020
145	cfta	Staphylococcus hominis		R	always report as 'R': ceftazidime	Expert Rules	Table 04: Intrinsic resistance in Gram-positive bacteria	EUCAST Expert Rules, Intrinsic Resistance and Exceptional Phenotypes v3.1, 2016
145	coli	Staphylococcus hominis		R	always report as 'R': aztreonam, nalidixic acid, polymyxins	Expert Rules	Table 04: Intrinsic resistance in Gram-positive bacteria	EUCAST Expert Rules, Intrinsic Resistance and Exceptional Phenotypes v3.1, 2016
146	clar	Staphylococcus hominis		S	report as 'S' when erythromycin is 'S': azithromycin, clarithromycin, roxithromycin	Breakpoints	Staphylococcus	EUCAST Clinical Breakpoints v10.0, 2020
146	mino	Staphylococcus hominis		S	report as 'S' when tetracycline is 'S': doxycycline, minocycline	Breakpoints	Staphylococcus	EUCAST Clinical Breakpoints v10.0, 2020
146	cfta	Staphylococcus hominis		R	always report as 'R': ceftazidime	Expert Rules	Table 04: Intrinsic resistance in Gram-positive bacteria	EUCAST Expert Rules, Intrinsic Resistance and Exceptional Phenotypes v3.1, 2016
146	coli	Staphylococcus hominis		R	always report as 'R': aztreonam, nalidixic acid, polymyxins	Expert Rules	Table 04: Intrinsic resistance in Gram-positive bacteria	EUCAST Expert Rules, Intrinsic Resistance and Exceptional Phenotypes v3.1, 2016
147	azit	Staphylococcus epidermidis	S	R	report as 'R' when erythromycin is 'R': azithromycin, clarithromycin, roxithromycin	Breakpoints	Staphylococcus	EUCAST Clinical Breakpoints v10.0, 2020
147	clar	Staphylococcus epidermidis		R	report as 'R' when erythromycin is 'R': azithromycin, clarithromycin, roxithromycin	Breakpoints	Staphylococcus	EUCAST Clinical Breakpoints v10.0, 2020
147	mino	Staphylococcus epidermidis		S	report as 'S' when tetracycline is 'S': doxycycline, minocycline	Breakpoints	Staphylococcus	EUCAST Clinical Breakpoints v10.0, 2020
147	cfta	Staphylococcus epidermidis		R	always report as 'R': ceftazidime	Expert Rules	Table 04: Intrinsic resistance in Gram-positive bacteria	EUCAST Expert Rules, Intrinsic Resistance and Exceptional Phenotypes v3.1, 2016
147	coli	Staphylococcus epidermidis		R	always report as 'R': aztreonam, nalidixic acid, polymyxins	Expert Rules	Table 04: Intrinsic resistance in Gram-positive bacteria	EUCAST Expert Rules, Intrinsic Resistance and Exceptional Phenotypes v3.1, 2016
148	clar	Staphylococcus epidermidis		R	report as 'R' when erythromycin is 'R': azithromycin, clarithromycin, roxithromycin	Breakpoints	Staphylococcus	EUCAST Clinical Breakpoints v10.0, 2020
148	mino	Staphylococcus epidermidis		S	report as 'S' when tetracycline is 'S': doxycycline, minocycline	Breakpoints	Staphylococcus	EUCAST Clinical Breakpoints v10.0, 2020
148	cfta	Staphylococcus epidermidis		R	always report as 'R': ceftazidime	Expert Rules	Table 04: Intrinsic resistance in Gram-positive bacteria	EUCAST Expert Rules, Intrinsic Resistance and Exceptional Phenotypes v3.1, 2016
148	coli	Staphylococcus epidermidis		R	always report as 'R': aztreonam, nalidixic acid, polymyxins	Expert Rules	Table 04: Intrinsic resistance in Gram-positive bacteria	EUCAST Expert Rules, Intrinsic Resistance and Exceptional Phenotypes v3.1, 2016
148	amik	Staphylococcus epidermidis		R	report as 'R' when tobramycin is 'R': amikacin, kanamycin	Expert Rules	Table 12: Interpretive rules for aminoglycosides	EUCAST Expert Rules, Intrinsic Resistance and Exceptional Phenotypes v3.1, 2016
148	kana	Staphylococcus epidermidis		R	report as 'R' when tobramycin is 'R': amikacin, kanamycin	Expert Rules	Table 12: Interpretive rules for aminoglycosides	EUCAST Expert Rules, Intrinsic Resistance and Exceptional Phenotypes v3.1, 2016
149	clar	Staphylococcus epidermidis		R	report as 'R' when erythromycin is 'R': azithromycin, clarithromycin, roxithromycin	Breakpoints	Staphylococcus	EUCAST Clinical Breakpoints v10.0, 2020
149	cfta	Staphylococcus epidermidis		R	always report as 'R': ceftazidime	Expert Rules	Table 04: Intrinsic resistance in Gram-positive bacteria	EUCAST Expert Rules, Intrinsic Resistance and Exceptional Phenotypes v3.1, 2016
149	coli	Staphylococcus epidermidis		R	always report as 'R': aztreonam, nalidixic acid, polymyxins	Expert Rules	Table 04: Intrinsic resistance in Gram-positive bacteria	EUCAST Expert Rules, Intrinsic Resistance and Exceptional Phenotypes v3.1, 2016
149	amik	Staphylococcus epidermidis		R	report as 'R' when tobramycin is 'R': amikacin, kanamycin	Expert Rules	Table 12: Interpretive rules for aminoglycosides	EUCAST Expert Rules, Intrinsic Resistance and Exceptional Phenotypes v3.1, 2016
149	kana	Staphylococcus epidermidis		R	report as 'R' when tobramycin is 'R': amikacin, kanamycin	Expert Rules	Table 12: Interpretive rules for aminoglycosides	EUCAST Expert Rules, Intrinsic Resistance and Exceptional Phenotypes v3.1, 2016
150	cfep	Staphylococcus hominis		S	report as 'S' when cefoxitin is 'S': carbapenems, cephalosporins except ceftazidime	Breakpoints	Staphylococcus	EUCAST Clinical Breakpoints v10.0, 2020
150	cfot	Staphylococcus hominis		S	report as 'S' when cefoxitin is 'S': carbapenems, cephalosporins except ceftazidime	Breakpoints	Staphylococcus	EUCAST Clinical Breakpoints v10.0, 2020
150	cftr	Staphylococcus hominis		S	report as 'S' when cefoxitin is 'S': carbapenems, cephalosporins except ceftazidime	Breakpoints	Staphylococcus	EUCAST Clinical Breakpoints v10.0, 2020
150	clar	Staphylococcus hominis		S	report as 'S' when erythromycin is 'S': azithromycin, clarithromycin, roxithromycin	Breakpoints	Staphylococcus	EUCAST Clinical Breakpoints v10.0, 2020
150	czol	Staphylococcus hominis		S	report as 'S' when cefoxitin is 'S': carbapenems, cephalosporins except ceftazidime	Breakpoints	Staphylococcus	EUCAST Clinical Breakpoints v10.0, 2020
150	imip	Staphylococcus hominis		S	report as 'S' when cefoxitin is 'S': carbapenems, cephalosporins except ceftazidime	Breakpoints	Staphylococcus	EUCAST Clinical Breakpoints v10.0, 2020
150	mero	Staphylococcus hominis		S	report as 'S' when cefoxitin is 'S': carbapenems, cephalosporins except ceftazidime	Breakpoints	Staphylococcus	EUCAST Clinical Breakpoints v10.0, 2020
150	cfta	Staphylococcus hominis		R	always report as 'R': ceftazidime	Expert Rules	Table 04: Intrinsic resistance in Gram-positive bacteria	EUCAST Expert Rules, Intrinsic Resistance and Exceptional Phenotypes v3.1, 2016
150	coli	Staphylococcus hominis		R	always report as 'R': aztreonam, nalidixic acid, polymyxins	Expert Rules	Table 04: Intrinsic resistance in Gram-positive bacteria	EUCAST Expert Rules, Intrinsic Resistance and Exceptional Phenotypes v3.1, 2016
151	clar	Staphylococcus hominis		S	report as 'S' when erythromycin is 'S': azithromycin, clarithromycin, roxithromycin	Breakpoints	Staphylococcus	EUCAST Clinical Breakpoints v10.0, 2020
151	mino	Staphylococcus hominis		S	report as 'S' when tetracycline is 'S': doxycycline, minocycline	Breakpoints	Staphylococcus	EUCAST Clinical Breakpoints v10.0, 2020
151	cfta	Staphylococcus hominis		R	always report as 'R': ceftazidime	Expert Rules	Table 04: Intrinsic resistance in Gram-positive bacteria	EUCAST Expert Rules, Intrinsic Resistance and Exceptional Phenotypes v3.1, 2016
151	coli	Staphylococcus hominis		R	always report as 'R': aztreonam, nalidixic acid, polymyxins	Expert Rules	Table 04: Intrinsic resistance in Gram-positive bacteria	EUCAST Expert Rules, Intrinsic Resistance and Exceptional Phenotypes v3.1, 2016
152	clar	Staphylococcus hominis		R	report as 'R' when erythromycin is 'R': azithromycin, clarithromycin, roxithromycin	Breakpoints	Staphylococcus	EUCAST Clinical Breakpoints v10.0, 2020
152	cfta	Staphylococcus hominis		R	always report as 'R': ceftazidime	Expert Rules	Table 04: Intrinsic resistance in Gram-positive bacteria	EUCAST Expert Rules, Intrinsic Resistance and Exceptional Phenotypes v3.1, 2016
152	coli	Staphylococcus hominis		R	always report as 'R': aztreonam, nalidixic acid, polymyxins	Expert Rules	Table 04: Intrinsic resistance in Gram-positive bacteria	EUCAST Expert Rules, Intrinsic Resistance and Exceptional Phenotypes v3.1, 2016
153	clar	Staphylococcus capitis		S	report as 'S' when erythromycin is 'S': azithromycin, clarithromycin, roxithromycin	Breakpoints	Staphylococcus	EUCAST Clinical Breakpoints v10.0, 2020
153	mino	Staphylococcus capitis		S	report as 'S' when tetracycline is 'S': doxycycline, minocycline	Breakpoints	Staphylococcus	EUCAST Clinical Breakpoints v10.0, 2020
153	cfta	Staphylococcus capitis		R	always report as 'R': ceftazidime, fosfomycin	Expert Rules	Table 04: Intrinsic resistance in Gram-positive bacteria	EUCAST Expert Rules, Intrinsic Resistance and Exceptional Phenotypes v3.1, 2016
153	coli	Staphylococcus capitis		R	always report as 'R': aztreonam, nalidixic acid, polymyxins	Expert Rules	Table 04: Intrinsic resistance in Gram-positive bacteria	EUCAST Expert Rules, Intrinsic Resistance and Exceptional Phenotypes v3.1, 2016
154	clar	Staphylococcus epidermidis		R	report as 'R' when erythromycin is 'R': azithromycin, clarithromycin, roxithromycin	Breakpoints	Staphylococcus	EUCAST Clinical Breakpoints v10.0, 2020
154	cfta	Staphylococcus epidermidis		R	always report as 'R': ceftazidime	Expert Rules	Table 04: Intrinsic resistance in Gram-positive bacteria	EUCAST Expert Rules, Intrinsic Resistance and Exceptional Phenotypes v3.1, 2016
154	coli	Staphylococcus epidermidis		R	always report as 'R': aztreonam, nalidixic acid, polymyxins	Expert Rules	Table 04: Intrinsic resistance in Gram-positive bacteria	EUCAST Expert Rules, Intrinsic Resistance and Exceptional Phenotypes v3.1, 2016
154	amik	Staphylococcus epidermidis		R	report as 'R' when tobramycin is 'R': amikacin, kanamycin	Expert Rules	Table 12: Interpretive rules for aminoglycosides	EUCAST Expert Rules, Intrinsic Resistance and Exceptional Phenotypes v3.1, 2016
154	kana	Staphylococcus epidermidis		R	report as 'R' when tobramycin is 'R': amikacin, kanamycin	Expert Rules	Table 12: Interpretive rules for aminoglycosides	EUCAST Expert Rules, Intrinsic Resistance and Exceptional Phenotypes v3.1, 2016
155	clar	Staphylococcus epidermidis		R	report as 'R' when erythromycin is 'R': azithromycin, clarithromycin, roxithromycin	Breakpoints	Staphylococcus	EUCAST Clinical Breakpoints v10.0, 2020
155	mino	Staphylococcus epidermidis		S	report as 'S' when tetracycline is 'S': doxycycline, minocycline	Breakpoints	Staphylococcus	EUCAST Clinical Breakpoints v10.0, 2020
155	cfta	Staphylococcus epidermidis		R	always report as 'R': ceftazidime	Expert Rules	Table 04: Intrinsic resistance in Gram-positive bacteria	EUCAST Expert Rules, Intrinsic Resistance and Exceptional Phenotypes v3.1, 2016
155	coli	Staphylococcus epidermidis		R	always report as 'R': aztreonam, nalidixic acid, polymyxins	Expert Rules	Table 04: Intrinsic resistance in Gram-positive bacteria	EUCAST Expert Rules, Intrinsic Resistance and Exceptional Phenotypes v3.1, 2016
155	amik	Staphylococcus epidermidis		R	report as 'R' when tobramycin is 'R': amikacin, kanamycin	Expert Rules	Table 12: Interpretive rules for aminoglycosides	EUCAST Expert Rules, Intrinsic Resistance and Exceptional Phenotypes v3.1, 2016
155	kana	Staphylococcus epidermidis		R	report as 'R' when tobramycin is 'R': amikacin, kanamycin	Expert Rules	Table 12: Interpretive rules for aminoglycosides	EUCAST Expert Rules, Intrinsic Resistance and Exceptional Phenotypes v3.1, 2016
156	clar	Staphylococcus epidermidis		R	report as 'R' when erythromycin is 'R': azithromycin, clarithromycin, roxithromycin	Breakpoints	Staphylococcus	EUCAST Clinical Breakpoints v10.0, 2020
156	mino	Staphylococcus epidermidis		S	report as 'S' when tetracycline is 'S': doxycycline, minocycline	Breakpoints	Staphylococcus	EUCAST Clinical Breakpoints v10.0, 2020
156	cfta	Staphylococcus epidermidis		R	always report as 'R': ceftazidime	Expert Rules	Table 04: Intrinsic resistance in Gram-positive bacteria	EUCAST Expert Rules, Intrinsic Resistance and Exceptional Phenotypes v3.1, 2016
156	coli	Staphylococcus epidermidis		R	always report as 'R': aztreonam, nalidixic acid, polymyxins	Expert Rules	Table 04: Intrinsic resistance in Gram-positive bacteria	EUCAST Expert Rules, Intrinsic Resistance and Exceptional Phenotypes v3.1, 2016
156	amik	Staphylococcus epidermidis		R	report as 'R' when tobramycin is 'R': amikacin, kanamycin	Expert Rules	Table 12: Interpretive rules for aminoglycosides	EUCAST Expert Rules, Intrinsic Resistance and Exceptional Phenotypes v3.1, 2016
156	kana	Staphylococcus epidermidis		R	report as 'R' when tobramycin is 'R': amikacin, kanamycin	Expert Rules	Table 12: Interpretive rules for aminoglycosides	EUCAST Expert Rules, Intrinsic Resistance and Exceptional Phenotypes v3.1, 2016
157	clar	Staphylococcus hominis		R	report as 'R' when erythromycin is 'R': azithromycin, clarithromycin, roxithromycin	Breakpoints	Staphylococcus	EUCAST Clinical Breakpoints v10.0, 2020
157	cfta	Staphylococcus hominis		R	always report as 'R': ceftazidime	Expert Rules	Table 04: Intrinsic resistance in Gram-positive bacteria	EUCAST Expert Rules, Intrinsic Resistance and Exceptional Phenotypes v3.1, 2016
157	coli	Staphylococcus hominis		R	always report as 'R': aztreonam, nalidixic acid, polymyxins	Expert Rules	Table 04: Intrinsic resistance in Gram-positive bacteria	EUCAST Expert Rules, Intrinsic Resistance and Exceptional Phenotypes v3.1, 2016
157	amik	Staphylococcus hominis		R	report as 'R' when tobramycin is 'R': amikacin, kanamycin	Expert Rules	Table 12: Interpretive rules for aminoglycosides	EUCAST Expert Rules, Intrinsic Resistance and Exceptional Phenotypes v3.1, 2016
157	kana	Staphylococcus hominis		R	report as 'R' when tobramycin is 'R': amikacin, kanamycin	Expert Rules	Table 12: Interpretive rules for aminoglycosides	EUCAST Expert Rules, Intrinsic Resistance and Exceptional Phenotypes v3.1, 2016
158	clar	Staphylococcus hominis		S	report as 'S' when erythromycin is 'S': azithromycin, clarithromycin, roxithromycin	Breakpoints	Staphylococcus	EUCAST Clinical Breakpoints v10.0, 2020
158	mino	Staphylococcus hominis		S	report as 'S' when tetracycline is 'S': doxycycline, minocycline	Breakpoints	Staphylococcus	EUCAST Clinical Breakpoints v10.0, 2020
158	cfta	Staphylococcus hominis		R	always report as 'R': ceftazidime	Expert Rules	Table 04: Intrinsic resistance in Gram-positive bacteria	EUCAST Expert Rules, Intrinsic Resistance and Exceptional Phenotypes v3.1, 2016
158	coli	Staphylococcus hominis		R	always report as 'R': aztreonam, nalidixic acid, polymyxins	Expert Rules	Table 04: Intrinsic resistance in Gram-positive bacteria	EUCAST Expert Rules, Intrinsic Resistance and Exceptional Phenotypes v3.1, 2016
159	clar	Staphylococcus capitis		S	report as 'S' when erythromycin is 'S': azithromycin, clarithromycin, roxithromycin	Breakpoints	Staphylococcus	EUCAST Clinical Breakpoints v10.0, 2020
159	mino	Staphylococcus capitis		S	report as 'S' when tetracycline is 'S': doxycycline, minocycline	Breakpoints	Staphylococcus	EUCAST Clinical Breakpoints v10.0, 2020
159	cfta	Staphylococcus capitis		R	always report as 'R': ceftazidime, fosfomycin	Expert Rules	Table 04: Intrinsic resistance in Gram-positive bacteria	EUCAST Expert Rules, Intrinsic Resistance and Exceptional Phenotypes v3.1, 2016
159	coli	Staphylococcus capitis		R	always report as 'R': aztreonam, nalidixic acid, polymyxins	Expert Rules	Table 04: Intrinsic resistance in Gram-positive bacteria	EUCAST Expert Rules, Intrinsic Resistance and Exceptional Phenotypes v3.1, 2016
160	clar	Staphylococcus epidermidis		R	report as 'R' when erythromycin is 'R': azithromycin, clarithromycin, roxithromycin	Breakpoints	Staphylococcus	EUCAST Clinical Breakpoints v10.0, 2020
160	mino	Staphylococcus epidermidis		S	report as 'S' when tetracycline is 'S': doxycycline, minocycline	Breakpoints	Staphylococcus	EUCAST Clinical Breakpoints v10.0, 2020
160	cfta	Staphylococcus epidermidis		R	always report as 'R': ceftazidime	Expert Rules	Table 04: Intrinsic resistance in Gram-positive bacteria	EUCAST Expert Rules, Intrinsic Resistance and Exceptional Phenotypes v3.1, 2016
160	coli	Staphylococcus epidermidis		R	always report as 'R': aztreonam, nalidixic acid, polymyxins	Expert Rules	Table 04: Intrinsic resistance in Gram-positive bacteria	EUCAST Expert Rules, Intrinsic Resistance and Exceptional Phenotypes v3.1, 2016
160	amik	Staphylococcus epidermidis		R	report as 'R' when tobramycin is 'R': amikacin, kanamycin	Expert Rules	Table 12: Interpretive rules for aminoglycosides	EUCAST Expert Rules, Intrinsic Resistance and Exceptional Phenotypes v3.1, 2016
160	kana	Staphylococcus epidermidis		R	report as 'R' when tobramycin is 'R': amikacin, kanamycin	Expert Rules	Table 12: Interpretive rules for aminoglycosides	EUCAST Expert Rules, Intrinsic Resistance and Exceptional Phenotypes v3.1, 2016
161	clar	Staphylococcus hominis		S	report as 'S' when erythromycin is 'S': azithromycin, clarithromycin, roxithromycin	Breakpoints	Staphylococcus	EUCAST Clinical Breakpoints v10.0, 2020
161	mino	Staphylococcus hominis		S	report as 'S' when tetracycline is 'S': doxycycline, minocycline	Breakpoints	Staphylococcus	EUCAST Clinical Breakpoints v10.0, 2020
161	cfta	Staphylococcus hominis		R	always report as 'R': ceftazidime	Expert Rules	Table 04: Intrinsic resistance in Gram-positive bacteria	EUCAST Expert Rules, Intrinsic Resistance and Exceptional Phenotypes v3.1, 2016
161	coli	Staphylococcus hominis		R	always report as 'R': aztreonam, nalidixic acid, polymyxins	Expert Rules	Table 04: Intrinsic resistance in Gram-positive bacteria	EUCAST Expert Rules, Intrinsic Resistance and Exceptional Phenotypes v3.1, 2016
162	clar	Staphylococcus epidermidis		R	report as 'R' when erythromycin is 'R': azithromycin, clarithromycin, roxithromycin	Breakpoints	Staphylococcus	EUCAST Clinical Breakpoints v10.0, 2020
162	mino	Staphylococcus epidermidis		S	report as 'S' when tetracycline is 'S': doxycycline, minocycline	Breakpoints	Staphylococcus	EUCAST Clinical Breakpoints v10.0, 2020
162	cfta	Staphylococcus epidermidis		R	always report as 'R': ceftazidime	Expert Rules	Table 04: Intrinsic resistance in Gram-positive bacteria	EUCAST Expert Rules, Intrinsic Resistance and Exceptional Phenotypes v3.1, 2016
162	coli	Staphylococcus epidermidis		R	always report as 'R': aztreonam, nalidixic acid, polymyxins	Expert Rules	Table 04: Intrinsic resistance in Gram-positive bacteria	EUCAST Expert Rules, Intrinsic Resistance and Exceptional Phenotypes v3.1, 2016
162	amik	Staphylococcus epidermidis		R	report as 'R' when tobramycin is 'R': amikacin, kanamycin	Expert Rules	Table 12: Interpretive rules for aminoglycosides	EUCAST Expert Rules, Intrinsic Resistance and Exceptional Phenotypes v3.1, 2016
162	kana	Staphylococcus epidermidis		R	report as 'R' when tobramycin is 'R': amikacin, kanamycin	Expert Rules	Table 12: Interpretive rules for aminoglycosides	EUCAST Expert Rules, Intrinsic Resistance and Exceptional Phenotypes v3.1, 2016
163	clar	Staphylococcus hominis		S	report as 'S' when erythromycin is 'S': azithromycin, clarithromycin, roxithromycin	Breakpoints	Staphylococcus	EUCAST Clinical Breakpoints v10.0, 2020
163	mino	Staphylococcus hominis		S	report as 'S' when tetracycline is 'S': doxycycline, minocycline	Breakpoints	Staphylococcus	EUCAST Clinical Breakpoints v10.0, 2020
163	cfta	Staphylococcus hominis		R	always report as 'R': ceftazidime	Expert Rules	Table 04: Intrinsic resistance in Gram-positive bacteria	EUCAST Expert Rules, Intrinsic Resistance and Exceptional Phenotypes v3.1, 2016
163	coli	Staphylococcus hominis		R	always report as 'R': aztreonam, nalidixic acid, polymyxins	Expert Rules	Table 04: Intrinsic resistance in Gram-positive bacteria	EUCAST Expert Rules, Intrinsic Resistance and Exceptional Phenotypes v3.1, 2016
164	clar	Staphylococcus hominis		S	report as 'S' when erythromycin is 'S': azithromycin, clarithromycin, roxithromycin	Breakpoints	Staphylococcus	EUCAST Clinical Breakpoints v10.0, 2020
164	mino	Staphylococcus hominis		S	report as 'S' when tetracycline is 'S': doxycycline, minocycline	Breakpoints	Staphylococcus	EUCAST Clinical Breakpoints v10.0, 2020
164	cfta	Staphylococcus hominis		R	always report as 'R': ceftazidime	Expert Rules	Table 04: Intrinsic resistance in Gram-positive bacteria	EUCAST Expert Rules, Intrinsic Resistance and Exceptional Phenotypes v3.1, 2016
164	coli	Staphylococcus hominis		R	always report as 'R': aztreonam, nalidixic acid, polymyxins	Expert Rules	Table 04: Intrinsic resistance in Gram-positive bacteria	EUCAST Expert Rules, Intrinsic Resistance and Exceptional Phenotypes v3.1, 2016
165	clar	Staphylococcus hominis		R	report as 'R' when erythromycin is 'R': azithromycin, clarithromycin, roxithromycin	Breakpoints	Staphylococcus	EUCAST Clinical Breakpoints v10.0, 2020
165	cfta	Staphylococcus hominis		R	always report as 'R': ceftazidime	Expert Rules	Table 04: Intrinsic resistance in Gram-positive bacteria	EUCAST Expert Rules, Intrinsic Resistance and Exceptional Phenotypes v3.1, 2016
165	coli	Staphylococcus hominis		R	always report as 'R': aztreonam, nalidixic acid, polymyxins	Expert Rules	Table 04: Intrinsic resistance in Gram-positive bacteria	EUCAST Expert Rules, Intrinsic Resistance and Exceptional Phenotypes v3.1, 2016
165	amik	Staphylococcus hominis		R	report as 'R' when tobramycin is 'R': amikacin, kanamycin	Expert Rules	Table 12: Interpretive rules for aminoglycosides	EUCAST Expert Rules, Intrinsic Resistance and Exceptional Phenotypes v3.1, 2016
165	kana	Staphylococcus hominis		R	report as 'R' when tobramycin is 'R': amikacin, kanamycin	Expert Rules	Table 12: Interpretive rules for aminoglycosides	EUCAST Expert Rules, Intrinsic Resistance and Exceptional Phenotypes v3.1, 2016
166	cfta	Staphylococcus hominis		R	always report as 'R': ceftazidime	Expert Rules	Table 04: Intrinsic resistance in Gram-positive bacteria	EUCAST Expert Rules, Intrinsic Resistance and Exceptional Phenotypes v3.1, 2016
166	coli	Staphylococcus hominis		R	always report as 'R': aztreonam, nalidixic acid, polymyxins	Expert Rules	Table 04: Intrinsic resistance in Gram-positive bacteria	EUCAST Expert Rules, Intrinsic Resistance and Exceptional Phenotypes v3.1, 2016
167	clar	Staphylococcus hominis		R	report as 'R' when erythromycin is 'R': azithromycin, clarithromycin, roxithromycin	Breakpoints	Staphylococcus	EUCAST Clinical Breakpoints v10.0, 2020
167	cfta	Staphylococcus hominis		R	always report as 'R': ceftazidime	Expert Rules	Table 04: Intrinsic resistance in Gram-positive bacteria	EUCAST Expert Rules, Intrinsic Resistance and Exceptional Phenotypes v3.1, 2016
167	coli	Staphylococcus hominis		R	always report as 'R': aztreonam, nalidixic acid, polymyxins	Expert Rules	Table 04: Intrinsic resistance in Gram-positive bacteria	EUCAST Expert Rules, Intrinsic Resistance and Exceptional Phenotypes v3.1, 2016
167	amik	Staphylococcus hominis		R	report as 'R' when tobramycin is 'R': amikacin, kanamycin	Expert Rules	Table 12: Interpretive rules for aminoglycosides	EUCAST Expert Rules, Intrinsic Resistance and Exceptional Phenotypes v3.1, 2016
167	kana	Staphylococcus hominis		R	report as 'R' when tobramycin is 'R': amikacin, kanamycin	Expert Rules	Table 12: Interpretive rules for aminoglycosides	EUCAST Expert Rules, Intrinsic Resistance and Exceptional Phenotypes v3.1, 2016
168	clar	Staphylococcus epidermidis		R	report as 'R' when erythromycin is 'R': azithromycin, clarithromycin, roxithromycin	Breakpoints	Staphylococcus	EUCAST Clinical Breakpoints v10.0, 2020
168	mino	Staphylococcus epidermidis		S	report as 'S' when tetracycline is 'S': doxycycline, minocycline	Breakpoints	Staphylococcus	EUCAST Clinical Breakpoints v10.0, 2020
168	cfta	Staphylococcus epidermidis		R	always report as 'R': ceftazidime	Expert Rules	Table 04: Intrinsic resistance in Gram-positive bacteria	EUCAST Expert Rules, Intrinsic Resistance and Exceptional Phenotypes v3.1, 2016
168	coli	Staphylococcus epidermidis		R	always report as 'R': aztreonam, nalidixic acid, polymyxins	Expert Rules	Table 04: Intrinsic resistance in Gram-positive bacteria	EUCAST Expert Rules, Intrinsic Resistance and Exceptional Phenotypes v3.1, 2016
168	amik	Staphylococcus epidermidis		R	report as 'R' when tobramycin is 'R': amikacin, kanamycin	Expert Rules	Table 12: Interpretive rules for aminoglycosides	EUCAST Expert Rules, Intrinsic Resistance and Exceptional Phenotypes v3.1, 2016
168	kana	Staphylococcus epidermidis		R	report as 'R' when tobramycin is 'R': amikacin, kanamycin	Expert Rules	Table 12: Interpretive rules for aminoglycosides	EUCAST Expert Rules, Intrinsic Resistance and Exceptional Phenotypes v3.1, 2016
169	clar	Staphylococcus hominis		R	report as 'R' when erythromycin is 'R': azithromycin, clarithromycin, roxithromycin	Breakpoints	Staphylococcus	EUCAST Clinical Breakpoints v10.0, 2020
169	cfta	Staphylococcus hominis		R	always report as 'R': ceftazidime	Expert Rules	Table 04: Intrinsic resistance in Gram-positive bacteria	EUCAST Expert Rules, Intrinsic Resistance and Exceptional Phenotypes v3.1, 2016
169	coli	Staphylococcus hominis		R	always report as 'R': aztreonam, nalidixic acid, polymyxins	Expert Rules	Table 04: Intrinsic resistance in Gram-positive bacteria	EUCAST Expert Rules, Intrinsic Resistance and Exceptional Phenotypes v3.1, 2016
169	amik	Staphylococcus hominis		R	report as 'R' when tobramycin is 'R': amikacin, kanamycin	Expert Rules	Table 12: Interpretive rules for aminoglycosides	EUCAST Expert Rules, Intrinsic Resistance and Exceptional Phenotypes v3.1, 2016
169	kana	Staphylococcus hominis		R	report as 'R' when tobramycin is 'R': amikacin, kanamycin	Expert Rules	Table 12: Interpretive rules for aminoglycosides	EUCAST Expert Rules, Intrinsic Resistance and Exceptional Phenotypes v3.1, 2016
170	clar	Staphylococcus epidermidis		R	report as 'R' when erythromycin is 'R': azithromycin, clarithromycin, roxithromycin	Breakpoints	Staphylococcus	EUCAST Clinical Breakpoints v10.0, 2020
170	mino	Staphylococcus epidermidis		S	report as 'S' when tetracycline is 'S': doxycycline, minocycline	Breakpoints	Staphylococcus	EUCAST Clinical Breakpoints v10.0, 2020
170	cfta	Staphylococcus epidermidis		R	always report as 'R': ceftazidime	Expert Rules	Table 04: Intrinsic resistance in Gram-positive bacteria	EUCAST Expert Rules, Intrinsic Resistance and Exceptional Phenotypes v3.1, 2016
170	coli	Staphylococcus epidermidis		R	always report as 'R': aztreonam, nalidixic acid, polymyxins	Expert Rules	Table 04: Intrinsic resistance in Gram-positive bacteria	EUCAST Expert Rules, Intrinsic Resistance and Exceptional Phenotypes v3.1, 2016
170	amik	Staphylococcus epidermidis		R	report as 'R' when tobramycin is 'R': amikacin, kanamycin	Expert Rules	Table 12: Interpretive rules for aminoglycosides	EUCAST Expert Rules, Intrinsic Resistance and Exceptional Phenotypes v3.1, 2016
170	kana	Staphylococcus epidermidis		R	report as 'R' when tobramycin is 'R': amikacin, kanamycin	Expert Rules	Table 12: Interpretive rules for aminoglycosides	EUCAST Expert Rules, Intrinsic Resistance and Exceptional Phenotypes v3.1, 2016
171	clar	Staphylococcus epidermidis		S	report as 'S' when erythromycin is 'S': azithromycin, clarithromycin, roxithromycin	Breakpoints	Staphylococcus	EUCAST Clinical Breakpoints v10.0, 2020
171	mino	Staphylococcus epidermidis		S	report as 'S' when tetracycline is 'S': doxycycline, minocycline	Breakpoints	Staphylococcus	EUCAST Clinical Breakpoints v10.0, 2020
171	cfta	Staphylococcus epidermidis		R	always report as 'R': ceftazidime	Expert Rules	Table 04: Intrinsic resistance in Gram-positive bacteria	EUCAST Expert Rules, Intrinsic Resistance and Exceptional Phenotypes v3.1, 2016
171	coli	Staphylococcus epidermidis		R	always report as 'R': aztreonam, nalidixic acid, polymyxins	Expert Rules	Table 04: Intrinsic resistance in Gram-positive bacteria	EUCAST Expert Rules, Intrinsic Resistance and Exceptional Phenotypes v3.1, 2016
172	clar	Staphylococcus cohnii		R	report as 'R' when erythromycin is 'R': azithromycin, clarithromycin, roxithromycin	Breakpoints	Staphylococcus	EUCAST Clinical Breakpoints v10.0, 2020
172	mino	Staphylococcus cohnii		S	report as 'S' when tetracycline is 'S': doxycycline, minocycline	Breakpoints	Staphylococcus	EUCAST Clinical Breakpoints v10.0, 2020
172	cfta	Staphylococcus cohnii		R	always report as 'R': ceftazidime, novobiocin	Expert Rules	Table 04: Intrinsic resistance in Gram-positive bacteria	EUCAST Expert Rules, Intrinsic Resistance and Exceptional Phenotypes v3.1, 2016
172	coli	Staphylococcus cohnii		R	always report as 'R': aztreonam, nalidixic acid, polymyxins	Expert Rules	Table 04: Intrinsic resistance in Gram-positive bacteria	EUCAST Expert Rules, Intrinsic Resistance and Exceptional Phenotypes v3.1, 2016
173	clar	Staphylococcus capitis		S	report as 'S' when erythromycin is 'S': azithromycin, clarithromycin, roxithromycin	Breakpoints	Staphylococcus	EUCAST Clinical Breakpoints v10.0, 2020
173	mino	Staphylococcus capitis		S	report as 'S' when tetracycline is 'S': doxycycline, minocycline	Breakpoints	Staphylococcus	EUCAST Clinical Breakpoints v10.0, 2020
173	cfta	Staphylococcus capitis		R	always report as 'R': ceftazidime, fosfomycin	Expert Rules	Table 04: Intrinsic resistance in Gram-positive bacteria	EUCAST Expert Rules, Intrinsic Resistance and Exceptional Phenotypes v3.1, 2016
173	coli	Staphylococcus capitis		R	always report as 'R': aztreonam, nalidixic acid, polymyxins	Expert Rules	Table 04: Intrinsic resistance in Gram-positive bacteria	EUCAST Expert Rules, Intrinsic Resistance and Exceptional Phenotypes v3.1, 2016
174	clar	Staphylococcus hominis		R	report as 'R' when erythromycin is 'R': azithromycin, clarithromycin, roxithromycin	Breakpoints	Staphylococcus	EUCAST Clinical Breakpoints v10.0, 2020
174	cfta	Staphylococcus hominis		R	always report as 'R': ceftazidime	Expert Rules	Table 04: Intrinsic resistance in Gram-positive bacteria	EUCAST Expert Rules, Intrinsic Resistance and Exceptional Phenotypes v3.1, 2016
174	coli	Staphylococcus hominis		R	always report as 'R': aztreonam, nalidixic acid, polymyxins	Expert Rules	Table 04: Intrinsic resistance in Gram-positive bacteria	EUCAST Expert Rules, Intrinsic Resistance and Exceptional Phenotypes v3.1, 2016
175	clar	Staphylococcus hominis		R	report as 'R' when erythromycin is 'R': azithromycin, clarithromycin, roxithromycin	Breakpoints	Staphylococcus	EUCAST Clinical Breakpoints v10.0, 2020
175	cfta	Staphylococcus hominis		R	always report as 'R': ceftazidime	Expert Rules	Table 04: Intrinsic resistance in Gram-positive bacteria	EUCAST Expert Rules, Intrinsic Resistance and Exceptional Phenotypes v3.1, 2016
175	coli	Staphylococcus hominis		R	always report as 'R': aztreonam, nalidixic acid, polymyxins	Expert Rules	Table 04: Intrinsic resistance in Gram-positive bacteria	EUCAST Expert Rules, Intrinsic Resistance and Exceptional Phenotypes v3.1, 2016
175	amik	Staphylococcus hominis		R	report as 'R' when tobramycin is 'R': amikacin, kanamycin	Expert Rules	Table 12: Interpretive rules for aminoglycosides	EUCAST Expert Rules, Intrinsic Resistance and Exceptional Phenotypes v3.1, 2016
175	kana	Staphylococcus hominis		R	report as 'R' when tobramycin is 'R': amikacin, kanamycin	Expert Rules	Table 12: Interpretive rules for aminoglycosides	EUCAST Expert Rules, Intrinsic Resistance and Exceptional Phenotypes v3.1, 2016
176	clar	Staphylococcus epidermidis		R	report as 'R' when erythromycin is 'R': azithromycin, clarithromycin, roxithromycin	Breakpoints	Staphylococcus	EUCAST Clinical Breakpoints v10.0, 2020
176	mino	Staphylococcus epidermidis		S	report as 'S' when tetracycline is 'S': doxycycline, minocycline	Breakpoints	Staphylococcus	EUCAST Clinical Breakpoints v10.0, 2020
176	cfta	Staphylococcus epidermidis		R	always report as 'R': ceftazidime	Expert Rules	Table 04: Intrinsic resistance in Gram-positive bacteria	EUCAST Expert Rules, Intrinsic Resistance and Exceptional Phenotypes v3.1, 2016
176	coli	Staphylococcus epidermidis		R	always report as 'R': aztreonam, nalidixic acid, polymyxins	Expert Rules	Table 04: Intrinsic resistance in Gram-positive bacteria	EUCAST Expert Rules, Intrinsic Resistance and Exceptional Phenotypes v3.1, 2016
176	amik	Staphylococcus epidermidis		R	report as 'R' when tobramycin is 'R': amikacin, kanamycin	Expert Rules	Table 12: Interpretive rules for aminoglycosides	EUCAST Expert Rules, Intrinsic Resistance and Exceptional Phenotypes v3.1, 2016
176	kana	Staphylococcus epidermidis		R	report as 'R' when tobramycin is 'R': amikacin, kanamycin	Expert Rules	Table 12: Interpretive rules for aminoglycosides	EUCAST Expert Rules, Intrinsic Resistance and Exceptional Phenotypes v3.1, 2016
177	clar	Staphylococcus epidermidis		R	report as 'R' when erythromycin is 'R': azithromycin, clarithromycin, roxithromycin	Breakpoints	Staphylococcus	EUCAST Clinical Breakpoints v10.0, 2020
177	mino	Staphylococcus epidermidis		S	report as 'S' when tetracycline is 'S': doxycycline, minocycline	Breakpoints	Staphylococcus	EUCAST Clinical Breakpoints v10.0, 2020
177	cfta	Staphylococcus epidermidis		R	always report as 'R': ceftazidime	Expert Rules	Table 04: Intrinsic resistance in Gram-positive bacteria	EUCAST Expert Rules, Intrinsic Resistance and Exceptional Phenotypes v3.1, 2016
177	coli	Staphylococcus epidermidis		R	always report as 'R': aztreonam, nalidixic acid, polymyxins	Expert Rules	Table 04: Intrinsic resistance in Gram-positive bacteria	EUCAST Expert Rules, Intrinsic Resistance and Exceptional Phenotypes v3.1, 2016
177	amik	Staphylococcus epidermidis		R	report as 'R' when tobramycin is 'R': amikacin, kanamycin	Expert Rules	Table 12: Interpretive rules for aminoglycosides	EUCAST Expert Rules, Intrinsic Resistance and Exceptional Phenotypes v3.1, 2016
177	kana	Staphylococcus epidermidis		R	report as 'R' when tobramycin is 'R': amikacin, kanamycin	Expert Rules	Table 12: Interpretive rules for aminoglycosides	EUCAST Expert Rules, Intrinsic Resistance and Exceptional Phenotypes v3.1, 2016
178	clar	Staphylococcus epidermidis		S	report as 'S' when erythromycin is 'S': azithromycin, clarithromycin, roxithromycin	Breakpoints	Staphylococcus	EUCAST Clinical Breakpoints v10.0, 2020
178	cfta	Staphylococcus epidermidis		R	always report as 'R': ceftazidime	Expert Rules	Table 04: Intrinsic resistance in Gram-positive bacteria	EUCAST Expert Rules, Intrinsic Resistance and Exceptional Phenotypes v3.1, 2016
178	coli	Staphylococcus epidermidis		R	always report as 'R': aztreonam, nalidixic acid, polymyxins	Expert Rules	Table 04: Intrinsic resistance in Gram-positive bacteria	EUCAST Expert Rules, Intrinsic Resistance and Exceptional Phenotypes v3.1, 2016
179	clar	Staphylococcus epidermidis		S	report as 'S' when erythromycin is 'S': azithromycin, clarithromycin, roxithromycin	Breakpoints	Staphylococcus	EUCAST Clinical Breakpoints v10.0, 2020
179	cfta	Staphylococcus epidermidis		R	always report as 'R': ceftazidime	Expert Rules	Table 04: Intrinsic resistance in Gram-positive bacteria	EUCAST Expert Rules, Intrinsic Resistance and Exceptional Phenotypes v3.1, 2016
179	coli	Staphylococcus epidermidis		R	always report as 'R': aztreonam, nalidixic acid, polymyxins	Expert Rules	Table 04: Intrinsic resistance in Gram-positive bacteria	EUCAST Expert Rules, Intrinsic Resistance and Exceptional Phenotypes v3.1, 2016
180	clar	Staphylococcus hominis		S	report as 'S' when erythromycin is 'S': azithromycin, clarithromycin, roxithromycin	Breakpoints	Staphylococcus	EUCAST Clinical Breakpoints v10.0, 2020
180	cfta	Staphylococcus hominis		R	always report as 'R': ceftazidime	Expert Rules	Table 04: Intrinsic resistance in Gram-positive bacteria	EUCAST Expert Rules, Intrinsic Resistance and Exceptional Phenotypes v3.1, 2016
180	coli	Staphylococcus hominis		R	always report as 'R': aztreonam, nalidixic acid, polymyxins	Expert Rules	Table 04: Intrinsic resistance in Gram-positive bacteria	EUCAST Expert Rules, Intrinsic Resistance and Exceptional Phenotypes v3.1, 2016
181	clar	Staphylococcus epidermidis		S	report as 'S' when erythromycin is 'S': azithromycin, clarithromycin, roxithromycin	Breakpoints	Staphylococcus	EUCAST Clinical Breakpoints v10.0, 2020
181	cfta	Staphylococcus epidermidis		R	always report as 'R': ceftazidime	Expert Rules	Table 04: Intrinsic resistance in Gram-positive bacteria	EUCAST Expert Rules, Intrinsic Resistance and Exceptional Phenotypes v3.1, 2016
181	coli	Staphylococcus epidermidis		R	always report as 'R': aztreonam, nalidixic acid, polymyxins	Expert Rules	Table 04: Intrinsic resistance in Gram-positive bacteria	EUCAST Expert Rules, Intrinsic Resistance and Exceptional Phenotypes v3.1, 2016
182	clar	Staphylococcus hominis		S	report as 'S' when erythromycin is 'S': azithromycin, clarithromycin, roxithromycin	Breakpoints	Staphylococcus	EUCAST Clinical Breakpoints v10.0, 2020
182	cfta	Staphylococcus hominis		R	always report as 'R': ceftazidime	Expert Rules	Table 04: Intrinsic resistance in Gram-positive bacteria	EUCAST Expert Rules, Intrinsic Resistance and Exceptional Phenotypes v3.1, 2016
182	coli	Staphylococcus hominis		R	always report as 'R': aztreonam, nalidixic acid, polymyxins	Expert Rules	Table 04: Intrinsic resistance in Gram-positive bacteria	EUCAST Expert Rules, Intrinsic Resistance and Exceptional Phenotypes v3.1, 2016
183	azit	Staphylococcus caprae		S	report as 'S' when erythromycin is 'S': azithromycin, clarithromycin, roxithromycin	Breakpoints	Staphylococcus	EUCAST Clinical Breakpoints v10.0, 2020
183	clar	Staphylococcus caprae		S	report as 'S' when erythromycin is 'S': azithromycin, clarithromycin, roxithromycin	Breakpoints	Staphylococcus	EUCAST Clinical Breakpoints v10.0, 2020
183	mino	Staphylococcus caprae		S	report as 'S' when tetracycline is 'S': doxycycline, minocycline	Breakpoints	Staphylococcus	EUCAST Clinical Breakpoints v10.0, 2020
183	coli	Staphylococcus caprae		R	always report as 'R': aztreonam, nalidixic acid, polymyxins	Expert Rules	Table 04: Intrinsic resistance in Gram-positive bacteria	EUCAST Expert Rules, Intrinsic Resistance and Exceptional Phenotypes v3.1, 2016
184	coli	Staphylococcus caprae		R	always report as 'R': aztreonam, nalidixic acid, polymyxins	Expert Rules	Table 04: Intrinsic resistance in Gram-positive bacteria	EUCAST Expert Rules, Intrinsic Resistance and Exceptional Phenotypes v3.1, 2016
185	coli	Staphylococcus caprae		R	always report as 'R': aztreonam, nalidixic acid, polymyxins	Expert Rules	Table 04: Intrinsic resistance in Gram-positive bacteria	EUCAST Expert Rules, Intrinsic Resistance and Exceptional Phenotypes v3.1, 2016
186	clar	Staphylococcus epidermidis		S	report as 'S' when erythromycin is 'S': azithromycin, clarithromycin, roxithromycin	Breakpoints	Staphylococcus	EUCAST Clinical Breakpoints v10.0, 2020
186	cfta	Staphylococcus epidermidis		R	always report as 'R': ceftazidime	Expert Rules	Table 04: Intrinsic resistance in Gram-positive bacteria	EUCAST Expert Rules, Intrinsic Resistance and Exceptional Phenotypes v3.1, 2016
186	coli	Staphylococcus epidermidis		R	always report as 'R': aztreonam, nalidixic acid, polymyxins	Expert Rules	Table 04: Intrinsic resistance in Gram-positive bacteria	EUCAST Expert Rules, Intrinsic Resistance and Exceptional Phenotypes v3.1, 2016
186	amik	Staphylococcus epidermidis		R	report as 'R' when tobramycin is 'R': amikacin, kanamycin	Expert Rules	Table 12: Interpretive rules for aminoglycosides	EUCAST Expert Rules, Intrinsic Resistance and Exceptional Phenotypes v3.1, 2016
186	kana	Staphylococcus epidermidis		R	report as 'R' when tobramycin is 'R': amikacin, kanamycin	Expert Rules	Table 12: Interpretive rules for aminoglycosides	EUCAST Expert Rules, Intrinsic Resistance and Exceptional Phenotypes v3.1, 2016
187	clar	Staphylococcus hominis		R	report as 'R' when erythromycin is 'R': azithromycin, clarithromycin, roxithromycin	Breakpoints	Staphylococcus	EUCAST Clinical Breakpoints v10.0, 2020
187	cfta	Staphylococcus hominis		R	always report as 'R': ceftazidime	Expert Rules	Table 04: Intrinsic resistance in Gram-positive bacteria	EUCAST Expert Rules, Intrinsic Resistance and Exceptional Phenotypes v3.1, 2016
187	coli	Staphylococcus hominis		R	always report as 'R': aztreonam, nalidixic acid, polymyxins	Expert Rules	Table 04: Intrinsic resistance in Gram-positive bacteria	EUCAST Expert Rules, Intrinsic Resistance and Exceptional Phenotypes v3.1, 2016
188	clar	Staphylococcus capitis		S	report as 'S' when erythromycin is 'S': azithromycin, clarithromycin, roxithromycin	Breakpoints	Staphylococcus	EUCAST Clinical Breakpoints v10.0, 2020
188	mino	Staphylococcus capitis		S	report as 'S' when tetracycline is 'S': doxycycline, minocycline	Breakpoints	Staphylococcus	EUCAST Clinical Breakpoints v10.0, 2020
188	cfta	Staphylococcus capitis		R	always report as 'R': ceftazidime, fosfomycin	Expert Rules	Table 04: Intrinsic resistance in Gram-positive bacteria	EUCAST Expert Rules, Intrinsic Resistance and Exceptional Phenotypes v3.1, 2016
188	coli	Staphylococcus capitis		R	always report as 'R': aztreonam, nalidixic acid, polymyxins	Expert Rules	Table 04: Intrinsic resistance in Gram-positive bacteria	EUCAST Expert Rules, Intrinsic Resistance and Exceptional Phenotypes v3.1, 2016
189	clar	Staphylococcus hominis		R	report as 'R' when erythromycin is 'R': azithromycin, clarithromycin, roxithromycin	Breakpoints	Staphylococcus	EUCAST Clinical Breakpoints v10.0, 2020
189	cfta	Staphylococcus hominis		R	always report as 'R': ceftazidime	Expert Rules	Table 04: Intrinsic resistance in Gram-positive bacteria	EUCAST Expert Rules, Intrinsic Resistance and Exceptional Phenotypes v3.1, 2016
189	coli	Staphylococcus hominis		R	always report as 'R': aztreonam, nalidixic acid, polymyxins	Expert Rules	Table 04: Intrinsic resistance in Gram-positive bacteria	EUCAST Expert Rules, Intrinsic Resistance and Exceptional Phenotypes v3.1, 2016
190	clar	Staphylococcus hominis		S	report as 'S' when erythromycin is 'S': azithromycin, clarithromycin, roxithromycin	Breakpoints	Staphylococcus	EUCAST Clinical Breakpoints v10.0, 2020
190	mino	Staphylococcus hominis		S	report as 'S' when tetracycline is 'S': doxycycline, minocycline	Breakpoints	Staphylococcus	EUCAST Clinical Breakpoints v10.0, 2020
190	cfta	Staphylococcus hominis		R	always report as 'R': ceftazidime	Expert Rules	Table 04: Intrinsic resistance in Gram-positive bacteria	EUCAST Expert Rules, Intrinsic Resistance and Exceptional Phenotypes v3.1, 2016
190	coli	Staphylococcus hominis		R	always report as 'R': aztreonam, nalidixic acid, polymyxins	Expert Rules	Table 04: Intrinsic resistance in Gram-positive bacteria	EUCAST Expert Rules, Intrinsic Resistance and Exceptional Phenotypes v3.1, 2016
191	clar	Staphylococcus epidermidis		S	report as 'S' when erythromycin is 'S': azithromycin, clarithromycin, roxithromycin	Breakpoints	Staphylococcus	EUCAST Clinical Breakpoints v10.0, 2020
191	mino	Staphylococcus epidermidis		S	report as 'S' when tetracycline is 'S': doxycycline, minocycline	Breakpoints	Staphylococcus	EUCAST Clinical Breakpoints v10.0, 2020
191	cfta	Staphylococcus epidermidis		R	always report as 'R': ceftazidime	Expert Rules	Table 04: Intrinsic resistance in Gram-positive bacteria	EUCAST Expert Rules, Intrinsic Resistance and Exceptional Phenotypes v3.1, 2016
191	coli	Staphylococcus epidermidis		R	always report as 'R': aztreonam, nalidixic acid, polymyxins	Expert Rules	Table 04: Intrinsic resistance in Gram-positive bacteria	EUCAST Expert Rules, Intrinsic Resistance and Exceptional Phenotypes v3.1, 2016
192	clar	Staphylococcus epidermidis		S	report as 'S' when erythromycin is 'S': azithromycin, clarithromycin, roxithromycin	Breakpoints	Staphylococcus	EUCAST Clinical Breakpoints v10.0, 2020
192	mino	Staphylococcus epidermidis		S	report as 'S' when tetracycline is 'S': doxycycline, minocycline	Breakpoints	Staphylococcus	EUCAST Clinical Breakpoints v10.0, 2020
192	cfta	Staphylococcus epidermidis		R	always report as 'R': ceftazidime	Expert Rules	Table 04: Intrinsic resistance in Gram-positive bacteria	EUCAST Expert Rules, Intrinsic Resistance and Exceptional Phenotypes v3.1, 2016
192	coli	Staphylococcus epidermidis		R	always report as 'R': aztreonam, nalidixic acid, polymyxins	Expert Rules	Table 04: Intrinsic resistance in Gram-positive bacteria	EUCAST Expert Rules, Intrinsic Resistance and Exceptional Phenotypes v3.1, 2016
193	clar	Staphylococcus hominis		R	report as 'R' when erythromycin is 'R': azithromycin, clarithromycin, roxithromycin	Breakpoints	Staphylococcus	EUCAST Clinical Breakpoints v10.0, 2020
193	cfta	Staphylococcus hominis		R	always report as 'R': ceftazidime	Expert Rules	Table 04: Intrinsic resistance in Gram-positive bacteria	EUCAST Expert Rules, Intrinsic Resistance and Exceptional Phenotypes v3.1, 2016
193	coli	Staphylococcus hominis		R	always report as 'R': aztreonam, nalidixic acid, polymyxins	Expert Rules	Table 04: Intrinsic resistance in Gram-positive bacteria	EUCAST Expert Rules, Intrinsic Resistance and Exceptional Phenotypes v3.1, 2016
194	clar	Staphylococcus epidermidis		R	report as 'R' when erythromycin is 'R': azithromycin, clarithromycin, roxithromycin	Breakpoints	Staphylococcus	EUCAST Clinical Breakpoints v10.0, 2020
194	mino	Staphylococcus epidermidis		S	report as 'S' when tetracycline is 'S': doxycycline, minocycline	Breakpoints	Staphylococcus	EUCAST Clinical Breakpoints v10.0, 2020
194	cfta	Staphylococcus epidermidis		R	always report as 'R': ceftazidime	Expert Rules	Table 04: Intrinsic resistance in Gram-positive bacteria	EUCAST Expert Rules, Intrinsic Resistance and Exceptional Phenotypes v3.1, 2016
194	coli	Staphylococcus epidermidis		R	always report as 'R': aztreonam, nalidixic acid, polymyxins	Expert Rules	Table 04: Intrinsic resistance in Gram-positive bacteria	EUCAST Expert Rules, Intrinsic Resistance and Exceptional Phenotypes v3.1, 2016
195	clar	Staphylococcus hominis		R	report as 'R' when erythromycin is 'R': azithromycin, clarithromycin, roxithromycin	Breakpoints	Staphylococcus	EUCAST Clinical Breakpoints v10.0, 2020
195	cfta	Staphylococcus hominis		R	always report as 'R': ceftazidime	Expert Rules	Table 04: Intrinsic resistance in Gram-positive bacteria	EUCAST Expert Rules, Intrinsic Resistance and Exceptional Phenotypes v3.1, 2016
195	coli	Staphylococcus hominis		R	always report as 'R': aztreonam, nalidixic acid, polymyxins	Expert Rules	Table 04: Intrinsic resistance in Gram-positive bacteria	EUCAST Expert Rules, Intrinsic Resistance and Exceptional Phenotypes v3.1, 2016
195	amik	Staphylococcus hominis		R	report as 'R' when tobramycin is 'R': amikacin, kanamycin	Expert Rules	Table 12: Interpretive rules for aminoglycosides	EUCAST Expert Rules, Intrinsic Resistance and Exceptional Phenotypes v3.1, 2016
195	kana	Staphylococcus hominis		R	report as 'R' when tobramycin is 'R': amikacin, kanamycin	Expert Rules	Table 12: Interpretive rules for aminoglycosides	EUCAST Expert Rules, Intrinsic Resistance and Exceptional Phenotypes v3.1, 2016
196	clar	Staphylococcus epidermidis		R	report as 'R' when erythromycin is 'R': azithromycin, clarithromycin, roxithromycin	Breakpoints	Staphylococcus	EUCAST Clinical Breakpoints v10.0, 2020
196	mino	Staphylococcus epidermidis		S	report as 'S' when tetracycline is 'S': doxycycline, minocycline	Breakpoints	Staphylococcus	EUCAST Clinical Breakpoints v10.0, 2020
196	cfta	Staphylococcus epidermidis		R	always report as 'R': ceftazidime	Expert Rules	Table 04: Intrinsic resistance in Gram-positive bacteria	EUCAST Expert Rules, Intrinsic Resistance and Exceptional Phenotypes v3.1, 2016
196	coli	Staphylococcus epidermidis		R	always report as 'R': aztreonam, nalidixic acid, polymyxins	Expert Rules	Table 04: Intrinsic resistance in Gram-positive bacteria	EUCAST Expert Rules, Intrinsic Resistance and Exceptional Phenotypes v3.1, 2016
196	amik	Staphylococcus epidermidis		R	report as 'R' when tobramycin is 'R': amikacin, kanamycin	Expert Rules	Table 12: Interpretive rules for aminoglycosides	EUCAST Expert Rules, Intrinsic Resistance and Exceptional Phenotypes v3.1, 2016
196	kana	Staphylococcus epidermidis		R	report as 'R' when tobramycin is 'R': amikacin, kanamycin	Expert Rules	Table 12: Interpretive rules for aminoglycosides	EUCAST Expert Rules, Intrinsic Resistance and Exceptional Phenotypes v3.1, 2016
197	clar	Staphylococcus hominis		R	report as 'R' when erythromycin is 'R': azithromycin, clarithromycin, roxithromycin	Breakpoints	Staphylococcus	EUCAST Clinical Breakpoints v10.0, 2020
197	cfta	Staphylococcus hominis		R	always report as 'R': ceftazidime	Expert Rules	Table 04: Intrinsic resistance in Gram-positive bacteria	EUCAST Expert Rules, Intrinsic Resistance and Exceptional Phenotypes v3.1, 2016
197	coli	Staphylococcus hominis		R	always report as 'R': aztreonam, nalidixic acid, polymyxins	Expert Rules	Table 04: Intrinsic resistance in Gram-positive bacteria	EUCAST Expert Rules, Intrinsic Resistance and Exceptional Phenotypes v3.1, 2016
197	amik	Staphylococcus hominis		R	report as 'R' when tobramycin is 'R': amikacin, kanamycin	Expert Rules	Table 12: Interpretive rules for aminoglycosides	EUCAST Expert Rules, Intrinsic Resistance and Exceptional Phenotypes v3.1, 2016
197	kana	Staphylococcus hominis		R	report as 'R' when tobramycin is 'R': amikacin, kanamycin	Expert Rules	Table 12: Interpretive rules for aminoglycosides	EUCAST Expert Rules, Intrinsic Resistance and Exceptional Phenotypes v3.1, 2016
198	clar	Staphylococcus capitis		S	report as 'S' when erythromycin is 'S': azithromycin, clarithromycin, roxithromycin	Breakpoints	Staphylococcus	EUCAST Clinical Breakpoints v10.0, 2020
198	mino	Staphylococcus capitis		S	report as 'S' when tetracycline is 'S': doxycycline, minocycline	Breakpoints	Staphylococcus	EUCAST Clinical Breakpoints v10.0, 2020
198	cfta	Staphylococcus capitis		R	always report as 'R': ceftazidime, fosfomycin	Expert Rules	Table 04: Intrinsic resistance in Gram-positive bacteria	EUCAST Expert Rules, Intrinsic Resistance and Exceptional Phenotypes v3.1, 2016
198	coli	Staphylococcus capitis		R	always report as 'R': aztreonam, nalidixic acid, polymyxins	Expert Rules	Table 04: Intrinsic resistance in Gram-positive bacteria	EUCAST Expert Rules, Intrinsic Resistance and Exceptional Phenotypes v3.1, 2016
199	clar	Staphylococcus epidermidis		R	report as 'R' when erythromycin is 'R': azithromycin, clarithromycin, roxithromycin	Breakpoints	Staphylococcus	EUCAST Clinical Breakpoints v10.0, 2020
199	cfta	Staphylococcus epidermidis		R	always report as 'R': ceftazidime	Expert Rules	Table 04: Intrinsic resistance in Gram-positive bacteria	EUCAST Expert Rules, Intrinsic Resistance and Exceptional Phenotypes v3.1, 2016
199	coli	Staphylococcus epidermidis		R	always report as 'R': aztreonam, nalidixic acid, polymyxins	Expert Rules	Table 04: Intrinsic resistance in Gram-positive bacteria	EUCAST Expert Rules, Intrinsic Resistance and Exceptional Phenotypes v3.1, 2016
200	clar	Staphylococcus epidermidis		R	report as 'R' when erythromycin is 'R': azithromycin, clarithromycin, roxithromycin	Breakpoints	Staphylococcus	EUCAST Clinical Breakpoints v10.0, 2020
200	cfta	Staphylococcus epidermidis		R	always report as 'R': ceftazidime	Expert Rules	Table 04: Intrinsic resistance in Gram-positive bacteria	EUCAST Expert Rules, Intrinsic Resistance and Exceptional Phenotypes v3.1, 2016
200	coli	Staphylococcus epidermidis		R	always report as 'R': aztreonam, nalidixic acid, polymyxins	Expert Rules	Table 04: Intrinsic resistance in Gram-positive bacteria	EUCAST Expert Rules, Intrinsic Resistance and Exceptional Phenotypes v3.1, 2016
201	clar	Staphylococcus epidermidis		S	report as 'S' when erythromycin is 'S': azithromycin, clarithromycin, roxithromycin	Breakpoints	Staphylococcus	EUCAST Clinical Breakpoints v10.0, 2020
201	mino	Staphylococcus epidermidis		S	report as 'S' when tetracycline is 'S': doxycycline, minocycline	Breakpoints	Staphylococcus	EUCAST Clinical Breakpoints v10.0, 2020
201	cfta	Staphylococcus epidermidis		R	always report as 'R': ceftazidime	Expert Rules	Table 04: Intrinsic resistance in Gram-positive bacteria	EUCAST Expert Rules, Intrinsic Resistance and Exceptional Phenotypes v3.1, 2016
201	coli	Staphylococcus epidermidis		R	always report as 'R': aztreonam, nalidixic acid, polymyxins	Expert Rules	Table 04: Intrinsic resistance in Gram-positive bacteria	EUCAST Expert Rules, Intrinsic Resistance and Exceptional Phenotypes v3.1, 2016
202	clar	Staphylococcus hominis		S	report as 'S' when erythromycin is 'S': azithromycin, clarithromycin, roxithromycin	Breakpoints	Staphylococcus	EUCAST Clinical Breakpoints v10.0, 2020
202	mino	Staphylococcus hominis		S	report as 'S' when tetracycline is 'S': doxycycline, minocycline	Breakpoints	Staphylococcus	EUCAST Clinical Breakpoints v10.0, 2020
202	cfta	Staphylococcus hominis		R	always report as 'R': ceftazidime	Expert Rules	Table 04: Intrinsic resistance in Gram-positive bacteria	EUCAST Expert Rules, Intrinsic Resistance and Exceptional Phenotypes v3.1, 2016
202	coli	Staphylococcus hominis		R	always report as 'R': aztreonam, nalidixic acid, polymyxins	Expert Rules	Table 04: Intrinsic resistance in Gram-positive bacteria	EUCAST Expert Rules, Intrinsic Resistance and Exceptional Phenotypes v3.1, 2016
203	clar	Staphylococcus epidermidis		S	report as 'S' when erythromycin is 'S': azithromycin, clarithromycin, roxithromycin	Breakpoints	Staphylococcus	EUCAST Clinical Breakpoints v10.0, 2020
203	mino	Staphylococcus epidermidis		S	report as 'S' when tetracycline is 'S': doxycycline, minocycline	Breakpoints	Staphylococcus	EUCAST Clinical Breakpoints v10.0, 2020
203	cfta	Staphylococcus epidermidis		R	always report as 'R': ceftazidime	Expert Rules	Table 04: Intrinsic resistance in Gram-positive bacteria	EUCAST Expert Rules, Intrinsic Resistance and Exceptional Phenotypes v3.1, 2016
203	coli	Staphylococcus epidermidis		R	always report as 'R': aztreonam, nalidixic acid, polymyxins	Expert Rules	Table 04: Intrinsic resistance in Gram-positive bacteria	EUCAST Expert Rules, Intrinsic Resistance and Exceptional Phenotypes v3.1, 2016
204	clar	Staphylococcus warneri		S	report as 'S' when erythromycin is 'S': azithromycin, clarithromycin, roxithromycin	Breakpoints	Staphylococcus	EUCAST Clinical Breakpoints v10.0, 2020
204	mino	Staphylococcus warneri		S	report as 'S' when tetracycline is 'S': doxycycline, minocycline	Breakpoints	Staphylococcus	EUCAST Clinical Breakpoints v10.0, 2020
204	coli	Staphylococcus warneri		R	always report as 'R': aztreonam, nalidixic acid, polymyxins	Expert Rules	Table 04: Intrinsic resistance in Gram-positive bacteria	EUCAST Expert Rules, Intrinsic Resistance and Exceptional Phenotypes v3.1, 2016
205	clar	Staphylococcus warneri		S	report as 'S' when erythromycin is 'S': azithromycin, clarithromycin, roxithromycin	Breakpoints	Staphylococcus	EUCAST Clinical Breakpoints v10.0, 2020
205	mino	Staphylococcus warneri		S	report as 'S' when tetracycline is 'S': doxycycline, minocycline	Breakpoints	Staphylococcus	EUCAST Clinical Breakpoints v10.0, 2020
205	coli	Staphylococcus warneri		R	always report as 'R': aztreonam, nalidixic acid, polymyxins	Expert Rules	Table 04: Intrinsic resistance in Gram-positive bacteria	EUCAST Expert Rules, Intrinsic Resistance and Exceptional Phenotypes v3.1, 2016
206	clar	Staphylococcus epidermidis		R	report as 'R' when erythromycin is 'R': azithromycin, clarithromycin, roxithromycin	Breakpoints	Staphylococcus	EUCAST Clinical Breakpoints v10.0, 2020
206	mino	Staphylococcus epidermidis		S	report as 'S' when tetracycline is 'S': doxycycline, minocycline	Breakpoints	Staphylococcus	EUCAST Clinical Breakpoints v10.0, 2020
206	cfta	Staphylococcus epidermidis		R	always report as 'R': ceftazidime	Expert Rules	Table 04: Intrinsic resistance in Gram-positive bacteria	EUCAST Expert Rules, Intrinsic Resistance and Exceptional Phenotypes v3.1, 2016
206	coli	Staphylococcus epidermidis		R	always report as 'R': aztreonam, nalidixic acid, polymyxins	Expert Rules	Table 04: Intrinsic resistance in Gram-positive bacteria	EUCAST Expert Rules, Intrinsic Resistance and Exceptional Phenotypes v3.1, 2016
206	amik	Staphylococcus epidermidis		R	report as 'R' when tobramycin is 'R': amikacin, kanamycin	Expert Rules	Table 12: Interpretive rules for aminoglycosides	EUCAST Expert Rules, Intrinsic Resistance and Exceptional Phenotypes v3.1, 2016
206	kana	Staphylococcus epidermidis		R	report as 'R' when tobramycin is 'R': amikacin, kanamycin	Expert Rules	Table 12: Interpretive rules for aminoglycosides	EUCAST Expert Rules, Intrinsic Resistance and Exceptional Phenotypes v3.1, 2016
207	clar	Staphylococcus epidermidis		S	report as 'S' when erythromycin is 'S': azithromycin, clarithromycin, roxithromycin	Breakpoints	Staphylococcus	EUCAST Clinical Breakpoints v10.0, 2020
207	cfta	Staphylococcus epidermidis		R	always report as 'R': ceftazidime	Expert Rules	Table 04: Intrinsic resistance in Gram-positive bacteria	EUCAST Expert Rules, Intrinsic Resistance and Exceptional Phenotypes v3.1, 2016
207	coli	Staphylococcus epidermidis		R	always report as 'R': aztreonam, nalidixic acid, polymyxins	Expert Rules	Table 04: Intrinsic resistance in Gram-positive bacteria	EUCAST Expert Rules, Intrinsic Resistance and Exceptional Phenotypes v3.1, 2016
208	clar	Staphylococcus epidermidis		R	report as 'R' when erythromycin is 'R': azithromycin, clarithromycin, roxithromycin	Breakpoints	Staphylococcus	EUCAST Clinical Breakpoints v10.0, 2020
208	mino	Staphylococcus epidermidis		S	report as 'S' when tetracycline is 'S': doxycycline, minocycline	Breakpoints	Staphylococcus	EUCAST Clinical Breakpoints v10.0, 2020
208	cfta	Staphylococcus epidermidis		R	always report as 'R': ceftazidime	Expert Rules	Table 04: Intrinsic resistance in Gram-positive bacteria	EUCAST Expert Rules, Intrinsic Resistance and Exceptional Phenotypes v3.1, 2016
208	coli	Staphylococcus epidermidis		R	always report as 'R': aztreonam, nalidixic acid, polymyxins	Expert Rules	Table 04: Intrinsic resistance in Gram-positive bacteria	EUCAST Expert Rules, Intrinsic Resistance and Exceptional Phenotypes v3.1, 2016
208	amik	Staphylococcus epidermidis		R	report as 'R' when tobramycin is 'R': amikacin, kanamycin	Expert Rules	Table 12: Interpretive rules for aminoglycosides	EUCAST Expert Rules, Intrinsic Resistance and Exceptional Phenotypes v3.1, 2016
208	kana	Staphylococcus epidermidis		R	report as 'R' when tobramycin is 'R': amikacin, kanamycin	Expert Rules	Table 12: Interpretive rules for aminoglycosides	EUCAST Expert Rules, Intrinsic Resistance and Exceptional Phenotypes v3.1, 2016
209	clar	Staphylococcus epidermidis		R	report as 'R' when erythromycin is 'R': azithromycin, clarithromycin, roxithromycin	Breakpoints	Staphylococcus	EUCAST Clinical Breakpoints v10.0, 2020
209	cfta	Staphylococcus epidermidis		R	always report as 'R': ceftazidime	Expert Rules	Table 04: Intrinsic resistance in Gram-positive bacteria	EUCAST Expert Rules, Intrinsic Resistance and Exceptional Phenotypes v3.1, 2016
209	coli	Staphylococcus epidermidis		R	always report as 'R': aztreonam, nalidixic acid, polymyxins	Expert Rules	Table 04: Intrinsic resistance in Gram-positive bacteria	EUCAST Expert Rules, Intrinsic Resistance and Exceptional Phenotypes v3.1, 2016
209	amik	Staphylococcus epidermidis		R	report as 'R' when tobramycin is 'R': amikacin, kanamycin	Expert Rules	Table 12: Interpretive rules for aminoglycosides	EUCAST Expert Rules, Intrinsic Resistance and Exceptional Phenotypes v3.1, 2016
209	kana	Staphylococcus epidermidis		R	report as 'R' when tobramycin is 'R': amikacin, kanamycin	Expert Rules	Table 12: Interpretive rules for aminoglycosides	EUCAST Expert Rules, Intrinsic Resistance and Exceptional Phenotypes v3.1, 2016
210	clar	Staphylococcus hominis		S	report as 'S' when erythromycin is 'S': azithromycin, clarithromycin, roxithromycin	Breakpoints	Staphylococcus	EUCAST Clinical Breakpoints v10.0, 2020
210	mino	Staphylococcus hominis		S	report as 'S' when tetracycline is 'S': doxycycline, minocycline	Breakpoints	Staphylococcus	EUCAST Clinical Breakpoints v10.0, 2020
210	cfta	Staphylococcus hominis		R	always report as 'R': ceftazidime	Expert Rules	Table 04: Intrinsic resistance in Gram-positive bacteria	EUCAST Expert Rules, Intrinsic Resistance and Exceptional Phenotypes v3.1, 2016
210	coli	Staphylococcus hominis		R	always report as 'R': aztreonam, nalidixic acid, polymyxins	Expert Rules	Table 04: Intrinsic resistance in Gram-positive bacteria	EUCAST Expert Rules, Intrinsic Resistance and Exceptional Phenotypes v3.1, 2016
211	clar	Staphylococcus hominis		R	report as 'R' when erythromycin is 'R': azithromycin, clarithromycin, roxithromycin	Breakpoints	Staphylococcus	EUCAST Clinical Breakpoints v10.0, 2020
211	cfta	Staphylococcus hominis		R	always report as 'R': ceftazidime	Expert Rules	Table 04: Intrinsic resistance in Gram-positive bacteria	EUCAST Expert Rules, Intrinsic Resistance and Exceptional Phenotypes v3.1, 2016
211	coli	Staphylococcus hominis		R	always report as 'R': aztreonam, nalidixic acid, polymyxins	Expert Rules	Table 04: Intrinsic resistance in Gram-positive bacteria	EUCAST Expert Rules, Intrinsic Resistance and Exceptional Phenotypes v3.1, 2016
211	amik	Staphylococcus hominis		R	report as 'R' when tobramycin is 'R': amikacin, kanamycin	Expert Rules	Table 12: Interpretive rules for aminoglycosides	EUCAST Expert Rules, Intrinsic Resistance and Exceptional Phenotypes v3.1, 2016
211	kana	Staphylococcus hominis		R	report as 'R' when tobramycin is 'R': amikacin, kanamycin	Expert Rules	Table 12: Interpretive rules for aminoglycosides	EUCAST Expert Rules, Intrinsic Resistance and Exceptional Phenotypes v3.1, 2016
212	clar	Staphylococcus epidermidis		R	report as 'R' when erythromycin is 'R': azithromycin, clarithromycin, roxithromycin	Breakpoints	Staphylococcus	EUCAST Clinical Breakpoints v10.0, 2020
212	mino	Staphylococcus epidermidis		S	report as 'S' when tetracycline is 'S': doxycycline, minocycline	Breakpoints	Staphylococcus	EUCAST Clinical Breakpoints v10.0, 2020
212	cfta	Staphylococcus epidermidis		R	always report as 'R': ceftazidime	Expert Rules	Table 04: Intrinsic resistance in Gram-positive bacteria	EUCAST Expert Rules, Intrinsic Resistance and Exceptional Phenotypes v3.1, 2016
212	coli	Staphylococcus epidermidis		R	always report as 'R': aztreonam, nalidixic acid, polymyxins	Expert Rules	Table 04: Intrinsic resistance in Gram-positive bacteria	EUCAST Expert Rules, Intrinsic Resistance and Exceptional Phenotypes v3.1, 2016
212	amik	Staphylococcus epidermidis		R	report as 'R' when tobramycin is 'R': amikacin, kanamycin	Expert Rules	Table 12: Interpretive rules for aminoglycosides	EUCAST Expert Rules, Intrinsic Resistance and Exceptional Phenotypes v3.1, 2016
212	kana	Staphylococcus epidermidis		R	report as 'R' when tobramycin is 'R': amikacin, kanamycin	Expert Rules	Table 12: Interpretive rules for aminoglycosides	EUCAST Expert Rules, Intrinsic Resistance and Exceptional Phenotypes v3.1, 2016
213	clar	Staphylococcus epidermidis		S	report as 'S' when erythromycin is 'S': azithromycin, clarithromycin, roxithromycin	Breakpoints	Staphylococcus	EUCAST Clinical Breakpoints v10.0, 2020
213	mino	Staphylococcus epidermidis		S	report as 'S' when tetracycline is 'S': doxycycline, minocycline	Breakpoints	Staphylococcus	EUCAST Clinical Breakpoints v10.0, 2020
213	cfta	Staphylococcus epidermidis		R	always report as 'R': ceftazidime	Expert Rules	Table 04: Intrinsic resistance in Gram-positive bacteria	EUCAST Expert Rules, Intrinsic Resistance and Exceptional Phenotypes v3.1, 2016
213	coli	Staphylococcus epidermidis		R	always report as 'R': aztreonam, nalidixic acid, polymyxins	Expert Rules	Table 04: Intrinsic resistance in Gram-positive bacteria	EUCAST Expert Rules, Intrinsic Resistance and Exceptional Phenotypes v3.1, 2016
214	clar	Staphylococcus epidermidis		R	report as 'R' when erythromycin is 'R': azithromycin, clarithromycin, roxithromycin	Breakpoints	Staphylococcus	EUCAST Clinical Breakpoints v10.0, 2020
214	cfta	Staphylococcus epidermidis		R	always report as 'R': ceftazidime	Expert Rules	Table 04: Intrinsic resistance in Gram-positive bacteria	EUCAST Expert Rules, Intrinsic Resistance and Exceptional Phenotypes v3.1, 2016
214	coli	Staphylococcus epidermidis		R	always report as 'R': aztreonam, nalidixic acid, polymyxins	Expert Rules	Table 04: Intrinsic resistance in Gram-positive bacteria	EUCAST Expert Rules, Intrinsic Resistance and Exceptional Phenotypes v3.1, 2016
214	amik	Staphylococcus epidermidis		R	report as 'R' when tobramycin is 'R': amikacin, kanamycin	Expert Rules	Table 12: Interpretive rules for aminoglycosides	EUCAST Expert Rules, Intrinsic Resistance and Exceptional Phenotypes v3.1, 2016
214	kana	Staphylococcus epidermidis		R	report as 'R' when tobramycin is 'R': amikacin, kanamycin	Expert Rules	Table 12: Interpretive rules for aminoglycosides	EUCAST Expert Rules, Intrinsic Resistance and Exceptional Phenotypes v3.1, 2016
215	clar	Staphylococcus epidermidis		R	report as 'R' when erythromycin is 'R': azithromycin, clarithromycin, roxithromycin	Breakpoints	Staphylococcus	EUCAST Clinical Breakpoints v10.0, 2020
215	cfta	Staphylococcus epidermidis		R	always report as 'R': ceftazidime	Expert Rules	Table 04: Intrinsic resistance in Gram-positive bacteria	EUCAST Expert Rules, Intrinsic Resistance and Exceptional Phenotypes v3.1, 2016
215	coli	Staphylococcus epidermidis		R	always report as 'R': aztreonam, nalidixic acid, polymyxins	Expert Rules	Table 04: Intrinsic resistance in Gram-positive bacteria	EUCAST Expert Rules, Intrinsic Resistance and Exceptional Phenotypes v3.1, 2016
215	amik	Staphylococcus epidermidis		R	report as 'R' when tobramycin is 'R': amikacin, kanamycin	Expert Rules	Table 12: Interpretive rules for aminoglycosides	EUCAST Expert Rules, Intrinsic Resistance and Exceptional Phenotypes v3.1, 2016
215	kana	Staphylococcus epidermidis		R	report as 'R' when tobramycin is 'R': amikacin, kanamycin	Expert Rules	Table 12: Interpretive rules for aminoglycosides	EUCAST Expert Rules, Intrinsic Resistance and Exceptional Phenotypes v3.1, 2016
216	cfta	Staphylococcus capitis		R	always report as 'R': ceftazidime, fosfomycin	Expert Rules	Table 04: Intrinsic resistance in Gram-positive bacteria	EUCAST Expert Rules, Intrinsic Resistance and Exceptional Phenotypes v3.1, 2016
216	coli	Staphylococcus capitis		R	always report as 'R': aztreonam, nalidixic acid, polymyxins	Expert Rules	Table 04: Intrinsic resistance in Gram-positive bacteria	EUCAST Expert Rules, Intrinsic Resistance and Exceptional Phenotypes v3.1, 2016
216	fosf	Staphylococcus capitis		R	always report as 'R': ceftazidime, fosfomycin	Expert Rules	Table 04: Intrinsic resistance in Gram-positive bacteria	EUCAST Expert Rules, Intrinsic Resistance and Exceptional Phenotypes v3.1, 2016
217	clar	Staphylococcus capitis		S	report as 'S' when erythromycin is 'S': azithromycin, clarithromycin, roxithromycin	Breakpoints	Staphylococcus	EUCAST Clinical Breakpoints v10.0, 2020
217	mino	Staphylococcus capitis		S	report as 'S' when tetracycline is 'S': doxycycline, minocycline	Breakpoints	Staphylococcus	EUCAST Clinical Breakpoints v10.0, 2020
217	cfta	Staphylococcus capitis		R	always report as 'R': ceftazidime, fosfomycin	Expert Rules	Table 04: Intrinsic resistance in Gram-positive bacteria	EUCAST Expert Rules, Intrinsic Resistance and Exceptional Phenotypes v3.1, 2016
217	coli	Staphylococcus capitis		R	always report as 'R': aztreonam, nalidixic acid, polymyxins	Expert Rules	Table 04: Intrinsic resistance in Gram-positive bacteria	EUCAST Expert Rules, Intrinsic Resistance and Exceptional Phenotypes v3.1, 2016
218	clar	Staphylococcus epidermidis		S	report as 'S' when erythromycin is 'S': azithromycin, clarithromycin, roxithromycin	Breakpoints	Staphylococcus	EUCAST Clinical Breakpoints v10.0, 2020
218	mino	Staphylococcus epidermidis		S	report as 'S' when tetracycline is 'S': doxycycline, minocycline	Breakpoints	Staphylococcus	EUCAST Clinical Breakpoints v10.0, 2020
218	cfta	Staphylococcus epidermidis		R	always report as 'R': ceftazidime	Expert Rules	Table 04: Intrinsic resistance in Gram-positive bacteria	EUCAST Expert Rules, Intrinsic Resistance and Exceptional Phenotypes v3.1, 2016
218	coli	Staphylococcus epidermidis		R	always report as 'R': aztreonam, nalidixic acid, polymyxins	Expert Rules	Table 04: Intrinsic resistance in Gram-positive bacteria	EUCAST Expert Rules, Intrinsic Resistance and Exceptional Phenotypes v3.1, 2016
219	clar	Staphylococcus capitis		S	report as 'S' when erythromycin is 'S': azithromycin, clarithromycin, roxithromycin	Breakpoints	Staphylococcus	EUCAST Clinical Breakpoints v10.0, 2020
219	mino	Staphylococcus capitis		S	report as 'S' when tetracycline is 'S': doxycycline, minocycline	Breakpoints	Staphylococcus	EUCAST Clinical Breakpoints v10.0, 2020
219	cfta	Staphylococcus capitis		R	always report as 'R': ceftazidime, fosfomycin	Expert Rules	Table 04: Intrinsic resistance in Gram-positive bacteria	EUCAST Expert Rules, Intrinsic Resistance and Exceptional Phenotypes v3.1, 2016
219	coli	Staphylococcus capitis		R	always report as 'R': aztreonam, nalidixic acid, polymyxins	Expert Rules	Table 04: Intrinsic resistance in Gram-positive bacteria	EUCAST Expert Rules, Intrinsic Resistance and Exceptional Phenotypes v3.1, 2016
220	clar	Staphylococcus hominis		S	report as 'S' when erythromycin is 'S': azithromycin, clarithromycin, roxithromycin	Breakpoints	Staphylococcus	EUCAST Clinical Breakpoints v10.0, 2020
220	mino	Staphylococcus hominis		S	report as 'S' when tetracycline is 'S': doxycycline, minocycline	Breakpoints	Staphylococcus	EUCAST Clinical Breakpoints v10.0, 2020
220	cfta	Staphylococcus hominis		R	always report as 'R': ceftazidime	Expert Rules	Table 04: Intrinsic resistance in Gram-positive bacteria	EUCAST Expert Rules, Intrinsic Resistance and Exceptional Phenotypes v3.1, 2016
220	coli	Staphylococcus hominis		R	always report as 'R': aztreonam, nalidixic acid, polymyxins	Expert Rules	Table 04: Intrinsic resistance in Gram-positive bacteria	EUCAST Expert Rules, Intrinsic Resistance and Exceptional Phenotypes v3.1, 2016
221	clar	Staphylococcus epidermidis		R	report as 'R' when erythromycin is 'R': azithromycin, clarithromycin, roxithromycin	Breakpoints	Staphylococcus	EUCAST Clinical Breakpoints v10.0, 2020
221	mino	Staphylococcus epidermidis		S	report as 'S' when tetracycline is 'S': doxycycline, minocycline	Breakpoints	Staphylococcus	EUCAST Clinical Breakpoints v10.0, 2020
221	cfta	Staphylococcus epidermidis		R	always report as 'R': ceftazidime	Expert Rules	Table 04: Intrinsic resistance in Gram-positive bacteria	EUCAST Expert Rules, Intrinsic Resistance and Exceptional Phenotypes v3.1, 2016
221	coli	Staphylococcus epidermidis		R	always report as 'R': aztreonam, nalidixic acid, polymyxins	Expert Rules	Table 04: Intrinsic resistance in Gram-positive bacteria	EUCAST Expert Rules, Intrinsic Resistance and Exceptional Phenotypes v3.1, 2016
221	amik	Staphylococcus epidermidis		R	report as 'R' when tobramycin is 'R': amikacin, kanamycin	Expert Rules	Table 12: Interpretive rules for aminoglycosides	EUCAST Expert Rules, Intrinsic Resistance and Exceptional Phenotypes v3.1, 2016
221	kana	Staphylococcus epidermidis		R	report as 'R' when tobramycin is 'R': amikacin, kanamycin	Expert Rules	Table 12: Interpretive rules for aminoglycosides	EUCAST Expert Rules, Intrinsic Resistance and Exceptional Phenotypes v3.1, 2016
222	clar	Staphylococcus epidermidis		S	report as 'S' when erythromycin is 'S': azithromycin, clarithromycin, roxithromycin	Breakpoints	Staphylococcus	EUCAST Clinical Breakpoints v10.0, 2020
222	cfta	Staphylococcus epidermidis		R	always report as 'R': ceftazidime	Expert Rules	Table 04: Intrinsic resistance in Gram-positive bacteria	EUCAST Expert Rules, Intrinsic Resistance and Exceptional Phenotypes v3.1, 2016
222	coli	Staphylococcus epidermidis		R	always report as 'R': aztreonam, nalidixic acid, polymyxins	Expert Rules	Table 04: Intrinsic resistance in Gram-positive bacteria	EUCAST Expert Rules, Intrinsic Resistance and Exceptional Phenotypes v3.1, 2016
223	clar	Staphylococcus epidermidis		S	report as 'S' when erythromycin is 'S': azithromycin, clarithromycin, roxithromycin	Breakpoints	Staphylococcus	EUCAST Clinical Breakpoints v10.0, 2020
223	cfta	Staphylococcus epidermidis		R	always report as 'R': ceftazidime	Expert Rules	Table 04: Intrinsic resistance in Gram-positive bacteria	EUCAST Expert Rules, Intrinsic Resistance and Exceptional Phenotypes v3.1, 2016
223	coli	Staphylococcus epidermidis		R	always report as 'R': aztreonam, nalidixic acid, polymyxins	Expert Rules	Table 04: Intrinsic resistance in Gram-positive bacteria	EUCAST Expert Rules, Intrinsic Resistance and Exceptional Phenotypes v3.1, 2016
224	cfep	Staphylococcus hominis		S	report as 'S' when cefoxitin is 'S': carbapenems, cephalosporins except ceftazidime	Breakpoints	Staphylococcus	EUCAST Clinical Breakpoints v10.0, 2020
224	cfot	Staphylococcus hominis		S	report as 'S' when cefoxitin is 'S': carbapenems, cephalosporins except ceftazidime	Breakpoints	Staphylococcus	EUCAST Clinical Breakpoints v10.0, 2020
224	cftr	Staphylococcus hominis		S	report as 'S' when cefoxitin is 'S': carbapenems, cephalosporins except ceftazidime	Breakpoints	Staphylococcus	EUCAST Clinical Breakpoints v10.0, 2020
224	clar	Staphylococcus hominis		S	report as 'S' when erythromycin is 'S': azithromycin, clarithromycin, roxithromycin	Breakpoints	Staphylococcus	EUCAST Clinical Breakpoints v10.0, 2020
224	czol	Staphylococcus hominis		S	report as 'S' when cefoxitin is 'S': carbapenems, cephalosporins except ceftazidime	Breakpoints	Staphylococcus	EUCAST Clinical Breakpoints v10.0, 2020
224	imip	Staphylococcus hominis		S	report as 'S' when cefoxitin is 'S': carbapenems, cephalosporins except ceftazidime	Breakpoints	Staphylococcus	EUCAST Clinical Breakpoints v10.0, 2020
224	mero	Staphylococcus hominis		S	report as 'S' when cefoxitin is 'S': carbapenems, cephalosporins except ceftazidime	Breakpoints	Staphylococcus	EUCAST Clinical Breakpoints v10.0, 2020
224	mino	Staphylococcus hominis		S	report as 'S' when tetracycline is 'S': doxycycline, minocycline	Breakpoints	Staphylococcus	EUCAST Clinical Breakpoints v10.0, 2020
224	cfta	Staphylococcus hominis		R	always report as 'R': ceftazidime	Expert Rules	Table 04: Intrinsic resistance in Gram-positive bacteria	EUCAST Expert Rules, Intrinsic Resistance and Exceptional Phenotypes v3.1, 2016
224	coli	Staphylococcus hominis		R	always report as 'R': aztreonam, nalidixic acid, polymyxins	Expert Rules	Table 04: Intrinsic resistance in Gram-positive bacteria	EUCAST Expert Rules, Intrinsic Resistance and Exceptional Phenotypes v3.1, 2016
225	clar	Staphylococcus epidermidis		S	report as 'S' when erythromycin is 'S': azithromycin, clarithromycin, roxithromycin	Breakpoints	Staphylococcus	EUCAST Clinical Breakpoints v10.0, 2020
225	mino	Staphylococcus epidermidis		S	report as 'S' when tetracycline is 'S': doxycycline, minocycline	Breakpoints	Staphylococcus	EUCAST Clinical Breakpoints v10.0, 2020
225	cfta	Staphylococcus epidermidis		R	always report as 'R': ceftazidime	Expert Rules	Table 04: Intrinsic resistance in Gram-positive bacteria	EUCAST Expert Rules, Intrinsic Resistance and Exceptional Phenotypes v3.1, 2016
225	coli	Staphylococcus epidermidis		R	always report as 'R': aztreonam, nalidixic acid, polymyxins	Expert Rules	Table 04: Intrinsic resistance in Gram-positive bacteria	EUCAST Expert Rules, Intrinsic Resistance and Exceptional Phenotypes v3.1, 2016
226	clar	Staphylococcus epidermidis		S	report as 'S' when erythromycin is 'S': azithromycin, clarithromycin, roxithromycin	Breakpoints	Staphylococcus	EUCAST Clinical Breakpoints v10.0, 2020
226	cfta	Staphylococcus epidermidis		R	always report as 'R': ceftazidime	Expert Rules	Table 04: Intrinsic resistance in Gram-positive bacteria	EUCAST Expert Rules, Intrinsic Resistance and Exceptional Phenotypes v3.1, 2016
226	coli	Staphylococcus epidermidis		R	always report as 'R': aztreonam, nalidixic acid, polymyxins	Expert Rules	Table 04: Intrinsic resistance in Gram-positive bacteria	EUCAST Expert Rules, Intrinsic Resistance and Exceptional Phenotypes v3.1, 2016
227	clar	Staphylococcus epidermidis		S	report as 'S' when erythromycin is 'S': azithromycin, clarithromycin, roxithromycin	Breakpoints	Staphylococcus	EUCAST Clinical Breakpoints v10.0, 2020
227	mino	Staphylococcus epidermidis		S	report as 'S' when tetracycline is 'S': doxycycline, minocycline	Breakpoints	Staphylococcus	EUCAST Clinical Breakpoints v10.0, 2020
227	cfta	Staphylococcus epidermidis		R	always report as 'R': ceftazidime	Expert Rules	Table 04: Intrinsic resistance in Gram-positive bacteria	EUCAST Expert Rules, Intrinsic Resistance and Exceptional Phenotypes v3.1, 2016
227	coli	Staphylococcus epidermidis		R	always report as 'R': aztreonam, nalidixic acid, polymyxins	Expert Rules	Table 04: Intrinsic resistance in Gram-positive bacteria	EUCAST Expert Rules, Intrinsic Resistance and Exceptional Phenotypes v3.1, 2016
228	clar	Staphylococcus epidermidis		R	report as 'R' when erythromycin is 'R': azithromycin, clarithromycin, roxithromycin	Breakpoints	Staphylococcus	EUCAST Clinical Breakpoints v10.0, 2020
228	mino	Staphylococcus epidermidis		S	report as 'S' when tetracycline is 'S': doxycycline, minocycline	Breakpoints	Staphylococcus	EUCAST Clinical Breakpoints v10.0, 2020
228	cfta	Staphylococcus epidermidis		R	always report as 'R': ceftazidime	Expert Rules	Table 04: Intrinsic resistance in Gram-positive bacteria	EUCAST Expert Rules, Intrinsic Resistance and Exceptional Phenotypes v3.1, 2016
228	coli	Staphylococcus epidermidis		R	always report as 'R': aztreonam, nalidixic acid, polymyxins	Expert Rules	Table 04: Intrinsic resistance in Gram-positive bacteria	EUCAST Expert Rules, Intrinsic Resistance and Exceptional Phenotypes v3.1, 2016
228	amik	Staphylococcus epidermidis		R	report as 'R' when tobramycin is 'R': amikacin, kanamycin	Expert Rules	Table 12: Interpretive rules for aminoglycosides	EUCAST Expert Rules, Intrinsic Resistance and Exceptional Phenotypes v3.1, 2016
228	kana	Staphylococcus epidermidis		R	report as 'R' when tobramycin is 'R': amikacin, kanamycin	Expert Rules	Table 12: Interpretive rules for aminoglycosides	EUCAST Expert Rules, Intrinsic Resistance and Exceptional Phenotypes v3.1, 2016
229	clar	Staphylococcus hominis		S	report as 'S' when erythromycin is 'S': azithromycin, clarithromycin, roxithromycin	Breakpoints	Staphylococcus	EUCAST Clinical Breakpoints v10.0, 2020
229	cfta	Staphylococcus hominis		R	always report as 'R': ceftazidime	Expert Rules	Table 04: Intrinsic resistance in Gram-positive bacteria	EUCAST Expert Rules, Intrinsic Resistance and Exceptional Phenotypes v3.1, 2016
229	coli	Staphylococcus hominis		R	always report as 'R': aztreonam, nalidixic acid, polymyxins	Expert Rules	Table 04: Intrinsic resistance in Gram-positive bacteria	EUCAST Expert Rules, Intrinsic Resistance and Exceptional Phenotypes v3.1, 2016
230	clar	Staphylococcus epidermidis		S	report as 'S' when erythromycin is 'S': azithromycin, clarithromycin, roxithromycin	Breakpoints	Staphylococcus	EUCAST Clinical Breakpoints v10.0, 2020
230	cfta	Staphylococcus epidermidis		R	always report as 'R': ceftazidime	Expert Rules	Table 04: Intrinsic resistance in Gram-positive bacteria	EUCAST Expert Rules, Intrinsic Resistance and Exceptional Phenotypes v3.1, 2016
230	coli	Staphylococcus epidermidis		R	always report as 'R': aztreonam, nalidixic acid, polymyxins	Expert Rules	Table 04: Intrinsic resistance in Gram-positive bacteria	EUCAST Expert Rules, Intrinsic Resistance and Exceptional Phenotypes v3.1, 2016
231	clar	Staphylococcus hominis		S	report as 'S' when erythromycin is 'S': azithromycin, clarithromycin, roxithromycin	Breakpoints	Staphylococcus	EUCAST Clinical Breakpoints v10.0, 2020
231	cfta	Staphylococcus hominis		R	always report as 'R': ceftazidime	Expert Rules	Table 04: Intrinsic resistance in Gram-positive bacteria	EUCAST Expert Rules, Intrinsic Resistance and Exceptional Phenotypes v3.1, 2016
231	coli	Staphylococcus hominis		R	always report as 'R': aztreonam, nalidixic acid, polymyxins	Expert Rules	Table 04: Intrinsic resistance in Gram-positive bacteria	EUCAST Expert Rules, Intrinsic Resistance and Exceptional Phenotypes v3.1, 2016
232	clar	Staphylococcus hominis		S	report as 'S' when erythromycin is 'S': azithromycin, clarithromycin, roxithromycin	Breakpoints	Staphylococcus	EUCAST Clinical Breakpoints v10.0, 2020
232	mino	Staphylococcus hominis		S	report as 'S' when tetracycline is 'S': doxycycline, minocycline	Breakpoints	Staphylococcus	EUCAST Clinical Breakpoints v10.0, 2020
232	cfta	Staphylococcus hominis		R	always report as 'R': ceftazidime	Expert Rules	Table 04: Intrinsic resistance in Gram-positive bacteria	EUCAST Expert Rules, Intrinsic Resistance and Exceptional Phenotypes v3.1, 2016
232	coli	Staphylococcus hominis		R	always report as 'R': aztreonam, nalidixic acid, polymyxins	Expert Rules	Table 04: Intrinsic resistance in Gram-positive bacteria	EUCAST Expert Rules, Intrinsic Resistance and Exceptional Phenotypes v3.1, 2016
233	clar	Staphylococcus epidermidis		S	report as 'S' when erythromycin is 'S': azithromycin, clarithromycin, roxithromycin	Breakpoints	Staphylococcus	EUCAST Clinical Breakpoints v10.0, 2020
233	mino	Staphylococcus epidermidis		S	report as 'S' when tetracycline is 'S': doxycycline, minocycline	Breakpoints	Staphylococcus	EUCAST Clinical Breakpoints v10.0, 2020
233	cfta	Staphylococcus epidermidis		R	always report as 'R': ceftazidime	Expert Rules	Table 04: Intrinsic resistance in Gram-positive bacteria	EUCAST Expert Rules, Intrinsic Resistance and Exceptional Phenotypes v3.1, 2016
233	coli	Staphylococcus epidermidis		R	always report as 'R': aztreonam, nalidixic acid, polymyxins	Expert Rules	Table 04: Intrinsic resistance in Gram-positive bacteria	EUCAST Expert Rules, Intrinsic Resistance and Exceptional Phenotypes v3.1, 2016
234	clar	Staphylococcus epidermidis		R	report as 'R' when erythromycin is 'R': azithromycin, clarithromycin, roxithromycin	Breakpoints	Staphylococcus	EUCAST Clinical Breakpoints v10.0, 2020
234	mino	Staphylococcus epidermidis		S	report as 'S' when tetracycline is 'S': doxycycline, minocycline	Breakpoints	Staphylococcus	EUCAST Clinical Breakpoints v10.0, 2020
234	cfta	Staphylococcus epidermidis		R	always report as 'R': ceftazidime	Expert Rules	Table 04: Intrinsic resistance in Gram-positive bacteria	EUCAST Expert Rules, Intrinsic Resistance and Exceptional Phenotypes v3.1, 2016
234	coli	Staphylococcus epidermidis		R	always report as 'R': aztreonam, nalidixic acid, polymyxins	Expert Rules	Table 04: Intrinsic resistance in Gram-positive bacteria	EUCAST Expert Rules, Intrinsic Resistance and Exceptional Phenotypes v3.1, 2016
234	amik	Staphylococcus epidermidis		R	report as 'R' when tobramycin is 'R': amikacin, kanamycin	Expert Rules	Table 12: Interpretive rules for aminoglycosides	EUCAST Expert Rules, Intrinsic Resistance and Exceptional Phenotypes v3.1, 2016
234	kana	Staphylococcus epidermidis		R	report as 'R' when tobramycin is 'R': amikacin, kanamycin	Expert Rules	Table 12: Interpretive rules for aminoglycosides	EUCAST Expert Rules, Intrinsic Resistance and Exceptional Phenotypes v3.1, 2016
235	clar	Staphylococcus hominis		R	report as 'R' when erythromycin is 'R': azithromycin, clarithromycin, roxithromycin	Breakpoints	Staphylococcus	EUCAST Clinical Breakpoints v10.0, 2020
235	cfta	Staphylococcus hominis		R	always report as 'R': ceftazidime	Expert Rules	Table 04: Intrinsic resistance in Gram-positive bacteria	EUCAST Expert Rules, Intrinsic Resistance and Exceptional Phenotypes v3.1, 2016
235	coli	Staphylococcus hominis		R	always report as 'R': aztreonam, nalidixic acid, polymyxins	Expert Rules	Table 04: Intrinsic resistance in Gram-positive bacteria	EUCAST Expert Rules, Intrinsic Resistance and Exceptional Phenotypes v3.1, 2016
236	clar	Staphylococcus capitis		S	report as 'S' when erythromycin is 'S': azithromycin, clarithromycin, roxithromycin	Breakpoints	Staphylococcus	EUCAST Clinical Breakpoints v10.0, 2020
236	mino	Staphylococcus capitis		S	report as 'S' when tetracycline is 'S': doxycycline, minocycline	Breakpoints	Staphylococcus	EUCAST Clinical Breakpoints v10.0, 2020
236	cfta	Staphylococcus capitis		R	always report as 'R': ceftazidime, fosfomycin	Expert Rules	Table 04: Intrinsic resistance in Gram-positive bacteria	EUCAST Expert Rules, Intrinsic Resistance and Exceptional Phenotypes v3.1, 2016
236	coli	Staphylococcus capitis		R	always report as 'R': aztreonam, nalidixic acid, polymyxins	Expert Rules	Table 04: Intrinsic resistance in Gram-positive bacteria	EUCAST Expert Rules, Intrinsic Resistance and Exceptional Phenotypes v3.1, 2016
237	clar	Staphylococcus epidermidis		R	report as 'R' when erythromycin is 'R': azithromycin, clarithromycin, roxithromycin	Breakpoints	Staphylococcus	EUCAST Clinical Breakpoints v10.0, 2020
237	cfta	Staphylococcus epidermidis		R	always report as 'R': ceftazidime	Expert Rules	Table 04: Intrinsic resistance in Gram-positive bacteria	EUCAST Expert Rules, Intrinsic Resistance and Exceptional Phenotypes v3.1, 2016
237	coli	Staphylococcus epidermidis		R	always report as 'R': aztreonam, nalidixic acid, polymyxins	Expert Rules	Table 04: Intrinsic resistance in Gram-positive bacteria	EUCAST Expert Rules, Intrinsic Resistance and Exceptional Phenotypes v3.1, 2016
237	amik	Staphylococcus epidermidis		R	report as 'R' when tobramycin is 'R': amikacin, kanamycin	Expert Rules	Table 12: Interpretive rules for aminoglycosides	EUCAST Expert Rules, Intrinsic Resistance and Exceptional Phenotypes v3.1, 2016
237	kana	Staphylococcus epidermidis		R	report as 'R' when tobramycin is 'R': amikacin, kanamycin	Expert Rules	Table 12: Interpretive rules for aminoglycosides	EUCAST Expert Rules, Intrinsic Resistance and Exceptional Phenotypes v3.1, 2016
238	clar	Staphylococcus hominis		S	report as 'S' when erythromycin is 'S': azithromycin, clarithromycin, roxithromycin	Breakpoints	Staphylococcus	EUCAST Clinical Breakpoints v10.0, 2020
238	mino	Staphylococcus hominis		S	report as 'S' when tetracycline is 'S': doxycycline, minocycline	Breakpoints	Staphylococcus	EUCAST Clinical Breakpoints v10.0, 2020
238	cfta	Staphylococcus hominis		R	always report as 'R': ceftazidime	Expert Rules	Table 04: Intrinsic resistance in Gram-positive bacteria	EUCAST Expert Rules, Intrinsic Resistance and Exceptional Phenotypes v3.1, 2016
238	coli	Staphylococcus hominis		R	always report as 'R': aztreonam, nalidixic acid, polymyxins	Expert Rules	Table 04: Intrinsic resistance in Gram-positive bacteria	EUCAST Expert Rules, Intrinsic Resistance and Exceptional Phenotypes v3.1, 2016
239	clar	Staphylococcus hominis		R	report as 'R' when erythromycin is 'R': azithromycin, clarithromycin, roxithromycin	Breakpoints	Staphylococcus	EUCAST Clinical Breakpoints v10.0, 2020
239	cfta	Staphylococcus hominis		R	always report as 'R': ceftazidime	Expert Rules	Table 04: Intrinsic resistance in Gram-positive bacteria	EUCAST Expert Rules, Intrinsic Resistance and Exceptional Phenotypes v3.1, 2016
239	coli	Staphylococcus hominis		R	always report as 'R': aztreonam, nalidixic acid, polymyxins	Expert Rules	Table 04: Intrinsic resistance in Gram-positive bacteria	EUCAST Expert Rules, Intrinsic Resistance and Exceptional Phenotypes v3.1, 2016
239	amik	Staphylococcus hominis		R	report as 'R' when tobramycin is 'R': amikacin, kanamycin	Expert Rules	Table 12: Interpretive rules for aminoglycosides	EUCAST Expert Rules, Intrinsic Resistance and Exceptional Phenotypes v3.1, 2016
239	kana	Staphylococcus hominis		R	report as 'R' when tobramycin is 'R': amikacin, kanamycin	Expert Rules	Table 12: Interpretive rules for aminoglycosides	EUCAST Expert Rules, Intrinsic Resistance and Exceptional Phenotypes v3.1, 2016
240	clar	Staphylococcus hominis		S	report as 'S' when erythromycin is 'S': azithromycin, clarithromycin, roxithromycin	Breakpoints	Staphylococcus	EUCAST Clinical Breakpoints v10.0, 2020
240	mino	Staphylococcus hominis		S	report as 'S' when tetracycline is 'S': doxycycline, minocycline	Breakpoints	Staphylococcus	EUCAST Clinical Breakpoints v10.0, 2020
240	cfta	Staphylococcus hominis		R	always report as 'R': ceftazidime	Expert Rules	Table 04: Intrinsic resistance in Gram-positive bacteria	EUCAST Expert Rules, Intrinsic Resistance and Exceptional Phenotypes v3.1, 2016
240	coli	Staphylococcus hominis		R	always report as 'R': aztreonam, nalidixic acid, polymyxins	Expert Rules	Table 04: Intrinsic resistance in Gram-positive bacteria	EUCAST Expert Rules, Intrinsic Resistance and Exceptional Phenotypes v3.1, 2016
241	clar	Staphylococcus hominis		R	report as 'R' when erythromycin is 'R': azithromycin, clarithromycin, roxithromycin	Breakpoints	Staphylococcus	EUCAST Clinical Breakpoints v10.0, 2020
241	cfta	Staphylococcus hominis		R	always report as 'R': ceftazidime	Expert Rules	Table 04: Intrinsic resistance in Gram-positive bacteria	EUCAST Expert Rules, Intrinsic Resistance and Exceptional Phenotypes v3.1, 2016
241	coli	Staphylococcus hominis		R	always report as 'R': aztreonam, nalidixic acid, polymyxins	Expert Rules	Table 04: Intrinsic resistance in Gram-positive bacteria	EUCAST Expert Rules, Intrinsic Resistance and Exceptional Phenotypes v3.1, 2016
242	clar	Staphylococcus capitis		S	report as 'S' when erythromycin is 'S': azithromycin, clarithromycin, roxithromycin	Breakpoints	Staphylococcus	EUCAST Clinical Breakpoints v10.0, 2020
242	cfta	Staphylococcus capitis		R	always report as 'R': ceftazidime, fosfomycin	Expert Rules	Table 04: Intrinsic resistance in Gram-positive bacteria	EUCAST Expert Rules, Intrinsic Resistance and Exceptional Phenotypes v3.1, 2016
242	coli	Staphylococcus capitis		R	always report as 'R': aztreonam, nalidixic acid, polymyxins	Expert Rules	Table 04: Intrinsic resistance in Gram-positive bacteria	EUCAST Expert Rules, Intrinsic Resistance and Exceptional Phenotypes v3.1, 2016
243	clar	Staphylococcus capitis		S	report as 'S' when erythromycin is 'S': azithromycin, clarithromycin, roxithromycin	Breakpoints	Staphylococcus	EUCAST Clinical Breakpoints v10.0, 2020
243	mino	Staphylococcus capitis		S	report as 'S' when tetracycline is 'S': doxycycline, minocycline	Breakpoints	Staphylococcus	EUCAST Clinical Breakpoints v10.0, 2020
243	cfta	Staphylococcus capitis		R	always report as 'R': ceftazidime, fosfomycin	Expert Rules	Table 04: Intrinsic resistance in Gram-positive bacteria	EUCAST Expert Rules, Intrinsic Resistance and Exceptional Phenotypes v3.1, 2016
243	coli	Staphylococcus capitis		R	always report as 'R': aztreonam, nalidixic acid, polymyxins	Expert Rules	Table 04: Intrinsic resistance in Gram-positive bacteria	EUCAST Expert Rules, Intrinsic Resistance and Exceptional Phenotypes v3.1, 2016
244	clar	Staphylococcus capitis		S	report as 'S' when erythromycin is 'S': azithromycin, clarithromycin, roxithromycin	Breakpoints	Staphylococcus	EUCAST Clinical Breakpoints v10.0, 2020
244	mino	Staphylococcus capitis		S	report as 'S' when tetracycline is 'S': doxycycline, minocycline	Breakpoints	Staphylococcus	EUCAST Clinical Breakpoints v10.0, 2020
244	cfta	Staphylococcus capitis		R	always report as 'R': ceftazidime, fosfomycin	Expert Rules	Table 04: Intrinsic resistance in Gram-positive bacteria	EUCAST Expert Rules, Intrinsic Resistance and Exceptional Phenotypes v3.1, 2016
244	coli	Staphylococcus capitis		R	always report as 'R': aztreonam, nalidixic acid, polymyxins	Expert Rules	Table 04: Intrinsic resistance in Gram-positive bacteria	EUCAST Expert Rules, Intrinsic Resistance and Exceptional Phenotypes v3.1, 2016
245	clar	Staphylococcus capitis		S	report as 'S' when erythromycin is 'S': azithromycin, clarithromycin, roxithromycin	Breakpoints	Staphylococcus	EUCAST Clinical Breakpoints v10.0, 2020
245	mino	Staphylococcus capitis		S	report as 'S' when tetracycline is 'S': doxycycline, minocycline	Breakpoints	Staphylococcus	EUCAST Clinical Breakpoints v10.0, 2020
245	cfta	Staphylococcus capitis		R	always report as 'R': ceftazidime, fosfomycin	Expert Rules	Table 04: Intrinsic resistance in Gram-positive bacteria	EUCAST Expert Rules, Intrinsic Resistance and Exceptional Phenotypes v3.1, 2016
245	coli	Staphylococcus capitis		R	always report as 'R': aztreonam, nalidixic acid, polymyxins	Expert Rules	Table 04: Intrinsic resistance in Gram-positive bacteria	EUCAST Expert Rules, Intrinsic Resistance and Exceptional Phenotypes v3.1, 2016
246	clar	Staphylococcus hominis		R	report as 'R' when erythromycin is 'R': azithromycin, clarithromycin, roxithromycin	Breakpoints	Staphylococcus	EUCAST Clinical Breakpoints v10.0, 2020
246	mino	Staphylococcus hominis		S	report as 'S' when tetracycline is 'S': doxycycline, minocycline	Breakpoints	Staphylococcus	EUCAST Clinical Breakpoints v10.0, 2020
246	cfta	Staphylococcus hominis		R	always report as 'R': ceftazidime	Expert Rules	Table 04: Intrinsic resistance in Gram-positive bacteria	EUCAST Expert Rules, Intrinsic Resistance and Exceptional Phenotypes v3.1, 2016
246	coli	Staphylococcus hominis		R	always report as 'R': aztreonam, nalidixic acid, polymyxins	Expert Rules	Table 04: Intrinsic resistance in Gram-positive bacteria	EUCAST Expert Rules, Intrinsic Resistance and Exceptional Phenotypes v3.1, 2016
246	amik	Staphylococcus hominis		R	report as 'R' when tobramycin is 'R': amikacin, kanamycin	Expert Rules	Table 12: Interpretive rules for aminoglycosides	EUCAST Expert Rules, Intrinsic Resistance and Exceptional Phenotypes v3.1, 2016
246	kana	Staphylococcus hominis		R	report as 'R' when tobramycin is 'R': amikacin, kanamycin	Expert Rules	Table 12: Interpretive rules for aminoglycosides	EUCAST Expert Rules, Intrinsic Resistance and Exceptional Phenotypes v3.1, 2016
247	clar	Staphylococcus hominis		S	report as 'S' when erythromycin is 'S': azithromycin, clarithromycin, roxithromycin	Breakpoints	Staphylococcus	EUCAST Clinical Breakpoints v10.0, 2020
247	cfta	Staphylococcus hominis		R	always report as 'R': ceftazidime	Expert Rules	Table 04: Intrinsic resistance in Gram-positive bacteria	EUCAST Expert Rules, Intrinsic Resistance and Exceptional Phenotypes v3.1, 2016
247	coli	Staphylococcus hominis		R	always report as 'R': aztreonam, nalidixic acid, polymyxins	Expert Rules	Table 04: Intrinsic resistance in Gram-positive bacteria	EUCAST Expert Rules, Intrinsic Resistance and Exceptional Phenotypes v3.1, 2016
248	clar	Staphylococcus epidermidis		R	report as 'R' when erythromycin is 'R': azithromycin, clarithromycin, roxithromycin	Breakpoints	Staphylococcus	EUCAST Clinical Breakpoints v10.0, 2020
248	cfta	Staphylococcus epidermidis		R	always report as 'R': ceftazidime	Expert Rules	Table 04: Intrinsic resistance in Gram-positive bacteria	EUCAST Expert Rules, Intrinsic Resistance and Exceptional Phenotypes v3.1, 2016
248	coli	Staphylococcus epidermidis		R	always report as 'R': aztreonam, nalidixic acid, polymyxins	Expert Rules	Table 04: Intrinsic resistance in Gram-positive bacteria	EUCAST Expert Rules, Intrinsic Resistance and Exceptional Phenotypes v3.1, 2016
249	clar	Staphylococcus epidermidis		S	report as 'S' when erythromycin is 'S': azithromycin, clarithromycin, roxithromycin	Breakpoints	Staphylococcus	EUCAST Clinical Breakpoints v10.0, 2020
249	mino	Staphylococcus epidermidis		S	report as 'S' when tetracycline is 'S': doxycycline, minocycline	Breakpoints	Staphylococcus	EUCAST Clinical Breakpoints v10.0, 2020
249	cfta	Staphylococcus epidermidis		R	always report as 'R': ceftazidime	Expert Rules	Table 04: Intrinsic resistance in Gram-positive bacteria	EUCAST Expert Rules, Intrinsic Resistance and Exceptional Phenotypes v3.1, 2016
249	coli	Staphylococcus epidermidis		R	always report as 'R': aztreonam, nalidixic acid, polymyxins	Expert Rules	Table 04: Intrinsic resistance in Gram-positive bacteria	EUCAST Expert Rules, Intrinsic Resistance and Exceptional Phenotypes v3.1, 2016
250	clar	Staphylococcus epidermidis		R	report as 'R' when erythromycin is 'R': azithromycin, clarithromycin, roxithromycin	Breakpoints	Staphylococcus	EUCAST Clinical Breakpoints v10.0, 2020
250	cfta	Staphylococcus epidermidis		R	always report as 'R': ceftazidime	Expert Rules	Table 04: Intrinsic resistance in Gram-positive bacteria	EUCAST Expert Rules, Intrinsic Resistance and Exceptional Phenotypes v3.1, 2016
250	coli	Staphylococcus epidermidis		R	always report as 'R': aztreonam, nalidixic acid, polymyxins	Expert Rules	Table 04: Intrinsic resistance in Gram-positive bacteria	EUCAST Expert Rules, Intrinsic Resistance and Exceptional Phenotypes v3.1, 2016
251	clar	Staphylococcus epidermidis		S	report as 'S' when erythromycin is 'S': azithromycin, clarithromycin, roxithromycin	Breakpoints	Staphylococcus	EUCAST Clinical Breakpoints v10.0, 2020
251	cfta	Staphylococcus epidermidis		R	always report as 'R': ceftazidime	Expert Rules	Table 04: Intrinsic resistance in Gram-positive bacteria	EUCAST Expert Rules, Intrinsic Resistance and Exceptional Phenotypes v3.1, 2016
251	coli	Staphylococcus epidermidis		R	always report as 'R': aztreonam, nalidixic acid, polymyxins	Expert Rules	Table 04: Intrinsic resistance in Gram-positive bacteria	EUCAST Expert Rules, Intrinsic Resistance and Exceptional Phenotypes v3.1, 2016
252	clar	Staphylococcus epidermidis		S	report as 'S' when erythromycin is 'S': azithromycin, clarithromycin, roxithromycin	Breakpoints	Staphylococcus	EUCAST Clinical Breakpoints v10.0, 2020
252	mino	Staphylococcus epidermidis		S	report as 'S' when tetracycline is 'S': doxycycline, minocycline	Breakpoints	Staphylococcus	EUCAST Clinical Breakpoints v10.0, 2020
252	cfta	Staphylococcus epidermidis		R	always report as 'R': ceftazidime	Expert Rules	Table 04: Intrinsic resistance in Gram-positive bacteria	EUCAST Expert Rules, Intrinsic Resistance and Exceptional Phenotypes v3.1, 2016
252	coli	Staphylococcus epidermidis		R	always report as 'R': aztreonam, nalidixic acid, polymyxins	Expert Rules	Table 04: Intrinsic resistance in Gram-positive bacteria	EUCAST Expert Rules, Intrinsic Resistance and Exceptional Phenotypes v3.1, 2016
252	amik	Staphylococcus epidermidis		R	report as 'R' when tobramycin is 'R': amikacin, kanamycin	Expert Rules	Table 12: Interpretive rules for aminoglycosides	EUCAST Expert Rules, Intrinsic Resistance and Exceptional Phenotypes v3.1, 2016
252	kana	Staphylococcus epidermidis		R	report as 'R' when tobramycin is 'R': amikacin, kanamycin	Expert Rules	Table 12: Interpretive rules for aminoglycosides	EUCAST Expert Rules, Intrinsic Resistance and Exceptional Phenotypes v3.1, 2016
253	clar	Staphylococcus hominis		R	report as 'R' when erythromycin is 'R': azithromycin, clarithromycin, roxithromycin	Breakpoints	Staphylococcus	EUCAST Clinical Breakpoints v10.0, 2020
253	mino	Staphylococcus hominis		S	report as 'S' when tetracycline is 'S': doxycycline, minocycline	Breakpoints	Staphylococcus	EUCAST Clinical Breakpoints v10.0, 2020
253	cfta	Staphylococcus hominis		R	always report as 'R': ceftazidime	Expert Rules	Table 04: Intrinsic resistance in Gram-positive bacteria	EUCAST Expert Rules, Intrinsic Resistance and Exceptional Phenotypes v3.1, 2016
253	coli	Staphylococcus hominis		R	always report as 'R': aztreonam, nalidixic acid, polymyxins	Expert Rules	Table 04: Intrinsic resistance in Gram-positive bacteria	EUCAST Expert Rules, Intrinsic Resistance and Exceptional Phenotypes v3.1, 2016
253	amik	Staphylococcus hominis		R	report as 'R' when tobramycin is 'R': amikacin, kanamycin	Expert Rules	Table 12: Interpretive rules for aminoglycosides	EUCAST Expert Rules, Intrinsic Resistance and Exceptional Phenotypes v3.1, 2016
253	kana	Staphylococcus hominis		R	report as 'R' when tobramycin is 'R': amikacin, kanamycin	Expert Rules	Table 12: Interpretive rules for aminoglycosides	EUCAST Expert Rules, Intrinsic Resistance and Exceptional Phenotypes v3.1, 2016
254	clar	Staphylococcus epidermidis		R	report as 'R' when erythromycin is 'R': azithromycin, clarithromycin, roxithromycin	Breakpoints	Staphylococcus	EUCAST Clinical Breakpoints v10.0, 2020
254	mino	Staphylococcus epidermidis		S	report as 'S' when tetracycline is 'S': doxycycline, minocycline	Breakpoints	Staphylococcus	EUCAST Clinical Breakpoints v10.0, 2020
254	cfta	Staphylococcus epidermidis		R	always report as 'R': ceftazidime	Expert Rules	Table 04: Intrinsic resistance in Gram-positive bacteria	EUCAST Expert Rules, Intrinsic Resistance and Exceptional Phenotypes v3.1, 2016
254	coli	Staphylococcus epidermidis		R	always report as 'R': aztreonam, nalidixic acid, polymyxins	Expert Rules	Table 04: Intrinsic resistance in Gram-positive bacteria	EUCAST Expert Rules, Intrinsic Resistance and Exceptional Phenotypes v3.1, 2016
254	amik	Staphylococcus epidermidis		R	report as 'R' when tobramycin is 'R': amikacin, kanamycin	Expert Rules	Table 12: Interpretive rules for aminoglycosides	EUCAST Expert Rules, Intrinsic Resistance and Exceptional Phenotypes v3.1, 2016
254	kana	Staphylococcus epidermidis		R	report as 'R' when tobramycin is 'R': amikacin, kanamycin	Expert Rules	Table 12: Interpretive rules for aminoglycosides	EUCAST Expert Rules, Intrinsic Resistance and Exceptional Phenotypes v3.1, 2016
255	clar	Staphylococcus epidermidis		R	report as 'R' when erythromycin is 'R': azithromycin, clarithromycin, roxithromycin	Breakpoints	Staphylococcus	EUCAST Clinical Breakpoints v10.0, 2020
255	mino	Staphylococcus epidermidis		S	report as 'S' when tetracycline is 'S': doxycycline, minocycline	Breakpoints	Staphylococcus	EUCAST Clinical Breakpoints v10.0, 2020
255	cfta	Staphylococcus epidermidis		R	always report as 'R': ceftazidime	Expert Rules	Table 04: Intrinsic resistance in Gram-positive bacteria	EUCAST Expert Rules, Intrinsic Resistance and Exceptional Phenotypes v3.1, 2016
255	coli	Staphylococcus epidermidis		R	always report as 'R': aztreonam, nalidixic acid, polymyxins	Expert Rules	Table 04: Intrinsic resistance in Gram-positive bacteria	EUCAST Expert Rules, Intrinsic Resistance and Exceptional Phenotypes v3.1, 2016
255	amik	Staphylococcus epidermidis		R	report as 'R' when tobramycin is 'R': amikacin, kanamycin	Expert Rules	Table 12: Interpretive rules for aminoglycosides	EUCAST Expert Rules, Intrinsic Resistance and Exceptional Phenotypes v3.1, 2016
255	kana	Staphylococcus epidermidis		R	report as 'R' when tobramycin is 'R': amikacin, kanamycin	Expert Rules	Table 12: Interpretive rules for aminoglycosides	EUCAST Expert Rules, Intrinsic Resistance and Exceptional Phenotypes v3.1, 2016
256	clar	Staphylococcus hominis		R	report as 'R' when erythromycin is 'R': azithromycin, clarithromycin, roxithromycin	Breakpoints	Staphylococcus	EUCAST Clinical Breakpoints v10.0, 2020
256	cfta	Staphylococcus hominis		R	always report as 'R': ceftazidime	Expert Rules	Table 04: Intrinsic resistance in Gram-positive bacteria	EUCAST Expert Rules, Intrinsic Resistance and Exceptional Phenotypes v3.1, 2016
256	coli	Staphylococcus hominis		R	always report as 'R': aztreonam, nalidixic acid, polymyxins	Expert Rules	Table 04: Intrinsic resistance in Gram-positive bacteria	EUCAST Expert Rules, Intrinsic Resistance and Exceptional Phenotypes v3.1, 2016
257	clar	Staphylococcus hominis		R	report as 'R' when erythromycin is 'R': azithromycin, clarithromycin, roxithromycin	Breakpoints	Staphylococcus	EUCAST Clinical Breakpoints v10.0, 2020
257	cfta	Staphylococcus hominis		R	always report as 'R': ceftazidime	Expert Rules	Table 04: Intrinsic resistance in Gram-positive bacteria	EUCAST Expert Rules, Intrinsic Resistance and Exceptional Phenotypes v3.1, 2016
257	coli	Staphylococcus hominis		R	always report as 'R': aztreonam, nalidixic acid, polymyxins	Expert Rules	Table 04: Intrinsic resistance in Gram-positive bacteria	EUCAST Expert Rules, Intrinsic Resistance and Exceptional Phenotypes v3.1, 2016
258	cfta	Staphylococcus epidermidis		R	always report as 'R': ceftazidime	Expert Rules	Table 04: Intrinsic resistance in Gram-positive bacteria	EUCAST Expert Rules, Intrinsic Resistance and Exceptional Phenotypes v3.1, 2016
258	coli	Staphylococcus epidermidis		R	always report as 'R': aztreonam, nalidixic acid, polymyxins	Expert Rules	Table 04: Intrinsic resistance in Gram-positive bacteria	EUCAST Expert Rules, Intrinsic Resistance and Exceptional Phenotypes v3.1, 2016
259	clar	Staphylococcus warneri		S	report as 'S' when erythromycin is 'S': azithromycin, clarithromycin, roxithromycin	Breakpoints	Staphylococcus	EUCAST Clinical Breakpoints v10.0, 2020
259	mino	Staphylococcus warneri		S	report as 'S' when tetracycline is 'S': doxycycline, minocycline	Breakpoints	Staphylococcus	EUCAST Clinical Breakpoints v10.0, 2020
259	coli	Staphylococcus warneri		R	always report as 'R': aztreonam, nalidixic acid, polymyxins	Expert Rules	Table 04: Intrinsic resistance in Gram-positive bacteria	EUCAST Expert Rules, Intrinsic Resistance and Exceptional Phenotypes v3.1, 2016
260	clar	Staphylococcus epidermidis		S	report as 'S' when erythromycin is 'S': azithromycin, clarithromycin, roxithromycin	Breakpoints	Staphylococcus	EUCAST Clinical Breakpoints v10.0, 2020
260	cfta	Staphylococcus epidermidis		R	always report as 'R': ceftazidime	Expert Rules	Table 04: Intrinsic resistance in Gram-positive bacteria	EUCAST Expert Rules, Intrinsic Resistance and Exceptional Phenotypes v3.1, 2016
260	coli	Staphylococcus epidermidis		R	always report as 'R': aztreonam, nalidixic acid, polymyxins	Expert Rules	Table 04: Intrinsic resistance in Gram-positive bacteria	EUCAST Expert Rules, Intrinsic Resistance and Exceptional Phenotypes v3.1, 2016
261	clar	Staphylococcus epidermidis		S	report as 'S' when erythromycin is 'S': azithromycin, clarithromycin, roxithromycin	Breakpoints	Staphylococcus	EUCAST Clinical Breakpoints v10.0, 2020
261	mino	Staphylococcus epidermidis		S	report as 'S' when tetracycline is 'S': doxycycline, minocycline	Breakpoints	Staphylococcus	EUCAST Clinical Breakpoints v10.0, 2020
261	cfta	Staphylococcus epidermidis		R	always report as 'R': ceftazidime	Expert Rules	Table 04: Intrinsic resistance in Gram-positive bacteria	EUCAST Expert Rules, Intrinsic Resistance and Exceptional Phenotypes v3.1, 2016
261	coli	Staphylococcus epidermidis		R	always report as 'R': aztreonam, nalidixic acid, polymyxins	Expert Rules	Table 04: Intrinsic resistance in Gram-positive bacteria	EUCAST Expert Rules, Intrinsic Resistance and Exceptional Phenotypes v3.1, 2016
262	clar	Staphylococcus epidermidis		R	report as 'R' when erythromycin is 'R': azithromycin, clarithromycin, roxithromycin	Breakpoints	Staphylococcus	EUCAST Clinical Breakpoints v10.0, 2020
262	mino	Staphylococcus epidermidis		S	report as 'S' when tetracycline is 'S': doxycycline, minocycline	Breakpoints	Staphylococcus	EUCAST Clinical Breakpoints v10.0, 2020
262	cfta	Staphylococcus epidermidis		R	always report as 'R': ceftazidime	Expert Rules	Table 04: Intrinsic resistance in Gram-positive bacteria	EUCAST Expert Rules, Intrinsic Resistance and Exceptional Phenotypes v3.1, 2016
262	coli	Staphylococcus epidermidis		R	always report as 'R': aztreonam, nalidixic acid, polymyxins	Expert Rules	Table 04: Intrinsic resistance in Gram-positive bacteria	EUCAST Expert Rules, Intrinsic Resistance and Exceptional Phenotypes v3.1, 2016
262	amik	Staphylococcus epidermidis		R	report as 'R' when tobramycin is 'R': amikacin, kanamycin	Expert Rules	Table 12: Interpretive rules for aminoglycosides	EUCAST Expert Rules, Intrinsic Resistance and Exceptional Phenotypes v3.1, 2016
262	kana	Staphylococcus epidermidis		R	report as 'R' when tobramycin is 'R': amikacin, kanamycin	Expert Rules	Table 12: Interpretive rules for aminoglycosides	EUCAST Expert Rules, Intrinsic Resistance and Exceptional Phenotypes v3.1, 2016
263	clar	Staphylococcus hominis		S	report as 'S' when erythromycin is 'S': azithromycin, clarithromycin, roxithromycin	Breakpoints	Staphylococcus	EUCAST Clinical Breakpoints v10.0, 2020
263	cfta	Staphylococcus hominis		R	always report as 'R': ceftazidime	Expert Rules	Table 04: Intrinsic resistance in Gram-positive bacteria	EUCAST Expert Rules, Intrinsic Resistance and Exceptional Phenotypes v3.1, 2016
263	coli	Staphylococcus hominis		R	always report as 'R': aztreonam, nalidixic acid, polymyxins	Expert Rules	Table 04: Intrinsic resistance in Gram-positive bacteria	EUCAST Expert Rules, Intrinsic Resistance and Exceptional Phenotypes v3.1, 2016
264	clar	Staphylococcus capitis		S	report as 'S' when erythromycin is 'S': azithromycin, clarithromycin, roxithromycin	Breakpoints	Staphylococcus	EUCAST Clinical Breakpoints v10.0, 2020
264	cfta	Staphylococcus capitis		R	always report as 'R': ceftazidime, fosfomycin	Expert Rules	Table 04: Intrinsic resistance in Gram-positive bacteria	EUCAST Expert Rules, Intrinsic Resistance and Exceptional Phenotypes v3.1, 2016
264	coli	Staphylococcus capitis		R	always report as 'R': aztreonam, nalidixic acid, polymyxins	Expert Rules	Table 04: Intrinsic resistance in Gram-positive bacteria	EUCAST Expert Rules, Intrinsic Resistance and Exceptional Phenotypes v3.1, 2016
265	clar	Staphylococcus epidermidis		S	report as 'S' when erythromycin is 'S': azithromycin, clarithromycin, roxithromycin	Breakpoints	Staphylococcus	EUCAST Clinical Breakpoints v10.0, 2020
265	cfta	Staphylococcus epidermidis		R	always report as 'R': ceftazidime	Expert Rules	Table 04: Intrinsic resistance in Gram-positive bacteria	EUCAST Expert Rules, Intrinsic Resistance and Exceptional Phenotypes v3.1, 2016
265	coli	Staphylococcus epidermidis		R	always report as 'R': aztreonam, nalidixic acid, polymyxins	Expert Rules	Table 04: Intrinsic resistance in Gram-positive bacteria	EUCAST Expert Rules, Intrinsic Resistance and Exceptional Phenotypes v3.1, 2016
265	amik	Staphylococcus epidermidis		R	report as 'R' when tobramycin is 'R': amikacin, kanamycin	Expert Rules	Table 12: Interpretive rules for aminoglycosides	EUCAST Expert Rules, Intrinsic Resistance and Exceptional Phenotypes v3.1, 2016
265	kana	Staphylococcus epidermidis		R	report as 'R' when tobramycin is 'R': amikacin, kanamycin	Expert Rules	Table 12: Interpretive rules for aminoglycosides	EUCAST Expert Rules, Intrinsic Resistance and Exceptional Phenotypes v3.1, 2016
266	clar	Staphylococcus epidermidis		S	report as 'S' when erythromycin is 'S': azithromycin, clarithromycin, roxithromycin	Breakpoints	Staphylococcus	EUCAST Clinical Breakpoints v10.0, 2020
266	cfta	Staphylococcus epidermidis		R	always report as 'R': ceftazidime	Expert Rules	Table 04: Intrinsic resistance in Gram-positive bacteria	EUCAST Expert Rules, Intrinsic Resistance and Exceptional Phenotypes v3.1, 2016
266	coli	Staphylococcus epidermidis		R	always report as 'R': aztreonam, nalidixic acid, polymyxins	Expert Rules	Table 04: Intrinsic resistance in Gram-positive bacteria	EUCAST Expert Rules, Intrinsic Resistance and Exceptional Phenotypes v3.1, 2016
267	clar	Staphylococcus epidermidis		R	report as 'R' when erythromycin is 'R': azithromycin, clarithromycin, roxithromycin	Breakpoints	Staphylococcus	EUCAST Clinical Breakpoints v10.0, 2020
267	cfta	Staphylococcus epidermidis		R	always report as 'R': ceftazidime	Expert Rules	Table 04: Intrinsic resistance in Gram-positive bacteria	EUCAST Expert Rules, Intrinsic Resistance and Exceptional Phenotypes v3.1, 2016
267	coli	Staphylococcus epidermidis		R	always report as 'R': aztreonam, nalidixic acid, polymyxins	Expert Rules	Table 04: Intrinsic resistance in Gram-positive bacteria	EUCAST Expert Rules, Intrinsic Resistance and Exceptional Phenotypes v3.1, 2016
267	amik	Staphylococcus epidermidis		R	report as 'R' when tobramycin is 'R': amikacin, kanamycin	Expert Rules	Table 12: Interpretive rules for aminoglycosides	EUCAST Expert Rules, Intrinsic Resistance and Exceptional Phenotypes v3.1, 2016
267	kana	Staphylococcus epidermidis		R	report as 'R' when tobramycin is 'R': amikacin, kanamycin	Expert Rules	Table 12: Interpretive rules for aminoglycosides	EUCAST Expert Rules, Intrinsic Resistance and Exceptional Phenotypes v3.1, 2016
268	clar	Staphylococcus epidermidis		S	report as 'S' when erythromycin is 'S': azithromycin, clarithromycin, roxithromycin	Breakpoints	Staphylococcus	EUCAST Clinical Breakpoints v10.0, 2020
268	cfta	Staphylococcus epidermidis		R	always report as 'R': ceftazidime	Expert Rules	Table 04: Intrinsic resistance in Gram-positive bacteria	EUCAST Expert Rules, Intrinsic Resistance and Exceptional Phenotypes v3.1, 2016
268	coli	Staphylococcus epidermidis		R	always report as 'R': aztreonam, nalidixic acid, polymyxins	Expert Rules	Table 04: Intrinsic resistance in Gram-positive bacteria	EUCAST Expert Rules, Intrinsic Resistance and Exceptional Phenotypes v3.1, 2016
269	clar	Staphylococcus epidermidis		R	report as 'R' when erythromycin is 'R': azithromycin, clarithromycin, roxithromycin	Breakpoints	Staphylococcus	EUCAST Clinical Breakpoints v10.0, 2020
269	mino	Staphylococcus epidermidis		S	report as 'S' when tetracycline is 'S': doxycycline, minocycline	Breakpoints	Staphylococcus	EUCAST Clinical Breakpoints v10.0, 2020
269	cfta	Staphylococcus epidermidis		R	always report as 'R': ceftazidime	Expert Rules	Table 04: Intrinsic resistance in Gram-positive bacteria	EUCAST Expert Rules, Intrinsic Resistance and Exceptional Phenotypes v3.1, 2016
269	coli	Staphylococcus epidermidis		R	always report as 'R': aztreonam, nalidixic acid, polymyxins	Expert Rules	Table 04: Intrinsic resistance in Gram-positive bacteria	EUCAST Expert Rules, Intrinsic Resistance and Exceptional Phenotypes v3.1, 2016
269	amik	Staphylococcus epidermidis		R	report as 'R' when tobramycin is 'R': amikacin, kanamycin	Expert Rules	Table 12: Interpretive rules for aminoglycosides	EUCAST Expert Rules, Intrinsic Resistance and Exceptional Phenotypes v3.1, 2016
269	kana	Staphylococcus epidermidis		R	report as 'R' when tobramycin is 'R': amikacin, kanamycin	Expert Rules	Table 12: Interpretive rules for aminoglycosides	EUCAST Expert Rules, Intrinsic Resistance and Exceptional Phenotypes v3.1, 2016
270	clar	Staphylococcus capitis		R	report as 'R' when erythromycin is 'R': azithromycin, clarithromycin, roxithromycin	Breakpoints	Staphylococcus	EUCAST Clinical Breakpoints v10.0, 2020
270	mino	Staphylococcus capitis		S	report as 'S' when tetracycline is 'S': doxycycline, minocycline	Breakpoints	Staphylococcus	EUCAST Clinical Breakpoints v10.0, 2020
270	cfta	Staphylococcus capitis		R	always report as 'R': ceftazidime, fosfomycin	Expert Rules	Table 04: Intrinsic resistance in Gram-positive bacteria	EUCAST Expert Rules, Intrinsic Resistance and Exceptional Phenotypes v3.1, 2016
270	coli	Staphylococcus capitis		R	always report as 'R': aztreonam, nalidixic acid, polymyxins	Expert Rules	Table 04: Intrinsic resistance in Gram-positive bacteria	EUCAST Expert Rules, Intrinsic Resistance and Exceptional Phenotypes v3.1, 2016
271	clar	Staphylococcus hominis		R	report as 'R' when erythromycin is 'R': azithromycin, clarithromycin, roxithromycin	Breakpoints	Staphylococcus	EUCAST Clinical Breakpoints v10.0, 2020
271	cfta	Staphylococcus hominis		R	always report as 'R': ceftazidime	Expert Rules	Table 04: Intrinsic resistance in Gram-positive bacteria	EUCAST Expert Rules, Intrinsic Resistance and Exceptional Phenotypes v3.1, 2016
271	coli	Staphylococcus hominis		R	always report as 'R': aztreonam, nalidixic acid, polymyxins	Expert Rules	Table 04: Intrinsic resistance in Gram-positive bacteria	EUCAST Expert Rules, Intrinsic Resistance and Exceptional Phenotypes v3.1, 2016
271	amik	Staphylococcus hominis		R	report as 'R' when tobramycin is 'R': amikacin, kanamycin	Expert Rules	Table 12: Interpretive rules for aminoglycosides	EUCAST Expert Rules, Intrinsic Resistance and Exceptional Phenotypes v3.1, 2016
271	kana	Staphylococcus hominis		R	report as 'R' when tobramycin is 'R': amikacin, kanamycin	Expert Rules	Table 12: Interpretive rules for aminoglycosides	EUCAST Expert Rules, Intrinsic Resistance and Exceptional Phenotypes v3.1, 2016
272	clar	Staphylococcus hominis		R	report as 'R' when erythromycin is 'R': azithromycin, clarithromycin, roxithromycin	Breakpoints	Staphylococcus	EUCAST Clinical Breakpoints v10.0, 2020
272	cfta	Staphylococcus hominis		R	always report as 'R': ceftazidime	Expert Rules	Table 04: Intrinsic resistance in Gram-positive bacteria	EUCAST Expert Rules, Intrinsic Resistance and Exceptional Phenotypes v3.1, 2016
272	coli	Staphylococcus hominis		R	always report as 'R': aztreonam, nalidixic acid, polymyxins	Expert Rules	Table 04: Intrinsic resistance in Gram-positive bacteria	EUCAST Expert Rules, Intrinsic Resistance and Exceptional Phenotypes v3.1, 2016
273	clar	Staphylococcus hominis		S	report as 'S' when erythromycin is 'S': azithromycin, clarithromycin, roxithromycin	Breakpoints	Staphylococcus	EUCAST Clinical Breakpoints v10.0, 2020
273	mino	Staphylococcus hominis		S	report as 'S' when tetracycline is 'S': doxycycline, minocycline	Breakpoints	Staphylococcus	EUCAST Clinical Breakpoints v10.0, 2020
273	cfta	Staphylococcus hominis		R	always report as 'R': ceftazidime	Expert Rules	Table 04: Intrinsic resistance in Gram-positive bacteria	EUCAST Expert Rules, Intrinsic Resistance and Exceptional Phenotypes v3.1, 2016
273	coli	Staphylococcus hominis		R	always report as 'R': aztreonam, nalidixic acid, polymyxins	Expert Rules	Table 04: Intrinsic resistance in Gram-positive bacteria	EUCAST Expert Rules, Intrinsic Resistance and Exceptional Phenotypes v3.1, 2016
274	clar	Staphylococcus epidermidis		S	report as 'S' when erythromycin is 'S': azithromycin, clarithromycin, roxithromycin	Breakpoints	Staphylococcus	EUCAST Clinical Breakpoints v10.0, 2020
274	cfta	Staphylococcus epidermidis		R	always report as 'R': ceftazidime	Expert Rules	Table 04: Intrinsic resistance in Gram-positive bacteria	EUCAST Expert Rules, Intrinsic Resistance and Exceptional Phenotypes v3.1, 2016
274	coli	Staphylococcus epidermidis		R	always report as 'R': aztreonam, nalidixic acid, polymyxins	Expert Rules	Table 04: Intrinsic resistance in Gram-positive bacteria	EUCAST Expert Rules, Intrinsic Resistance and Exceptional Phenotypes v3.1, 2016
274	amik	Staphylococcus epidermidis		R	report as 'R' when tobramycin is 'R': amikacin, kanamycin	Expert Rules	Table 12: Interpretive rules for aminoglycosides	EUCAST Expert Rules, Intrinsic Resistance and Exceptional Phenotypes v3.1, 2016
274	kana	Staphylococcus epidermidis		R	report as 'R' when tobramycin is 'R': amikacin, kanamycin	Expert Rules	Table 12: Interpretive rules for aminoglycosides	EUCAST Expert Rules, Intrinsic Resistance and Exceptional Phenotypes v3.1, 2016
275	clar	Staphylococcus hominis		R	report as 'R' when erythromycin is 'R': azithromycin, clarithromycin, roxithromycin	Breakpoints	Staphylococcus	EUCAST Clinical Breakpoints v10.0, 2020
275	cfta	Staphylococcus hominis		R	always report as 'R': ceftazidime	Expert Rules	Table 04: Intrinsic resistance in Gram-positive bacteria	EUCAST Expert Rules, Intrinsic Resistance and Exceptional Phenotypes v3.1, 2016
275	coli	Staphylococcus hominis		R	always report as 'R': aztreonam, nalidixic acid, polymyxins	Expert Rules	Table 04: Intrinsic resistance in Gram-positive bacteria	EUCAST Expert Rules, Intrinsic Resistance and Exceptional Phenotypes v3.1, 2016
275	amik	Staphylococcus hominis		R	report as 'R' when tobramycin is 'R': amikacin, kanamycin	Expert Rules	Table 12: Interpretive rules for aminoglycosides	EUCAST Expert Rules, Intrinsic Resistance and Exceptional Phenotypes v3.1, 2016
275	kana	Staphylococcus hominis		R	report as 'R' when tobramycin is 'R': amikacin, kanamycin	Expert Rules	Table 12: Interpretive rules for aminoglycosides	EUCAST Expert Rules, Intrinsic Resistance and Exceptional Phenotypes v3.1, 2016
276	clar	Staphylococcus capitis		R	report as 'R' when erythromycin is 'R': azithromycin, clarithromycin, roxithromycin	Breakpoints	Staphylococcus	EUCAST Clinical Breakpoints v10.0, 2020
276	mino	Staphylococcus capitis		S	report as 'S' when tetracycline is 'S': doxycycline, minocycline	Breakpoints	Staphylococcus	EUCAST Clinical Breakpoints v10.0, 2020
276	cfta	Staphylococcus capitis		R	always report as 'R': ceftazidime, fosfomycin	Expert Rules	Table 04: Intrinsic resistance in Gram-positive bacteria	EUCAST Expert Rules, Intrinsic Resistance and Exceptional Phenotypes v3.1, 2016
276	coli	Staphylococcus capitis		R	always report as 'R': aztreonam, nalidixic acid, polymyxins	Expert Rules	Table 04: Intrinsic resistance in Gram-positive bacteria	EUCAST Expert Rules, Intrinsic Resistance and Exceptional Phenotypes v3.1, 2016
277	clar	Staphylococcus epidermidis		R	report as 'R' when erythromycin is 'R': azithromycin, clarithromycin, roxithromycin	Breakpoints	Staphylococcus	EUCAST Clinical Breakpoints v10.0, 2020
277	cfta	Staphylococcus epidermidis		R	always report as 'R': ceftazidime	Expert Rules	Table 04: Intrinsic resistance in Gram-positive bacteria	EUCAST Expert Rules, Intrinsic Resistance and Exceptional Phenotypes v3.1, 2016
277	coli	Staphylococcus epidermidis		R	always report as 'R': aztreonam, nalidixic acid, polymyxins	Expert Rules	Table 04: Intrinsic resistance in Gram-positive bacteria	EUCAST Expert Rules, Intrinsic Resistance and Exceptional Phenotypes v3.1, 2016
277	amik	Staphylococcus epidermidis		R	report as 'R' when tobramycin is 'R': amikacin, kanamycin	Expert Rules	Table 12: Interpretive rules for aminoglycosides	EUCAST Expert Rules, Intrinsic Resistance and Exceptional Phenotypes v3.1, 2016
277	kana	Staphylococcus epidermidis		R	report as 'R' when tobramycin is 'R': amikacin, kanamycin	Expert Rules	Table 12: Interpretive rules for aminoglycosides	EUCAST Expert Rules, Intrinsic Resistance and Exceptional Phenotypes v3.1, 2016
278	clar	Staphylococcus epidermidis		R	report as 'R' when erythromycin is 'R': azithromycin, clarithromycin, roxithromycin	Breakpoints	Staphylococcus	EUCAST Clinical Breakpoints v10.0, 2020
278	mino	Staphylococcus epidermidis		S	report as 'S' when tetracycline is 'S': doxycycline, minocycline	Breakpoints	Staphylococcus	EUCAST Clinical Breakpoints v10.0, 2020
278	cfta	Staphylococcus epidermidis		R	always report as 'R': ceftazidime	Expert Rules	Table 04: Intrinsic resistance in Gram-positive bacteria	EUCAST Expert Rules, Intrinsic Resistance and Exceptional Phenotypes v3.1, 2016
278	coli	Staphylococcus epidermidis		R	always report as 'R': aztreonam, nalidixic acid, polymyxins	Expert Rules	Table 04: Intrinsic resistance in Gram-positive bacteria	EUCAST Expert Rules, Intrinsic Resistance and Exceptional Phenotypes v3.1, 2016
278	amik	Staphylococcus epidermidis		R	report as 'R' when tobramycin is 'R': amikacin, kanamycin	Expert Rules	Table 12: Interpretive rules for aminoglycosides	EUCAST Expert Rules, Intrinsic Resistance and Exceptional Phenotypes v3.1, 2016
278	kana	Staphylococcus epidermidis		R	report as 'R' when tobramycin is 'R': amikacin, kanamycin	Expert Rules	Table 12: Interpretive rules for aminoglycosides	EUCAST Expert Rules, Intrinsic Resistance and Exceptional Phenotypes v3.1, 2016
279	clar	Staphylococcus capitis		R	report as 'R' when erythromycin is 'R': azithromycin, clarithromycin, roxithromycin	Breakpoints	Staphylococcus	EUCAST Clinical Breakpoints v10.0, 2020
279	mino	Staphylococcus capitis		S	report as 'S' when tetracycline is 'S': doxycycline, minocycline	Breakpoints	Staphylococcus	EUCAST Clinical Breakpoints v10.0, 2020
279	cfta	Staphylococcus capitis		R	always report as 'R': ceftazidime, fosfomycin	Expert Rules	Table 04: Intrinsic resistance in Gram-positive bacteria	EUCAST Expert Rules, Intrinsic Resistance and Exceptional Phenotypes v3.1, 2016
279	coli	Staphylococcus capitis		R	always report as 'R': aztreonam, nalidixic acid, polymyxins	Expert Rules	Table 04: Intrinsic resistance in Gram-positive bacteria	EUCAST Expert Rules, Intrinsic Resistance and Exceptional Phenotypes v3.1, 2016
280	clar	Staphylococcus epidermidis		R	report as 'R' when erythromycin is 'R': azithromycin, clarithromycin, roxithromycin	Breakpoints	Staphylococcus	EUCAST Clinical Breakpoints v10.0, 2020
280	mino	Staphylococcus epidermidis		S	report as 'S' when tetracycline is 'S': doxycycline, minocycline	Breakpoints	Staphylococcus	EUCAST Clinical Breakpoints v10.0, 2020
280	cfta	Staphylococcus epidermidis		R	always report as 'R': ceftazidime	Expert Rules	Table 04: Intrinsic resistance in Gram-positive bacteria	EUCAST Expert Rules, Intrinsic Resistance and Exceptional Phenotypes v3.1, 2016
280	coli	Staphylococcus epidermidis		R	always report as 'R': aztreonam, nalidixic acid, polymyxins	Expert Rules	Table 04: Intrinsic resistance in Gram-positive bacteria	EUCAST Expert Rules, Intrinsic Resistance and Exceptional Phenotypes v3.1, 2016
280	amik	Staphylococcus epidermidis		R	report as 'R' when tobramycin is 'R': amikacin, kanamycin	Expert Rules	Table 12: Interpretive rules for aminoglycosides	EUCAST Expert Rules, Intrinsic Resistance and Exceptional Phenotypes v3.1, 2016
280	kana	Staphylococcus epidermidis		R	report as 'R' when tobramycin is 'R': amikacin, kanamycin	Expert Rules	Table 12: Interpretive rules for aminoglycosides	EUCAST Expert Rules, Intrinsic Resistance and Exceptional Phenotypes v3.1, 2016
281	clar	Staphylococcus hominis		S	report as 'S' when erythromycin is 'S': azithromycin, clarithromycin, roxithromycin	Breakpoints	Staphylococcus	EUCAST Clinical Breakpoints v10.0, 2020
281	mino	Staphylococcus hominis		S	report as 'S' when tetracycline is 'S': doxycycline, minocycline	Breakpoints	Staphylococcus	EUCAST Clinical Breakpoints v10.0, 2020
281	cfta	Staphylococcus hominis		R	always report as 'R': ceftazidime	Expert Rules	Table 04: Intrinsic resistance in Gram-positive bacteria	EUCAST Expert Rules, Intrinsic Resistance and Exceptional Phenotypes v3.1, 2016
281	coli	Staphylococcus hominis		R	always report as 'R': aztreonam, nalidixic acid, polymyxins	Expert Rules	Table 04: Intrinsic resistance in Gram-positive bacteria	EUCAST Expert Rules, Intrinsic Resistance and Exceptional Phenotypes v3.1, 2016
282	clar	Staphylococcus epidermidis		S	report as 'S' when erythromycin is 'S': azithromycin, clarithromycin, roxithromycin	Breakpoints	Staphylococcus	EUCAST Clinical Breakpoints v10.0, 2020
282	mino	Staphylococcus epidermidis		S	report as 'S' when tetracycline is 'S': doxycycline, minocycline	Breakpoints	Staphylococcus	EUCAST Clinical Breakpoints v10.0, 2020
282	cfta	Staphylococcus epidermidis		R	always report as 'R': ceftazidime	Expert Rules	Table 04: Intrinsic resistance in Gram-positive bacteria	EUCAST Expert Rules, Intrinsic Resistance and Exceptional Phenotypes v3.1, 2016
282	coli	Staphylococcus epidermidis		R	always report as 'R': aztreonam, nalidixic acid, polymyxins	Expert Rules	Table 04: Intrinsic resistance in Gram-positive bacteria	EUCAST Expert Rules, Intrinsic Resistance and Exceptional Phenotypes v3.1, 2016
283	clar	Staphylococcus hominis		S	report as 'S' when erythromycin is 'S': azithromycin, clarithromycin, roxithromycin	Breakpoints	Staphylococcus	EUCAST Clinical Breakpoints v10.0, 2020
283	cfta	Staphylococcus hominis		R	always report as 'R': ceftazidime	Expert Rules	Table 04: Intrinsic resistance in Gram-positive bacteria	EUCAST Expert Rules, Intrinsic Resistance and Exceptional Phenotypes v3.1, 2016
283	coli	Staphylococcus hominis		R	always report as 'R': aztreonam, nalidixic acid, polymyxins	Expert Rules	Table 04: Intrinsic resistance in Gram-positive bacteria	EUCAST Expert Rules, Intrinsic Resistance and Exceptional Phenotypes v3.1, 2016
284	clar	Staphylococcus epidermidis		S	report as 'S' when erythromycin is 'S': azithromycin, clarithromycin, roxithromycin	Breakpoints	Staphylococcus	EUCAST Clinical Breakpoints v10.0, 2020
284	mino	Staphylococcus epidermidis		S	report as 'S' when tetracycline is 'S': doxycycline, minocycline	Breakpoints	Staphylococcus	EUCAST Clinical Breakpoints v10.0, 2020
284	cfta	Staphylococcus epidermidis		R	always report as 'R': ceftazidime	Expert Rules	Table 04: Intrinsic resistance in Gram-positive bacteria	EUCAST Expert Rules, Intrinsic Resistance and Exceptional Phenotypes v3.1, 2016
284	coli	Staphylococcus epidermidis		R	always report as 'R': aztreonam, nalidixic acid, polymyxins	Expert Rules	Table 04: Intrinsic resistance in Gram-positive bacteria	EUCAST Expert Rules, Intrinsic Resistance and Exceptional Phenotypes v3.1, 2016
284	amik	Staphylococcus epidermidis		R	report as 'R' when tobramycin is 'R': amikacin, kanamycin	Expert Rules	Table 12: Interpretive rules for aminoglycosides	EUCAST Expert Rules, Intrinsic Resistance and Exceptional Phenotypes v3.1, 2016
284	kana	Staphylococcus epidermidis		R	report as 'R' when tobramycin is 'R': amikacin, kanamycin	Expert Rules	Table 12: Interpretive rules for aminoglycosides	EUCAST Expert Rules, Intrinsic Resistance and Exceptional Phenotypes v3.1, 2016
285	clar	Staphylococcus hominis		R	report as 'R' when erythromycin is 'R': azithromycin, clarithromycin, roxithromycin	Breakpoints	Staphylococcus	EUCAST Clinical Breakpoints v10.0, 2020
285	mino	Staphylococcus hominis		S	report as 'S' when tetracycline is 'S': doxycycline, minocycline	Breakpoints	Staphylococcus	EUCAST Clinical Breakpoints v10.0, 2020
285	cfta	Staphylococcus hominis		R	always report as 'R': ceftazidime	Expert Rules	Table 04: Intrinsic resistance in Gram-positive bacteria	EUCAST Expert Rules, Intrinsic Resistance and Exceptional Phenotypes v3.1, 2016
285	coli	Staphylococcus hominis		R	always report as 'R': aztreonam, nalidixic acid, polymyxins	Expert Rules	Table 04: Intrinsic resistance in Gram-positive bacteria	EUCAST Expert Rules, Intrinsic Resistance and Exceptional Phenotypes v3.1, 2016
285	amik	Staphylococcus hominis		R	report as 'R' when tobramycin is 'R': amikacin, kanamycin	Expert Rules	Table 12: Interpretive rules for aminoglycosides	EUCAST Expert Rules, Intrinsic Resistance and Exceptional Phenotypes v3.1, 2016
285	kana	Staphylococcus hominis		R	report as 'R' when tobramycin is 'R': amikacin, kanamycin	Expert Rules	Table 12: Interpretive rules for aminoglycosides	EUCAST Expert Rules, Intrinsic Resistance and Exceptional Phenotypes v3.1, 2016
286	clar	Staphylococcus capitis		S	report as 'S' when erythromycin is 'S': azithromycin, clarithromycin, roxithromycin	Breakpoints	Staphylococcus	EUCAST Clinical Breakpoints v10.0, 2020
286	mino	Staphylococcus capitis		S	report as 'S' when tetracycline is 'S': doxycycline, minocycline	Breakpoints	Staphylococcus	EUCAST Clinical Breakpoints v10.0, 2020
286	cfta	Staphylococcus capitis		R	always report as 'R': ceftazidime, fosfomycin	Expert Rules	Table 04: Intrinsic resistance in Gram-positive bacteria	EUCAST Expert Rules, Intrinsic Resistance and Exceptional Phenotypes v3.1, 2016
286	coli	Staphylococcus capitis		R	always report as 'R': aztreonam, nalidixic acid, polymyxins	Expert Rules	Table 04: Intrinsic resistance in Gram-positive bacteria	EUCAST Expert Rules, Intrinsic Resistance and Exceptional Phenotypes v3.1, 2016
287	clar	Staphylococcus epidermidis		R	report as 'R' when erythromycin is 'R': azithromycin, clarithromycin, roxithromycin	Breakpoints	Staphylococcus	EUCAST Clinical Breakpoints v10.0, 2020
287	cfta	Staphylococcus epidermidis		R	always report as 'R': ceftazidime	Expert Rules	Table 04: Intrinsic resistance in Gram-positive bacteria	EUCAST Expert Rules, Intrinsic Resistance and Exceptional Phenotypes v3.1, 2016
287	coli	Staphylococcus epidermidis		R	always report as 'R': aztreonam, nalidixic acid, polymyxins	Expert Rules	Table 04: Intrinsic resistance in Gram-positive bacteria	EUCAST Expert Rules, Intrinsic Resistance and Exceptional Phenotypes v3.1, 2016
287	amik	Staphylococcus epidermidis		R	report as 'R' when tobramycin is 'R': amikacin, kanamycin	Expert Rules	Table 12: Interpretive rules for aminoglycosides	EUCAST Expert Rules, Intrinsic Resistance and Exceptional Phenotypes v3.1, 2016
287	kana	Staphylococcus epidermidis		R	report as 'R' when tobramycin is 'R': amikacin, kanamycin	Expert Rules	Table 12: Interpretive rules for aminoglycosides	EUCAST Expert Rules, Intrinsic Resistance and Exceptional Phenotypes v3.1, 2016
288	clar	Staphylococcus epidermidis		R	report as 'R' when erythromycin is 'R': azithromycin, clarithromycin, roxithromycin	Breakpoints	Staphylococcus	EUCAST Clinical Breakpoints v10.0, 2020
288	mino	Staphylococcus epidermidis		S	report as 'S' when tetracycline is 'S': doxycycline, minocycline	Breakpoints	Staphylococcus	EUCAST Clinical Breakpoints v10.0, 2020
288	cfta	Staphylococcus epidermidis		R	always report as 'R': ceftazidime	Expert Rules	Table 04: Intrinsic resistance in Gram-positive bacteria	EUCAST Expert Rules, Intrinsic Resistance and Exceptional Phenotypes v3.1, 2016
288	coli	Staphylococcus epidermidis		R	always report as 'R': aztreonam, nalidixic acid, polymyxins	Expert Rules	Table 04: Intrinsic resistance in Gram-positive bacteria	EUCAST Expert Rules, Intrinsic Resistance and Exceptional Phenotypes v3.1, 2016
289	clar	Staphylococcus hominis		R	report as 'R' when erythromycin is 'R': azithromycin, clarithromycin, roxithromycin	Breakpoints	Staphylococcus	EUCAST Clinical Breakpoints v10.0, 2020
289	mino	Staphylococcus hominis		S	report as 'S' when tetracycline is 'S': doxycycline, minocycline	Breakpoints	Staphylococcus	EUCAST Clinical Breakpoints v10.0, 2020
289	cfta	Staphylococcus hominis		R	always report as 'R': ceftazidime	Expert Rules	Table 04: Intrinsic resistance in Gram-positive bacteria	EUCAST Expert Rules, Intrinsic Resistance and Exceptional Phenotypes v3.1, 2016
289	coli	Staphylococcus hominis		R	always report as 'R': aztreonam, nalidixic acid, polymyxins	Expert Rules	Table 04: Intrinsic resistance in Gram-positive bacteria	EUCAST Expert Rules, Intrinsic Resistance and Exceptional Phenotypes v3.1, 2016
290	clar	Staphylococcus hominis		R	report as 'R' when erythromycin is 'R': azithromycin, clarithromycin, roxithromycin	Breakpoints	Staphylococcus	EUCAST Clinical Breakpoints v10.0, 2020
290	mino	Staphylococcus hominis		S	report as 'S' when tetracycline is 'S': doxycycline, minocycline	Breakpoints	Staphylococcus	EUCAST Clinical Breakpoints v10.0, 2020
290	cfta	Staphylococcus hominis		R	always report as 'R': ceftazidime	Expert Rules	Table 04: Intrinsic resistance in Gram-positive bacteria	EUCAST Expert Rules, Intrinsic Resistance and Exceptional Phenotypes v3.1, 2016
290	coli	Staphylococcus hominis		R	always report as 'R': aztreonam, nalidixic acid, polymyxins	Expert Rules	Table 04: Intrinsic resistance in Gram-positive bacteria	EUCAST Expert Rules, Intrinsic Resistance and Exceptional Phenotypes v3.1, 2016
291	clar	Staphylococcus epidermidis		R	report as 'R' when erythromycin is 'R': azithromycin, clarithromycin, roxithromycin	Breakpoints	Staphylococcus	EUCAST Clinical Breakpoints v10.0, 2020
291	cfta	Staphylococcus epidermidis		R	always report as 'R': ceftazidime	Expert Rules	Table 04: Intrinsic resistance in Gram-positive bacteria	EUCAST Expert Rules, Intrinsic Resistance and Exceptional Phenotypes v3.1, 2016
291	coli	Staphylococcus epidermidis		R	always report as 'R': aztreonam, nalidixic acid, polymyxins	Expert Rules	Table 04: Intrinsic resistance in Gram-positive bacteria	EUCAST Expert Rules, Intrinsic Resistance and Exceptional Phenotypes v3.1, 2016
292	clar	Staphylococcus hominis		S	report as 'S' when erythromycin is 'S': azithromycin, clarithromycin, roxithromycin	Breakpoints	Staphylococcus	EUCAST Clinical Breakpoints v10.0, 2020
292	mino	Staphylococcus hominis		S	report as 'S' when tetracycline is 'S': doxycycline, minocycline	Breakpoints	Staphylococcus	EUCAST Clinical Breakpoints v10.0, 2020
292	cfta	Staphylococcus hominis		R	always report as 'R': ceftazidime	Expert Rules	Table 04: Intrinsic resistance in Gram-positive bacteria	EUCAST Expert Rules, Intrinsic Resistance and Exceptional Phenotypes v3.1, 2016
292	coli	Staphylococcus hominis		R	always report as 'R': aztreonam, nalidixic acid, polymyxins	Expert Rules	Table 04: Intrinsic resistance in Gram-positive bacteria	EUCAST Expert Rules, Intrinsic Resistance and Exceptional Phenotypes v3.1, 2016
293	clar	Staphylococcus epidermidis		R	report as 'R' when erythromycin is 'R': azithromycin, clarithromycin, roxithromycin	Breakpoints	Staphylococcus	EUCAST Clinical Breakpoints v10.0, 2020
293	mino	Staphylococcus epidermidis		S	report as 'S' when tetracycline is 'S': doxycycline, minocycline	Breakpoints	Staphylococcus	EUCAST Clinical Breakpoints v10.0, 2020
293	cfta	Staphylococcus epidermidis		R	always report as 'R': ceftazidime	Expert Rules	Table 04: Intrinsic resistance in Gram-positive bacteria	EUCAST Expert Rules, Intrinsic Resistance and Exceptional Phenotypes v3.1, 2016
293	coli	Staphylococcus epidermidis		R	always report as 'R': aztreonam, nalidixic acid, polymyxins	Expert Rules	Table 04: Intrinsic resistance in Gram-positive bacteria	EUCAST Expert Rules, Intrinsic Resistance and Exceptional Phenotypes v3.1, 2016
294	clar	Staphylococcus haemolyticus		S	report as 'S' when erythromycin is 'S': azithromycin, clarithromycin, roxithromycin	Breakpoints	Staphylococcus	EUCAST Clinical Breakpoints v10.0, 2020
294	mino	Staphylococcus haemolyticus		S	report as 'S' when tetracycline is 'S': doxycycline, minocycline	Breakpoints	Staphylococcus	EUCAST Clinical Breakpoints v10.0, 2020
294	cfta	Staphylococcus haemolyticus		R	always report as 'R': ceftazidime	Expert Rules	Table 04: Intrinsic resistance in Gram-positive bacteria	EUCAST Expert Rules, Intrinsic Resistance and Exceptional Phenotypes v3.1, 2016
294	coli	Staphylococcus haemolyticus		R	always report as 'R': aztreonam, nalidixic acid, polymyxins	Expert Rules	Table 04: Intrinsic resistance in Gram-positive bacteria	EUCAST Expert Rules, Intrinsic Resistance and Exceptional Phenotypes v3.1, 2016
295	clar	Staphylococcus hominis		R	report as 'R' when erythromycin is 'R': azithromycin, clarithromycin, roxithromycin	Breakpoints	Staphylococcus	EUCAST Clinical Breakpoints v10.0, 2020
295	cfta	Staphylococcus hominis		R	always report as 'R': ceftazidime	Expert Rules	Table 04: Intrinsic resistance in Gram-positive bacteria	EUCAST Expert Rules, Intrinsic Resistance and Exceptional Phenotypes v3.1, 2016
295	coli	Staphylococcus hominis		R	always report as 'R': aztreonam, nalidixic acid, polymyxins	Expert Rules	Table 04: Intrinsic resistance in Gram-positive bacteria	EUCAST Expert Rules, Intrinsic Resistance and Exceptional Phenotypes v3.1, 2016
295	amik	Staphylococcus hominis		R	report as 'R' when tobramycin is 'R': amikacin, kanamycin	Expert Rules	Table 12: Interpretive rules for aminoglycosides	EUCAST Expert Rules, Intrinsic Resistance and Exceptional Phenotypes v3.1, 2016
295	kana	Staphylococcus hominis		R	report as 'R' when tobramycin is 'R': amikacin, kanamycin	Expert Rules	Table 12: Interpretive rules for aminoglycosides	EUCAST Expert Rules, Intrinsic Resistance and Exceptional Phenotypes v3.1, 2016
296	clar	Staphylococcus epidermidis		R	report as 'R' when erythromycin is 'R': azithromycin, clarithromycin, roxithromycin	Breakpoints	Staphylococcus	EUCAST Clinical Breakpoints v10.0, 2020
296	cfta	Staphylococcus epidermidis		R	always report as 'R': ceftazidime	Expert Rules	Table 04: Intrinsic resistance in Gram-positive bacteria	EUCAST Expert Rules, Intrinsic Resistance and Exceptional Phenotypes v3.1, 2016
296	coli	Staphylococcus epidermidis		R	always report as 'R': aztreonam, nalidixic acid, polymyxins	Expert Rules	Table 04: Intrinsic resistance in Gram-positive bacteria	EUCAST Expert Rules, Intrinsic Resistance and Exceptional Phenotypes v3.1, 2016
296	amik	Staphylococcus epidermidis		R	report as 'R' when tobramycin is 'R': amikacin, kanamycin	Expert Rules	Table 12: Interpretive rules for aminoglycosides	EUCAST Expert Rules, Intrinsic Resistance and Exceptional Phenotypes v3.1, 2016
296	kana	Staphylococcus epidermidis		R	report as 'R' when tobramycin is 'R': amikacin, kanamycin	Expert Rules	Table 12: Interpretive rules for aminoglycosides	EUCAST Expert Rules, Intrinsic Resistance and Exceptional Phenotypes v3.1, 2016
297	clar	Staphylococcus epidermidis		R	report as 'R' when erythromycin is 'R': azithromycin, clarithromycin, roxithromycin	Breakpoints	Staphylococcus	EUCAST Clinical Breakpoints v10.0, 2020
297	mino	Staphylococcus epidermidis		S	report as 'S' when tetracycline is 'S': doxycycline, minocycline	Breakpoints	Staphylococcus	EUCAST Clinical Breakpoints v10.0, 2020
297	cfta	Staphylococcus epidermidis		R	always report as 'R': ceftazidime	Expert Rules	Table 04: Intrinsic resistance in Gram-positive bacteria	EUCAST Expert Rules, Intrinsic Resistance and Exceptional Phenotypes v3.1, 2016
297	coli	Staphylococcus epidermidis		R	always report as 'R': aztreonam, nalidixic acid, polymyxins	Expert Rules	Table 04: Intrinsic resistance in Gram-positive bacteria	EUCAST Expert Rules, Intrinsic Resistance and Exceptional Phenotypes v3.1, 2016
298	clar	Staphylococcus epidermidis		R	report as 'R' when erythromycin is 'R': azithromycin, clarithromycin, roxithromycin	Breakpoints	Staphylococcus	EUCAST Clinical Breakpoints v10.0, 2020
298	mino	Staphylococcus epidermidis		S	report as 'S' when tetracycline is 'S': doxycycline, minocycline	Breakpoints	Staphylococcus	EUCAST Clinical Breakpoints v10.0, 2020
298	cfta	Staphylococcus epidermidis		R	always report as 'R': ceftazidime	Expert Rules	Table 04: Intrinsic resistance in Gram-positive bacteria	EUCAST Expert Rules, Intrinsic Resistance and Exceptional Phenotypes v3.1, 2016
298	coli	Staphylococcus epidermidis		R	always report as 'R': aztreonam, nalidixic acid, polymyxins	Expert Rules	Table 04: Intrinsic resistance in Gram-positive bacteria	EUCAST Expert Rules, Intrinsic Resistance and Exceptional Phenotypes v3.1, 2016
299	clar	Staphylococcus epidermidis		R	report as 'R' when erythromycin is 'R': azithromycin, clarithromycin, roxithromycin	Breakpoints	Staphylococcus	EUCAST Clinical Breakpoints v10.0, 2020
299	mino	Staphylococcus epidermidis		S	report as 'S' when tetracycline is 'S': doxycycline, minocycline	Breakpoints	Staphylococcus	EUCAST Clinical Breakpoints v10.0, 2020
299	cfta	Staphylococcus epidermidis		R	always report as 'R': ceftazidime	Expert Rules	Table 04: Intrinsic resistance in Gram-positive bacteria	EUCAST Expert Rules, Intrinsic Resistance and Exceptional Phenotypes v3.1, 2016
299	coli	Staphylococcus epidermidis		R	always report as 'R': aztreonam, nalidixic acid, polymyxins	Expert Rules	Table 04: Intrinsic resistance in Gram-positive bacteria	EUCAST Expert Rules, Intrinsic Resistance and Exceptional Phenotypes v3.1, 2016
300	clar	Staphylococcus haemolyticus		R	report as 'R' when erythromycin is 'R': azithromycin, clarithromycin, roxithromycin	Breakpoints	Staphylococcus	EUCAST Clinical Breakpoints v10.0, 2020
300	cfta	Staphylococcus haemolyticus		R	always report as 'R': ceftazidime	Expert Rules	Table 04: Intrinsic resistance in Gram-positive bacteria	EUCAST Expert Rules, Intrinsic Resistance and Exceptional Phenotypes v3.1, 2016
300	coli	Staphylococcus haemolyticus		R	always report as 'R': aztreonam, nalidixic acid, polymyxins	Expert Rules	Table 04: Intrinsic resistance in Gram-positive bacteria	EUCAST Expert Rules, Intrinsic Resistance and Exceptional Phenotypes v3.1, 2016
300	amik	Staphylococcus haemolyticus		R	report as 'R' when tobramycin is 'R': amikacin, kanamycin	Expert Rules	Table 12: Interpretive rules for aminoglycosides	EUCAST Expert Rules, Intrinsic Resistance and Exceptional Phenotypes v3.1, 2016
300	kana	Staphylococcus haemolyticus		R	report as 'R' when tobramycin is 'R': amikacin, kanamycin	Expert Rules	Table 12: Interpretive rules for aminoglycosides	EUCAST Expert Rules, Intrinsic Resistance and Exceptional Phenotypes v3.1, 2016
301	clar	Staphylococcus epidermidis		R	report as 'R' when erythromycin is 'R': azithromycin, clarithromycin, roxithromycin	Breakpoints	Staphylococcus	EUCAST Clinical Breakpoints v10.0, 2020
301	mino	Staphylococcus epidermidis		S	report as 'S' when tetracycline is 'S': doxycycline, minocycline	Breakpoints	Staphylococcus	EUCAST Clinical Breakpoints v10.0, 2020
301	cfta	Staphylococcus epidermidis		R	always report as 'R': ceftazidime	Expert Rules	Table 04: Intrinsic resistance in Gram-positive bacteria	EUCAST Expert Rules, Intrinsic Resistance and Exceptional Phenotypes v3.1, 2016
301	coli	Staphylococcus epidermidis		R	always report as 'R': aztreonam, nalidixic acid, polymyxins	Expert Rules	Table 04: Intrinsic resistance in Gram-positive bacteria	EUCAST Expert Rules, Intrinsic Resistance and Exceptional Phenotypes v3.1, 2016
301	amik	Staphylococcus epidermidis		R	report as 'R' when tobramycin is 'R': amikacin, kanamycin	Expert Rules	Table 12: Interpretive rules for aminoglycosides	EUCAST Expert Rules, Intrinsic Resistance and Exceptional Phenotypes v3.1, 2016
301	kana	Staphylococcus epidermidis		R	report as 'R' when tobramycin is 'R': amikacin, kanamycin	Expert Rules	Table 12: Interpretive rules for aminoglycosides	EUCAST Expert Rules, Intrinsic Resistance and Exceptional Phenotypes v3.1, 2016
302	clar	Staphylococcus haemolyticus		S	report as 'S' when erythromycin is 'S': azithromycin, clarithromycin, roxithromycin	Breakpoints	Staphylococcus	EUCAST Clinical Breakpoints v10.0, 2020
302	mino	Staphylococcus haemolyticus		S	report as 'S' when tetracycline is 'S': doxycycline, minocycline	Breakpoints	Staphylococcus	EUCAST Clinical Breakpoints v10.0, 2020
302	cfta	Staphylococcus haemolyticus		R	always report as 'R': ceftazidime	Expert Rules	Table 04: Intrinsic resistance in Gram-positive bacteria	EUCAST Expert Rules, Intrinsic Resistance and Exceptional Phenotypes v3.1, 2016
302	coli	Staphylococcus haemolyticus		R	always report as 'R': aztreonam, nalidixic acid, polymyxins	Expert Rules	Table 04: Intrinsic resistance in Gram-positive bacteria	EUCAST Expert Rules, Intrinsic Resistance and Exceptional Phenotypes v3.1, 2016
303	clar	Staphylococcus epidermidis		R	report as 'R' when erythromycin is 'R': azithromycin, clarithromycin, roxithromycin	Breakpoints	Staphylococcus	EUCAST Clinical Breakpoints v10.0, 2020
303	cfta	Staphylococcus epidermidis		R	always report as 'R': ceftazidime	Expert Rules	Table 04: Intrinsic resistance in Gram-positive bacteria	EUCAST Expert Rules, Intrinsic Resistance and Exceptional Phenotypes v3.1, 2016
303	coli	Staphylococcus epidermidis		R	always report as 'R': aztreonam, nalidixic acid, polymyxins	Expert Rules	Table 04: Intrinsic resistance in Gram-positive bacteria	EUCAST Expert Rules, Intrinsic Resistance and Exceptional Phenotypes v3.1, 2016
304	clar	Staphylococcus hominis		R	report as 'R' when erythromycin is 'R': azithromycin, clarithromycin, roxithromycin	Breakpoints	Staphylococcus	EUCAST Clinical Breakpoints v10.0, 2020
304	cfta	Staphylococcus hominis		R	always report as 'R': ceftazidime	Expert Rules	Table 04: Intrinsic resistance in Gram-positive bacteria	EUCAST Expert Rules, Intrinsic Resistance and Exceptional Phenotypes v3.1, 2016
304	coli	Staphylococcus hominis		R	always report as 'R': aztreonam, nalidixic acid, polymyxins	Expert Rules	Table 04: Intrinsic resistance in Gram-positive bacteria	EUCAST Expert Rules, Intrinsic Resistance and Exceptional Phenotypes v3.1, 2016
305	clar	Staphylococcus epidermidis		R	report as 'R' when erythromycin is 'R': azithromycin, clarithromycin, roxithromycin	Breakpoints	Staphylococcus	EUCAST Clinical Breakpoints v10.0, 2020
305	cfta	Staphylococcus epidermidis		R	always report as 'R': ceftazidime	Expert Rules	Table 04: Intrinsic resistance in Gram-positive bacteria	EUCAST Expert Rules, Intrinsic Resistance and Exceptional Phenotypes v3.1, 2016
305	coli	Staphylococcus epidermidis		R	always report as 'R': aztreonam, nalidixic acid, polymyxins	Expert Rules	Table 04: Intrinsic resistance in Gram-positive bacteria	EUCAST Expert Rules, Intrinsic Resistance and Exceptional Phenotypes v3.1, 2016
305	amik	Staphylococcus epidermidis		R	report as 'R' when tobramycin is 'R': amikacin, kanamycin	Expert Rules	Table 12: Interpretive rules for aminoglycosides	EUCAST Expert Rules, Intrinsic Resistance and Exceptional Phenotypes v3.1, 2016
305	kana	Staphylococcus epidermidis		R	report as 'R' when tobramycin is 'R': amikacin, kanamycin	Expert Rules	Table 12: Interpretive rules for aminoglycosides	EUCAST Expert Rules, Intrinsic Resistance and Exceptional Phenotypes v3.1, 2016
306	clar	Staphylococcus hominis		S	report as 'S' when erythromycin is 'S': azithromycin, clarithromycin, roxithromycin	Breakpoints	Staphylococcus	EUCAST Clinical Breakpoints v10.0, 2020
306	mino	Staphylococcus hominis		S	report as 'S' when tetracycline is 'S': doxycycline, minocycline	Breakpoints	Staphylococcus	EUCAST Clinical Breakpoints v10.0, 2020
306	cfta	Staphylococcus hominis		R	always report as 'R': ceftazidime	Expert Rules	Table 04: Intrinsic resistance in Gram-positive bacteria	EUCAST Expert Rules, Intrinsic Resistance and Exceptional Phenotypes v3.1, 2016
306	coli	Staphylococcus hominis		R	always report as 'R': aztreonam, nalidixic acid, polymyxins	Expert Rules	Table 04: Intrinsic resistance in Gram-positive bacteria	EUCAST Expert Rules, Intrinsic Resistance and Exceptional Phenotypes v3.1, 2016
307	clar	Staphylococcus epidermidis		R	report as 'R' when erythromycin is 'R': azithromycin, clarithromycin, roxithromycin	Breakpoints	Staphylococcus	EUCAST Clinical Breakpoints v10.0, 2020
307	cfta	Staphylococcus epidermidis		R	always report as 'R': ceftazidime	Expert Rules	Table 04: Intrinsic resistance in Gram-positive bacteria	EUCAST Expert Rules, Intrinsic Resistance and Exceptional Phenotypes v3.1, 2016
307	coli	Staphylococcus epidermidis		R	always report as 'R': aztreonam, nalidixic acid, polymyxins	Expert Rules	Table 04: Intrinsic resistance in Gram-positive bacteria	EUCAST Expert Rules, Intrinsic Resistance and Exceptional Phenotypes v3.1, 2016
307	amik	Staphylococcus epidermidis		R	report as 'R' when tobramycin is 'R': amikacin, kanamycin	Expert Rules	Table 12: Interpretive rules for aminoglycosides	EUCAST Expert Rules, Intrinsic Resistance and Exceptional Phenotypes v3.1, 2016
307	kana	Staphylococcus epidermidis		R	report as 'R' when tobramycin is 'R': amikacin, kanamycin	Expert Rules	Table 12: Interpretive rules for aminoglycosides	EUCAST Expert Rules, Intrinsic Resistance and Exceptional Phenotypes v3.1, 2016
308	clar	Staphylococcus epidermidis		R	report as 'R' when erythromycin is 'R': azithromycin, clarithromycin, roxithromycin	Breakpoints	Staphylococcus	EUCAST Clinical Breakpoints v10.0, 2020
308	mino	Staphylococcus epidermidis		S	report as 'S' when tetracycline is 'S': doxycycline, minocycline	Breakpoints	Staphylococcus	EUCAST Clinical Breakpoints v10.0, 2020
308	cfta	Staphylococcus epidermidis		R	always report as 'R': ceftazidime	Expert Rules	Table 04: Intrinsic resistance in Gram-positive bacteria	EUCAST Expert Rules, Intrinsic Resistance and Exceptional Phenotypes v3.1, 2016
308	coli	Staphylococcus epidermidis		R	always report as 'R': aztreonam, nalidixic acid, polymyxins	Expert Rules	Table 04: Intrinsic resistance in Gram-positive bacteria	EUCAST Expert Rules, Intrinsic Resistance and Exceptional Phenotypes v3.1, 2016
308	amik	Staphylococcus epidermidis		R	report as 'R' when tobramycin is 'R': amikacin, kanamycin	Expert Rules	Table 12: Interpretive rules for aminoglycosides	EUCAST Expert Rules, Intrinsic Resistance and Exceptional Phenotypes v3.1, 2016
308	kana	Staphylococcus epidermidis		R	report as 'R' when tobramycin is 'R': amikacin, kanamycin	Expert Rules	Table 12: Interpretive rules for aminoglycosides	EUCAST Expert Rules, Intrinsic Resistance and Exceptional Phenotypes v3.1, 2016
309	clar	Staphylococcus epidermidis		S	report as 'S' when erythromycin is 'S': azithromycin, clarithromycin, roxithromycin	Breakpoints	Staphylococcus	EUCAST Clinical Breakpoints v10.0, 2020
309	mino	Staphylococcus epidermidis		S	report as 'S' when tetracycline is 'S': doxycycline, minocycline	Breakpoints	Staphylococcus	EUCAST Clinical Breakpoints v10.0, 2020
309	cfta	Staphylococcus epidermidis		R	always report as 'R': ceftazidime	Expert Rules	Table 04: Intrinsic resistance in Gram-positive bacteria	EUCAST Expert Rules, Intrinsic Resistance and Exceptional Phenotypes v3.1, 2016
309	coli	Staphylococcus epidermidis		R	always report as 'R': aztreonam, nalidixic acid, polymyxins	Expert Rules	Table 04: Intrinsic resistance in Gram-positive bacteria	EUCAST Expert Rules, Intrinsic Resistance and Exceptional Phenotypes v3.1, 2016
310	clar	Staphylococcus epidermidis		R	report as 'R' when erythromycin is 'R': azithromycin, clarithromycin, roxithromycin	Breakpoints	Staphylococcus	EUCAST Clinical Breakpoints v10.0, 2020
310	cfta	Staphylococcus epidermidis		R	always report as 'R': ceftazidime	Expert Rules	Table 04: Intrinsic resistance in Gram-positive bacteria	EUCAST Expert Rules, Intrinsic Resistance and Exceptional Phenotypes v3.1, 2016
310	coli	Staphylococcus epidermidis		R	always report as 'R': aztreonam, nalidixic acid, polymyxins	Expert Rules	Table 04: Intrinsic resistance in Gram-positive bacteria	EUCAST Expert Rules, Intrinsic Resistance and Exceptional Phenotypes v3.1, 2016
311	clar	Staphylococcus epidermidis		S	report as 'S' when erythromycin is 'S': azithromycin, clarithromycin, roxithromycin	Breakpoints	Staphylococcus	EUCAST Clinical Breakpoints v10.0, 2020
311	mino	Staphylococcus epidermidis		S	report as 'S' when tetracycline is 'S': doxycycline, minocycline	Breakpoints	Staphylococcus	EUCAST Clinical Breakpoints v10.0, 2020
311	cfta	Staphylococcus epidermidis		R	always report as 'R': ceftazidime	Expert Rules	Table 04: Intrinsic resistance in Gram-positive bacteria	EUCAST Expert Rules, Intrinsic Resistance and Exceptional Phenotypes v3.1, 2016
311	coli	Staphylococcus epidermidis		R	always report as 'R': aztreonam, nalidixic acid, polymyxins	Expert Rules	Table 04: Intrinsic resistance in Gram-positive bacteria	EUCAST Expert Rules, Intrinsic Resistance and Exceptional Phenotypes v3.1, 2016
312	clar	Staphylococcus hominis		S	report as 'S' when erythromycin is 'S': azithromycin, clarithromycin, roxithromycin	Breakpoints	Staphylococcus	EUCAST Clinical Breakpoints v10.0, 2020
312	cfta	Staphylococcus hominis		R	always report as 'R': ceftazidime	Expert Rules	Table 04: Intrinsic resistance in Gram-positive bacteria	EUCAST Expert Rules, Intrinsic Resistance and Exceptional Phenotypes v3.1, 2016
312	coli	Staphylococcus hominis		R	always report as 'R': aztreonam, nalidixic acid, polymyxins	Expert Rules	Table 04: Intrinsic resistance in Gram-positive bacteria	EUCAST Expert Rules, Intrinsic Resistance and Exceptional Phenotypes v3.1, 2016
313	clar	Staphylococcus epidermidis		S	report as 'S' when erythromycin is 'S': azithromycin, clarithromycin, roxithromycin	Breakpoints	Staphylococcus	EUCAST Clinical Breakpoints v10.0, 2020
313	mino	Staphylococcus epidermidis		S	report as 'S' when tetracycline is 'S': doxycycline, minocycline	Breakpoints	Staphylococcus	EUCAST Clinical Breakpoints v10.0, 2020
313	cfta	Staphylococcus epidermidis		R	always report as 'R': ceftazidime	Expert Rules	Table 04: Intrinsic resistance in Gram-positive bacteria	EUCAST Expert Rules, Intrinsic Resistance and Exceptional Phenotypes v3.1, 2016
313	coli	Staphylococcus epidermidis		R	always report as 'R': aztreonam, nalidixic acid, polymyxins	Expert Rules	Table 04: Intrinsic resistance in Gram-positive bacteria	EUCAST Expert Rules, Intrinsic Resistance and Exceptional Phenotypes v3.1, 2016
314	clar	Staphylococcus hominis		S	report as 'S' when erythromycin is 'S': azithromycin, clarithromycin, roxithromycin	Breakpoints	Staphylococcus	EUCAST Clinical Breakpoints v10.0, 2020
314	cfta	Staphylococcus hominis		R	always report as 'R': ceftazidime	Expert Rules	Table 04: Intrinsic resistance in Gram-positive bacteria	EUCAST Expert Rules, Intrinsic Resistance and Exceptional Phenotypes v3.1, 2016
314	coli	Staphylococcus hominis		R	always report as 'R': aztreonam, nalidixic acid, polymyxins	Expert Rules	Table 04: Intrinsic resistance in Gram-positive bacteria	EUCAST Expert Rules, Intrinsic Resistance and Exceptional Phenotypes v3.1, 2016
315	cfep	Staphylococcus capitis		S	report as 'S' when cefoxitin is 'S': carbapenems, cephalosporins except ceftazidime	Breakpoints	Staphylococcus	EUCAST Clinical Breakpoints v10.0, 2020
315	cfot	Staphylococcus capitis		S	report as 'S' when cefoxitin is 'S': carbapenems, cephalosporins except ceftazidime	Breakpoints	Staphylococcus	EUCAST Clinical Breakpoints v10.0, 2020
315	cftr	Staphylococcus capitis		S	report as 'S' when cefoxitin is 'S': carbapenems, cephalosporins except ceftazidime	Breakpoints	Staphylococcus	EUCAST Clinical Breakpoints v10.0, 2020
315	clar	Staphylococcus capitis		S	report as 'S' when erythromycin is 'S': azithromycin, clarithromycin, roxithromycin	Breakpoints	Staphylococcus	EUCAST Clinical Breakpoints v10.0, 2020
315	czol	Staphylococcus capitis		S	report as 'S' when cefoxitin is 'S': carbapenems, cephalosporins except ceftazidime	Breakpoints	Staphylococcus	EUCAST Clinical Breakpoints v10.0, 2020
315	imip	Staphylococcus capitis		S	report as 'S' when cefoxitin is 'S': carbapenems, cephalosporins except ceftazidime	Breakpoints	Staphylococcus	EUCAST Clinical Breakpoints v10.0, 2020
315	mero	Staphylococcus capitis		S	report as 'S' when cefoxitin is 'S': carbapenems, cephalosporins except ceftazidime	Breakpoints	Staphylococcus	EUCAST Clinical Breakpoints v10.0, 2020
315	mino	Staphylococcus capitis		S	report as 'S' when tetracycline is 'S': doxycycline, minocycline	Breakpoints	Staphylococcus	EUCAST Clinical Breakpoints v10.0, 2020
315	cfta	Staphylococcus capitis		R	always report as 'R': ceftazidime, fosfomycin	Expert Rules	Table 04: Intrinsic resistance in Gram-positive bacteria	EUCAST Expert Rules, Intrinsic Resistance and Exceptional Phenotypes v3.1, 2016
315	coli	Staphylococcus capitis		R	always report as 'R': aztreonam, nalidixic acid, polymyxins	Expert Rules	Table 04: Intrinsic resistance in Gram-positive bacteria	EUCAST Expert Rules, Intrinsic Resistance and Exceptional Phenotypes v3.1, 2016
315	fosf	Staphylococcus capitis		R	always report as 'R': ceftazidime, fosfomycin	Expert Rules	Table 04: Intrinsic resistance in Gram-positive bacteria	EUCAST Expert Rules, Intrinsic Resistance and Exceptional Phenotypes v3.1, 2016
316	cfep	Staphylococcus epidermidis		S	report as 'S' when cefoxitin is 'S': carbapenems, cephalosporins except ceftazidime	Breakpoints	Staphylococcus	EUCAST Clinical Breakpoints v10.0, 2020
316	cfot	Staphylococcus epidermidis		S	report as 'S' when cefoxitin is 'S': carbapenems, cephalosporins except ceftazidime	Breakpoints	Staphylococcus	EUCAST Clinical Breakpoints v10.0, 2020
316	cftr	Staphylococcus epidermidis		S	report as 'S' when cefoxitin is 'S': carbapenems, cephalosporins except ceftazidime	Breakpoints	Staphylococcus	EUCAST Clinical Breakpoints v10.0, 2020
316	clar	Staphylococcus epidermidis		S	report as 'S' when erythromycin is 'S': azithromycin, clarithromycin, roxithromycin	Breakpoints	Staphylococcus	EUCAST Clinical Breakpoints v10.0, 2020
316	czol	Staphylococcus epidermidis		S	report as 'S' when cefoxitin is 'S': carbapenems, cephalosporins except ceftazidime	Breakpoints	Staphylococcus	EUCAST Clinical Breakpoints v10.0, 2020
316	imip	Staphylococcus epidermidis		S	report as 'S' when cefoxitin is 'S': carbapenems, cephalosporins except ceftazidime	Breakpoints	Staphylococcus	EUCAST Clinical Breakpoints v10.0, 2020
316	mero	Staphylococcus epidermidis		S	report as 'S' when cefoxitin is 'S': carbapenems, cephalosporins except ceftazidime	Breakpoints	Staphylococcus	EUCAST Clinical Breakpoints v10.0, 2020
316	cfta	Staphylococcus epidermidis		R	always report as 'R': ceftazidime	Expert Rules	Table 04: Intrinsic resistance in Gram-positive bacteria	EUCAST Expert Rules, Intrinsic Resistance and Exceptional Phenotypes v3.1, 2016
316	coli	Staphylococcus epidermidis		R	always report as 'R': aztreonam, nalidixic acid, polymyxins	Expert Rules	Table 04: Intrinsic resistance in Gram-positive bacteria	EUCAST Expert Rules, Intrinsic Resistance and Exceptional Phenotypes v3.1, 2016
316	amik	Staphylococcus epidermidis		R	report as 'R' when tobramycin is 'R': amikacin, kanamycin	Expert Rules	Table 12: Interpretive rules for aminoglycosides	EUCAST Expert Rules, Intrinsic Resistance and Exceptional Phenotypes v3.1, 2016
316	kana	Staphylococcus epidermidis		R	report as 'R' when tobramycin is 'R': amikacin, kanamycin	Expert Rules	Table 12: Interpretive rules for aminoglycosides	EUCAST Expert Rules, Intrinsic Resistance and Exceptional Phenotypes v3.1, 2016
317	clar	Staphylococcus hominis		R	report as 'R' when erythromycin is 'R': azithromycin, clarithromycin, roxithromycin	Breakpoints	Staphylococcus	EUCAST Clinical Breakpoints v10.0, 2020
317	cfta	Staphylococcus hominis		R	always report as 'R': ceftazidime	Expert Rules	Table 04: Intrinsic resistance in Gram-positive bacteria	EUCAST Expert Rules, Intrinsic Resistance and Exceptional Phenotypes v3.1, 2016
317	coli	Staphylococcus hominis		R	always report as 'R': aztreonam, nalidixic acid, polymyxins	Expert Rules	Table 04: Intrinsic resistance in Gram-positive bacteria	EUCAST Expert Rules, Intrinsic Resistance and Exceptional Phenotypes v3.1, 2016
318	clar	Staphylococcus hominis		S	report as 'S' when erythromycin is 'S': azithromycin, clarithromycin, roxithromycin	Breakpoints	Staphylococcus	EUCAST Clinical Breakpoints v10.0, 2020
318	mino	Staphylococcus hominis		S	report as 'S' when tetracycline is 'S': doxycycline, minocycline	Breakpoints	Staphylococcus	EUCAST Clinical Breakpoints v10.0, 2020
318	cfta	Staphylococcus hominis		R	always report as 'R': ceftazidime	Expert Rules	Table 04: Intrinsic resistance in Gram-positive bacteria	EUCAST Expert Rules, Intrinsic Resistance and Exceptional Phenotypes v3.1, 2016
318	coli	Staphylococcus hominis		R	always report as 'R': aztreonam, nalidixic acid, polymyxins	Expert Rules	Table 04: Intrinsic resistance in Gram-positive bacteria	EUCAST Expert Rules, Intrinsic Resistance and Exceptional Phenotypes v3.1, 2016
319	clar	Staphylococcus epidermidis		R	report as 'R' when erythromycin is 'R': azithromycin, clarithromycin, roxithromycin	Breakpoints	Staphylococcus	EUCAST Clinical Breakpoints v10.0, 2020
319	cfta	Staphylococcus epidermidis		R	always report as 'R': ceftazidime	Expert Rules	Table 04: Intrinsic resistance in Gram-positive bacteria	EUCAST Expert Rules, Intrinsic Resistance and Exceptional Phenotypes v3.1, 2016
319	coli	Staphylococcus epidermidis		R	always report as 'R': aztreonam, nalidixic acid, polymyxins	Expert Rules	Table 04: Intrinsic resistance in Gram-positive bacteria	EUCAST Expert Rules, Intrinsic Resistance and Exceptional Phenotypes v3.1, 2016
320	clar	Staphylococcus hominis		S	report as 'S' when erythromycin is 'S': azithromycin, clarithromycin, roxithromycin	Breakpoints	Staphylococcus	EUCAST Clinical Breakpoints v10.0, 2020
320	cfta	Staphylococcus hominis		R	always report as 'R': ceftazidime	Expert Rules	Table 04: Intrinsic resistance in Gram-positive bacteria	EUCAST Expert Rules, Intrinsic Resistance and Exceptional Phenotypes v3.1, 2016
320	coli	Staphylococcus hominis		R	always report as 'R': aztreonam, nalidixic acid, polymyxins	Expert Rules	Table 04: Intrinsic resistance in Gram-positive bacteria	EUCAST Expert Rules, Intrinsic Resistance and Exceptional Phenotypes v3.1, 2016
321	clar	Staphylococcus hominis		R	report as 'R' when erythromycin is 'R': azithromycin, clarithromycin, roxithromycin	Breakpoints	Staphylococcus	EUCAST Clinical Breakpoints v10.0, 2020
321	cfta	Staphylococcus hominis		R	always report as 'R': ceftazidime	Expert Rules	Table 04: Intrinsic resistance in Gram-positive bacteria	EUCAST Expert Rules, Intrinsic Resistance and Exceptional Phenotypes v3.1, 2016
321	coli	Staphylococcus hominis		R	always report as 'R': aztreonam, nalidixic acid, polymyxins	Expert Rules	Table 04: Intrinsic resistance in Gram-positive bacteria	EUCAST Expert Rules, Intrinsic Resistance and Exceptional Phenotypes v3.1, 2016
321	amik	Staphylococcus hominis		R	report as 'R' when tobramycin is 'R': amikacin, kanamycin	Expert Rules	Table 12: Interpretive rules for aminoglycosides	EUCAST Expert Rules, Intrinsic Resistance and Exceptional Phenotypes v3.1, 2016
321	kana	Staphylococcus hominis		R	report as 'R' when tobramycin is 'R': amikacin, kanamycin	Expert Rules	Table 12: Interpretive rules for aminoglycosides	EUCAST Expert Rules, Intrinsic Resistance and Exceptional Phenotypes v3.1, 2016
322	clar	Staphylococcus epidermidis		R	report as 'R' when erythromycin is 'R': azithromycin, clarithromycin, roxithromycin	Breakpoints	Staphylococcus	EUCAST Clinical Breakpoints v10.0, 2020
322	cfta	Staphylococcus epidermidis		R	always report as 'R': ceftazidime	Expert Rules	Table 04: Intrinsic resistance in Gram-positive bacteria	EUCAST Expert Rules, Intrinsic Resistance and Exceptional Phenotypes v3.1, 2016
322	coli	Staphylococcus epidermidis		R	always report as 'R': aztreonam, nalidixic acid, polymyxins	Expert Rules	Table 04: Intrinsic resistance in Gram-positive bacteria	EUCAST Expert Rules, Intrinsic Resistance and Exceptional Phenotypes v3.1, 2016
323	clar	Staphylococcus epidermidis		R	report as 'R' when erythromycin is 'R': azithromycin, clarithromycin, roxithromycin	Breakpoints	Staphylococcus	EUCAST Clinical Breakpoints v10.0, 2020
323	cfta	Staphylococcus epidermidis		R	always report as 'R': ceftazidime	Expert Rules	Table 04: Intrinsic resistance in Gram-positive bacteria	EUCAST Expert Rules, Intrinsic Resistance and Exceptional Phenotypes v3.1, 2016
323	coli	Staphylococcus epidermidis		R	always report as 'R': aztreonam, nalidixic acid, polymyxins	Expert Rules	Table 04: Intrinsic resistance in Gram-positive bacteria	EUCAST Expert Rules, Intrinsic Resistance and Exceptional Phenotypes v3.1, 2016
323	amik	Staphylococcus epidermidis		R	report as 'R' when tobramycin is 'R': amikacin, kanamycin	Expert Rules	Table 12: Interpretive rules for aminoglycosides	EUCAST Expert Rules, Intrinsic Resistance and Exceptional Phenotypes v3.1, 2016
323	kana	Staphylococcus epidermidis		R	report as 'R' when tobramycin is 'R': amikacin, kanamycin	Expert Rules	Table 12: Interpretive rules for aminoglycosides	EUCAST Expert Rules, Intrinsic Resistance and Exceptional Phenotypes v3.1, 2016
324	clar	Staphylococcus epidermidis		R	report as 'R' when erythromycin is 'R': azithromycin, clarithromycin, roxithromycin	Breakpoints	Staphylococcus	EUCAST Clinical Breakpoints v10.0, 2020
324	mino	Staphylococcus epidermidis		S	report as 'S' when tetracycline is 'S': doxycycline, minocycline	Breakpoints	Staphylococcus	EUCAST Clinical Breakpoints v10.0, 2020
324	cfta	Staphylococcus epidermidis		R	always report as 'R': ceftazidime	Expert Rules	Table 04: Intrinsic resistance in Gram-positive bacteria	EUCAST Expert Rules, Intrinsic Resistance and Exceptional Phenotypes v3.1, 2016
324	coli	Staphylococcus epidermidis		R	always report as 'R': aztreonam, nalidixic acid, polymyxins	Expert Rules	Table 04: Intrinsic resistance in Gram-positive bacteria	EUCAST Expert Rules, Intrinsic Resistance and Exceptional Phenotypes v3.1, 2016
324	amik	Staphylococcus epidermidis		R	report as 'R' when tobramycin is 'R': amikacin, kanamycin	Expert Rules	Table 12: Interpretive rules for aminoglycosides	EUCAST Expert Rules, Intrinsic Resistance and Exceptional Phenotypes v3.1, 2016
324	kana	Staphylococcus epidermidis		R	report as 'R' when tobramycin is 'R': amikacin, kanamycin	Expert Rules	Table 12: Interpretive rules for aminoglycosides	EUCAST Expert Rules, Intrinsic Resistance and Exceptional Phenotypes v3.1, 2016
325	clar	Staphylococcus hominis		R	report as 'R' when erythromycin is 'R': azithromycin, clarithromycin, roxithromycin	Breakpoints	Staphylococcus	EUCAST Clinical Breakpoints v10.0, 2020
325	cfta	Staphylococcus hominis		R	always report as 'R': ceftazidime	Expert Rules	Table 04: Intrinsic resistance in Gram-positive bacteria	EUCAST Expert Rules, Intrinsic Resistance and Exceptional Phenotypes v3.1, 2016
325	coli	Staphylococcus hominis		R	always report as 'R': aztreonam, nalidixic acid, polymyxins	Expert Rules	Table 04: Intrinsic resistance in Gram-positive bacteria	EUCAST Expert Rules, Intrinsic Resistance and Exceptional Phenotypes v3.1, 2016
325	amik	Staphylococcus hominis		R	report as 'R' when tobramycin is 'R': amikacin, kanamycin	Expert Rules	Table 12: Interpretive rules for aminoglycosides	EUCAST Expert Rules, Intrinsic Resistance and Exceptional Phenotypes v3.1, 2016
325	kana	Staphylococcus hominis		R	report as 'R' when tobramycin is 'R': amikacin, kanamycin	Expert Rules	Table 12: Interpretive rules for aminoglycosides	EUCAST Expert Rules, Intrinsic Resistance and Exceptional Phenotypes v3.1, 2016
326	clar	Staphylococcus epidermidis		R	report as 'R' when erythromycin is 'R': azithromycin, clarithromycin, roxithromycin	Breakpoints	Staphylococcus	EUCAST Clinical Breakpoints v10.0, 2020
326	mino	Staphylococcus epidermidis		S	report as 'S' when tetracycline is 'S': doxycycline, minocycline	Breakpoints	Staphylococcus	EUCAST Clinical Breakpoints v10.0, 2020
326	cfta	Staphylococcus epidermidis		R	always report as 'R': ceftazidime	Expert Rules	Table 04: Intrinsic resistance in Gram-positive bacteria	EUCAST Expert Rules, Intrinsic Resistance and Exceptional Phenotypes v3.1, 2016
326	coli	Staphylococcus epidermidis		R	always report as 'R': aztreonam, nalidixic acid, polymyxins	Expert Rules	Table 04: Intrinsic resistance in Gram-positive bacteria	EUCAST Expert Rules, Intrinsic Resistance and Exceptional Phenotypes v3.1, 2016
326	amik	Staphylococcus epidermidis		R	report as 'R' when tobramycin is 'R': amikacin, kanamycin	Expert Rules	Table 12: Interpretive rules for aminoglycosides	EUCAST Expert Rules, Intrinsic Resistance and Exceptional Phenotypes v3.1, 2016
326	kana	Staphylococcus epidermidis		R	report as 'R' when tobramycin is 'R': amikacin, kanamycin	Expert Rules	Table 12: Interpretive rules for aminoglycosides	EUCAST Expert Rules, Intrinsic Resistance and Exceptional Phenotypes v3.1, 2016
327	clar	Staphylococcus hominis		R	report as 'R' when erythromycin is 'R': azithromycin, clarithromycin, roxithromycin	Breakpoints	Staphylococcus	EUCAST Clinical Breakpoints v10.0, 2020
327	mino	Staphylococcus hominis		S	report as 'S' when tetracycline is 'S': doxycycline, minocycline	Breakpoints	Staphylococcus	EUCAST Clinical Breakpoints v10.0, 2020
327	cfta	Staphylococcus hominis		R	always report as 'R': ceftazidime	Expert Rules	Table 04: Intrinsic resistance in Gram-positive bacteria	EUCAST Expert Rules, Intrinsic Resistance and Exceptional Phenotypes v3.1, 2016
327	coli	Staphylococcus hominis		R	always report as 'R': aztreonam, nalidixic acid, polymyxins	Expert Rules	Table 04: Intrinsic resistance in Gram-positive bacteria	EUCAST Expert Rules, Intrinsic Resistance and Exceptional Phenotypes v3.1, 2016
328	clar	Staphylococcus epidermidis		R	report as 'R' when erythromycin is 'R': azithromycin, clarithromycin, roxithromycin	Breakpoints	Staphylococcus	EUCAST Clinical Breakpoints v10.0, 2020
328	cfta	Staphylococcus epidermidis		R	always report as 'R': ceftazidime	Expert Rules	Table 04: Intrinsic resistance in Gram-positive bacteria	EUCAST Expert Rules, Intrinsic Resistance and Exceptional Phenotypes v3.1, 2016
328	coli	Staphylococcus epidermidis		R	always report as 'R': aztreonam, nalidixic acid, polymyxins	Expert Rules	Table 04: Intrinsic resistance in Gram-positive bacteria	EUCAST Expert Rules, Intrinsic Resistance and Exceptional Phenotypes v3.1, 2016
329	clar	Staphylococcus epidermidis		R	report as 'R' when erythromycin is 'R': azithromycin, clarithromycin, roxithromycin	Breakpoints	Staphylococcus	EUCAST Clinical Breakpoints v10.0, 2020
329	cfta	Staphylococcus epidermidis		R	always report as 'R': ceftazidime	Expert Rules	Table 04: Intrinsic resistance in Gram-positive bacteria	EUCAST Expert Rules, Intrinsic Resistance and Exceptional Phenotypes v3.1, 2016
329	coli	Staphylococcus epidermidis		R	always report as 'R': aztreonam, nalidixic acid, polymyxins	Expert Rules	Table 04: Intrinsic resistance in Gram-positive bacteria	EUCAST Expert Rules, Intrinsic Resistance and Exceptional Phenotypes v3.1, 2016
330	clar	Staphylococcus hominis		R	report as 'R' when erythromycin is 'R': azithromycin, clarithromycin, roxithromycin	Breakpoints	Staphylococcus	EUCAST Clinical Breakpoints v10.0, 2020
330	cfta	Staphylococcus hominis		R	always report as 'R': ceftazidime	Expert Rules	Table 04: Intrinsic resistance in Gram-positive bacteria	EUCAST Expert Rules, Intrinsic Resistance and Exceptional Phenotypes v3.1, 2016
330	coli	Staphylococcus hominis		R	always report as 'R': aztreonam, nalidixic acid, polymyxins	Expert Rules	Table 04: Intrinsic resistance in Gram-positive bacteria	EUCAST Expert Rules, Intrinsic Resistance and Exceptional Phenotypes v3.1, 2016
331	clar	Staphylococcus hominis		R	report as 'R' when erythromycin is 'R': azithromycin, clarithromycin, roxithromycin	Breakpoints	Staphylococcus	EUCAST Clinical Breakpoints v10.0, 2020
331	cfta	Staphylococcus hominis		R	always report as 'R': ceftazidime	Expert Rules	Table 04: Intrinsic resistance in Gram-positive bacteria	EUCAST Expert Rules, Intrinsic Resistance and Exceptional Phenotypes v3.1, 2016
331	coli	Staphylococcus hominis		R	always report as 'R': aztreonam, nalidixic acid, polymyxins	Expert Rules	Table 04: Intrinsic resistance in Gram-positive bacteria	EUCAST Expert Rules, Intrinsic Resistance and Exceptional Phenotypes v3.1, 2016
332	clar	Staphylococcus epidermidis		S	report as 'S' when erythromycin is 'S': azithromycin, clarithromycin, roxithromycin	Breakpoints	Staphylococcus	EUCAST Clinical Breakpoints v10.0, 2020
332	mino	Staphylococcus epidermidis		S	report as 'S' when tetracycline is 'S': doxycycline, minocycline	Breakpoints	Staphylococcus	EUCAST Clinical Breakpoints v10.0, 2020
332	cfta	Staphylococcus epidermidis		R	always report as 'R': ceftazidime	Expert Rules	Table 04: Intrinsic resistance in Gram-positive bacteria	EUCAST Expert Rules, Intrinsic Resistance and Exceptional Phenotypes v3.1, 2016
332	coli	Staphylococcus epidermidis		R	always report as 'R': aztreonam, nalidixic acid, polymyxins	Expert Rules	Table 04: Intrinsic resistance in Gram-positive bacteria	EUCAST Expert Rules, Intrinsic Resistance and Exceptional Phenotypes v3.1, 2016
332	amik	Staphylococcus epidermidis		R	report as 'R' when tobramycin is 'R': amikacin, kanamycin	Expert Rules	Table 12: Interpretive rules for aminoglycosides	EUCAST Expert Rules, Intrinsic Resistance and Exceptional Phenotypes v3.1, 2016
332	kana	Staphylococcus epidermidis		R	report as 'R' when tobramycin is 'R': amikacin, kanamycin	Expert Rules	Table 12: Interpretive rules for aminoglycosides	EUCAST Expert Rules, Intrinsic Resistance and Exceptional Phenotypes v3.1, 2016
333	clar	Staphylococcus hominis		S	report as 'S' when erythromycin is 'S': azithromycin, clarithromycin, roxithromycin	Breakpoints	Staphylococcus	EUCAST Clinical Breakpoints v10.0, 2020
333	mino	Staphylococcus hominis		S	report as 'S' when tetracycline is 'S': doxycycline, minocycline	Breakpoints	Staphylococcus	EUCAST Clinical Breakpoints v10.0, 2020
333	cfta	Staphylococcus hominis		R	always report as 'R': ceftazidime	Expert Rules	Table 04: Intrinsic resistance in Gram-positive bacteria	EUCAST Expert Rules, Intrinsic Resistance and Exceptional Phenotypes v3.1, 2016
333	coli	Staphylococcus hominis		R	always report as 'R': aztreonam, nalidixic acid, polymyxins	Expert Rules	Table 04: Intrinsic resistance in Gram-positive bacteria	EUCAST Expert Rules, Intrinsic Resistance and Exceptional Phenotypes v3.1, 2016
334	clar	Staphylococcus hominis		R	report as 'R' when erythromycin is 'R': azithromycin, clarithromycin, roxithromycin	Breakpoints	Staphylococcus	EUCAST Clinical Breakpoints v10.0, 2020
334	cfta	Staphylococcus hominis		R	always report as 'R': ceftazidime	Expert Rules	Table 04: Intrinsic resistance in Gram-positive bacteria	EUCAST Expert Rules, Intrinsic Resistance and Exceptional Phenotypes v3.1, 2016
334	coli	Staphylococcus hominis		R	always report as 'R': aztreonam, nalidixic acid, polymyxins	Expert Rules	Table 04: Intrinsic resistance in Gram-positive bacteria	EUCAST Expert Rules, Intrinsic Resistance and Exceptional Phenotypes v3.1, 2016
335	clar	Staphylococcus epidermidis		R	report as 'R' when erythromycin is 'R': azithromycin, clarithromycin, roxithromycin	Breakpoints	Staphylococcus	EUCAST Clinical Breakpoints v10.0, 2020
335	cfta	Staphylococcus epidermidis		R	always report as 'R': ceftazidime	Expert Rules	Table 04: Intrinsic resistance in Gram-positive bacteria	EUCAST Expert Rules, Intrinsic Resistance and Exceptional Phenotypes v3.1, 2016
335	coli	Staphylococcus epidermidis		R	always report as 'R': aztreonam, nalidixic acid, polymyxins	Expert Rules	Table 04: Intrinsic resistance in Gram-positive bacteria	EUCAST Expert Rules, Intrinsic Resistance and Exceptional Phenotypes v3.1, 2016
336	clar	Staphylococcus capitis		S	report as 'S' when erythromycin is 'S': azithromycin, clarithromycin, roxithromycin	Breakpoints	Staphylococcus	EUCAST Clinical Breakpoints v10.0, 2020
336	mino	Staphylococcus capitis		S	report as 'S' when tetracycline is 'S': doxycycline, minocycline	Breakpoints	Staphylococcus	EUCAST Clinical Breakpoints v10.0, 2020
336	cfta	Staphylococcus capitis		R	always report as 'R': ceftazidime, fosfomycin	Expert Rules	Table 04: Intrinsic resistance in Gram-positive bacteria	EUCAST Expert Rules, Intrinsic Resistance and Exceptional Phenotypes v3.1, 2016
336	coli	Staphylococcus capitis		R	always report as 'R': aztreonam, nalidixic acid, polymyxins	Expert Rules	Table 04: Intrinsic resistance in Gram-positive bacteria	EUCAST Expert Rules, Intrinsic Resistance and Exceptional Phenotypes v3.1, 2016
337	clar	Staphylococcus epidermidis		R	report as 'R' when erythromycin is 'R': azithromycin, clarithromycin, roxithromycin	Breakpoints	Staphylococcus	EUCAST Clinical Breakpoints v10.0, 2020
337	cfta	Staphylococcus epidermidis		R	always report as 'R': ceftazidime	Expert Rules	Table 04: Intrinsic resistance in Gram-positive bacteria	EUCAST Expert Rules, Intrinsic Resistance and Exceptional Phenotypes v3.1, 2016
337	coli	Staphylococcus epidermidis		R	always report as 'R': aztreonam, nalidixic acid, polymyxins	Expert Rules	Table 04: Intrinsic resistance in Gram-positive bacteria	EUCAST Expert Rules, Intrinsic Resistance and Exceptional Phenotypes v3.1, 2016
338	clar	Staphylococcus hominis		S	report as 'S' when erythromycin is 'S': azithromycin, clarithromycin, roxithromycin	Breakpoints	Staphylococcus	EUCAST Clinical Breakpoints v10.0, 2020
338	mino	Staphylococcus hominis		S	report as 'S' when tetracycline is 'S': doxycycline, minocycline	Breakpoints	Staphylococcus	EUCAST Clinical Breakpoints v10.0, 2020
338	cfta	Staphylococcus hominis		R	always report as 'R': ceftazidime	Expert Rules	Table 04: Intrinsic resistance in Gram-positive bacteria	EUCAST Expert Rules, Intrinsic Resistance and Exceptional Phenotypes v3.1, 2016
338	coli	Staphylococcus hominis		R	always report as 'R': aztreonam, nalidixic acid, polymyxins	Expert Rules	Table 04: Intrinsic resistance in Gram-positive bacteria	EUCAST Expert Rules, Intrinsic Resistance and Exceptional Phenotypes v3.1, 2016
339	clar	Staphylococcus epidermidis		S	report as 'S' when erythromycin is 'S': azithromycin, clarithromycin, roxithromycin	Breakpoints	Staphylococcus	EUCAST Clinical Breakpoints v10.0, 2020
339	mino	Staphylococcus epidermidis		S	report as 'S' when tetracycline is 'S': doxycycline, minocycline	Breakpoints	Staphylococcus	EUCAST Clinical Breakpoints v10.0, 2020
339	cfta	Staphylococcus epidermidis		R	always report as 'R': ceftazidime	Expert Rules	Table 04: Intrinsic resistance in Gram-positive bacteria	EUCAST Expert Rules, Intrinsic Resistance and Exceptional Phenotypes v3.1, 2016
339	coli	Staphylococcus epidermidis		R	always report as 'R': aztreonam, nalidixic acid, polymyxins	Expert Rules	Table 04: Intrinsic resistance in Gram-positive bacteria	EUCAST Expert Rules, Intrinsic Resistance and Exceptional Phenotypes v3.1, 2016
340	clar	Staphylococcus hominis		S	report as 'S' when erythromycin is 'S': azithromycin, clarithromycin, roxithromycin	Breakpoints	Staphylococcus	EUCAST Clinical Breakpoints v10.0, 2020
340	mino	Staphylococcus hominis		S	report as 'S' when tetracycline is 'S': doxycycline, minocycline	Breakpoints	Staphylococcus	EUCAST Clinical Breakpoints v10.0, 2020
340	cfta	Staphylococcus hominis		R	always report as 'R': ceftazidime	Expert Rules	Table 04: Intrinsic resistance in Gram-positive bacteria	EUCAST Expert Rules, Intrinsic Resistance and Exceptional Phenotypes v3.1, 2016
340	coli	Staphylococcus hominis		R	always report as 'R': aztreonam, nalidixic acid, polymyxins	Expert Rules	Table 04: Intrinsic resistance in Gram-positive bacteria	EUCAST Expert Rules, Intrinsic Resistance and Exceptional Phenotypes v3.1, 2016
341	cfep	Staphylococcus haemolyticus		S	report as 'S' when cefoxitin is 'S': carbapenems, cephalosporins except ceftazidime	Breakpoints	Staphylococcus	EUCAST Clinical Breakpoints v10.0, 2020
341	cfot	Staphylococcus haemolyticus		S	report as 'S' when cefoxitin is 'S': carbapenems, cephalosporins except ceftazidime	Breakpoints	Staphylococcus	EUCAST Clinical Breakpoints v10.0, 2020
341	cftr	Staphylococcus haemolyticus		S	report as 'S' when cefoxitin is 'S': carbapenems, cephalosporins except ceftazidime	Breakpoints	Staphylococcus	EUCAST Clinical Breakpoints v10.0, 2020
341	clar	Staphylococcus haemolyticus		S	report as 'S' when erythromycin is 'S': azithromycin, clarithromycin, roxithromycin	Breakpoints	Staphylococcus	EUCAST Clinical Breakpoints v10.0, 2020
341	czol	Staphylococcus haemolyticus		S	report as 'S' when cefoxitin is 'S': carbapenems, cephalosporins except ceftazidime	Breakpoints	Staphylococcus	EUCAST Clinical Breakpoints v10.0, 2020
341	imip	Staphylococcus haemolyticus		S	report as 'S' when cefoxitin is 'S': carbapenems, cephalosporins except ceftazidime	Breakpoints	Staphylococcus	EUCAST Clinical Breakpoints v10.0, 2020
341	mero	Staphylococcus haemolyticus		S	report as 'S' when cefoxitin is 'S': carbapenems, cephalosporins except ceftazidime	Breakpoints	Staphylococcus	EUCAST Clinical Breakpoints v10.0, 2020
341	mino	Staphylococcus haemolyticus		S	report as 'S' when tetracycline is 'S': doxycycline, minocycline	Breakpoints	Staphylococcus	EUCAST Clinical Breakpoints v10.0, 2020
341	cfta	Staphylococcus haemolyticus		R	always report as 'R': ceftazidime	Expert Rules	Table 04: Intrinsic resistance in Gram-positive bacteria	EUCAST Expert Rules, Intrinsic Resistance and Exceptional Phenotypes v3.1, 2016
341	coli	Staphylococcus haemolyticus		R	always report as 'R': aztreonam, nalidixic acid, polymyxins	Expert Rules	Table 04: Intrinsic resistance in Gram-positive bacteria	EUCAST Expert Rules, Intrinsic Resistance and Exceptional Phenotypes v3.1, 2016
342	clar	Staphylococcus hominis		S	report as 'S' when erythromycin is 'S': azithromycin, clarithromycin, roxithromycin	Breakpoints	Staphylococcus	EUCAST Clinical Breakpoints v10.0, 2020
342	mino	Staphylococcus hominis		S	report as 'S' when tetracycline is 'S': doxycycline, minocycline	Breakpoints	Staphylococcus	EUCAST Clinical Breakpoints v10.0, 2020
342	cfta	Staphylococcus hominis		R	always report as 'R': ceftazidime	Expert Rules	Table 04: Intrinsic resistance in Gram-positive bacteria	EUCAST Expert Rules, Intrinsic Resistance and Exceptional Phenotypes v3.1, 2016
342	coli	Staphylococcus hominis		R	always report as 'R': aztreonam, nalidixic acid, polymyxins	Expert Rules	Table 04: Intrinsic resistance in Gram-positive bacteria	EUCAST Expert Rules, Intrinsic Resistance and Exceptional Phenotypes v3.1, 2016
343	clar	Staphylococcus hominis		R	report as 'R' when erythromycin is 'R': azithromycin, clarithromycin, roxithromycin	Breakpoints	Staphylococcus	EUCAST Clinical Breakpoints v10.0, 2020
343	cfta	Staphylococcus hominis		R	always report as 'R': ceftazidime	Expert Rules	Table 04: Intrinsic resistance in Gram-positive bacteria	EUCAST Expert Rules, Intrinsic Resistance and Exceptional Phenotypes v3.1, 2016
343	coli	Staphylococcus hominis		R	always report as 'R': aztreonam, nalidixic acid, polymyxins	Expert Rules	Table 04: Intrinsic resistance in Gram-positive bacteria	EUCAST Expert Rules, Intrinsic Resistance and Exceptional Phenotypes v3.1, 2016
344	clar	Staphylococcus epidermidis		R	report as 'R' when erythromycin is 'R': azithromycin, clarithromycin, roxithromycin	Breakpoints	Staphylococcus	EUCAST Clinical Breakpoints v10.0, 2020
344	cfta	Staphylococcus epidermidis		R	always report as 'R': ceftazidime	Expert Rules	Table 04: Intrinsic resistance in Gram-positive bacteria	EUCAST Expert Rules, Intrinsic Resistance and Exceptional Phenotypes v3.1, 2016
344	coli	Staphylococcus epidermidis		R	always report as 'R': aztreonam, nalidixic acid, polymyxins	Expert Rules	Table 04: Intrinsic resistance in Gram-positive bacteria	EUCAST Expert Rules, Intrinsic Resistance and Exceptional Phenotypes v3.1, 2016
345	clar	Staphylococcus epidermidis		S	report as 'S' when erythromycin is 'S': azithromycin, clarithromycin, roxithromycin	Breakpoints	Staphylococcus	EUCAST Clinical Breakpoints v10.0, 2020
345	cfta	Staphylococcus epidermidis		R	always report as 'R': ceftazidime	Expert Rules	Table 04: Intrinsic resistance in Gram-positive bacteria	EUCAST Expert Rules, Intrinsic Resistance and Exceptional Phenotypes v3.1, 2016
345	coli	Staphylococcus epidermidis		R	always report as 'R': aztreonam, nalidixic acid, polymyxins	Expert Rules	Table 04: Intrinsic resistance in Gram-positive bacteria	EUCAST Expert Rules, Intrinsic Resistance and Exceptional Phenotypes v3.1, 2016
346	clar	Staphylococcus epidermidis		S	report as 'S' when erythromycin is 'S': azithromycin, clarithromycin, roxithromycin	Breakpoints	Staphylococcus	EUCAST Clinical Breakpoints v10.0, 2020
346	mino	Staphylococcus epidermidis		S	report as 'S' when tetracycline is 'S': doxycycline, minocycline	Breakpoints	Staphylococcus	EUCAST Clinical Breakpoints v10.0, 2020
346	cfta	Staphylococcus epidermidis		R	always report as 'R': ceftazidime	Expert Rules	Table 04: Intrinsic resistance in Gram-positive bacteria	EUCAST Expert Rules, Intrinsic Resistance and Exceptional Phenotypes v3.1, 2016
346	coli	Staphylococcus epidermidis		R	always report as 'R': aztreonam, nalidixic acid, polymyxins	Expert Rules	Table 04: Intrinsic resistance in Gram-positive bacteria	EUCAST Expert Rules, Intrinsic Resistance and Exceptional Phenotypes v3.1, 2016
346	amik	Staphylococcus epidermidis		R	report as 'R' when tobramycin is 'R': amikacin, kanamycin	Expert Rules	Table 12: Interpretive rules for aminoglycosides	EUCAST Expert Rules, Intrinsic Resistance and Exceptional Phenotypes v3.1, 2016
346	kana	Staphylococcus epidermidis		R	report as 'R' when tobramycin is 'R': amikacin, kanamycin	Expert Rules	Table 12: Interpretive rules for aminoglycosides	EUCAST Expert Rules, Intrinsic Resistance and Exceptional Phenotypes v3.1, 2016
347	clar	Staphylococcus epidermidis		R	report as 'R' when erythromycin is 'R': azithromycin, clarithromycin, roxithromycin	Breakpoints	Staphylococcus	EUCAST Clinical Breakpoints v10.0, 2020
347	cfta	Staphylococcus epidermidis		R	always report as 'R': ceftazidime	Expert Rules	Table 04: Intrinsic resistance in Gram-positive bacteria	EUCAST Expert Rules, Intrinsic Resistance and Exceptional Phenotypes v3.1, 2016
347	coli	Staphylococcus epidermidis		R	always report as 'R': aztreonam, nalidixic acid, polymyxins	Expert Rules	Table 04: Intrinsic resistance in Gram-positive bacteria	EUCAST Expert Rules, Intrinsic Resistance and Exceptional Phenotypes v3.1, 2016
347	amik	Staphylococcus epidermidis		R	report as 'R' when tobramycin is 'R': amikacin, kanamycin	Expert Rules	Table 12: Interpretive rules for aminoglycosides	EUCAST Expert Rules, Intrinsic Resistance and Exceptional Phenotypes v3.1, 2016
347	kana	Staphylococcus epidermidis		R	report as 'R' when tobramycin is 'R': amikacin, kanamycin	Expert Rules	Table 12: Interpretive rules for aminoglycosides	EUCAST Expert Rules, Intrinsic Resistance and Exceptional Phenotypes v3.1, 2016
348	clar	Staphylococcus epidermidis		S	report as 'S' when erythromycin is 'S': azithromycin, clarithromycin, roxithromycin	Breakpoints	Staphylococcus	EUCAST Clinical Breakpoints v10.0, 2020
348	cfta	Staphylococcus epidermidis		R	always report as 'R': ceftazidime	Expert Rules	Table 04: Intrinsic resistance in Gram-positive bacteria	EUCAST Expert Rules, Intrinsic Resistance and Exceptional Phenotypes v3.1, 2016
348	coli	Staphylococcus epidermidis		R	always report as 'R': aztreonam, nalidixic acid, polymyxins	Expert Rules	Table 04: Intrinsic resistance in Gram-positive bacteria	EUCAST Expert Rules, Intrinsic Resistance and Exceptional Phenotypes v3.1, 2016
349	clar	Staphylococcus hominis		R	report as 'R' when erythromycin is 'R': azithromycin, clarithromycin, roxithromycin	Breakpoints	Staphylococcus	EUCAST Clinical Breakpoints v10.0, 2020
349	cfta	Staphylococcus hominis		R	always report as 'R': ceftazidime	Expert Rules	Table 04: Intrinsic resistance in Gram-positive bacteria	EUCAST Expert Rules, Intrinsic Resistance and Exceptional Phenotypes v3.1, 2016
349	coli	Staphylococcus hominis		R	always report as 'R': aztreonam, nalidixic acid, polymyxins	Expert Rules	Table 04: Intrinsic resistance in Gram-positive bacteria	EUCAST Expert Rules, Intrinsic Resistance and Exceptional Phenotypes v3.1, 2016
350	clar	Staphylococcus hominis		R	report as 'R' when erythromycin is 'R': azithromycin, clarithromycin, roxithromycin	Breakpoints	Staphylococcus	EUCAST Clinical Breakpoints v10.0, 2020
350	cfta	Staphylococcus hominis		R	always report as 'R': ceftazidime	Expert Rules	Table 04: Intrinsic resistance in Gram-positive bacteria	EUCAST Expert Rules, Intrinsic Resistance and Exceptional Phenotypes v3.1, 2016
350	coli	Staphylococcus hominis		R	always report as 'R': aztreonam, nalidixic acid, polymyxins	Expert Rules	Table 04: Intrinsic resistance in Gram-positive bacteria	EUCAST Expert Rules, Intrinsic Resistance and Exceptional Phenotypes v3.1, 2016
351	clar	Staphylococcus epidermidis		R	report as 'R' when erythromycin is 'R': azithromycin, clarithromycin, roxithromycin	Breakpoints	Staphylococcus	EUCAST Clinical Breakpoints v10.0, 2020
351	mino	Staphylococcus epidermidis		S	report as 'S' when tetracycline is 'S': doxycycline, minocycline	Breakpoints	Staphylococcus	EUCAST Clinical Breakpoints v10.0, 2020
351	cfta	Staphylococcus epidermidis		R	always report as 'R': ceftazidime	Expert Rules	Table 04: Intrinsic resistance in Gram-positive bacteria	EUCAST Expert Rules, Intrinsic Resistance and Exceptional Phenotypes v3.1, 2016
351	coli	Staphylococcus epidermidis		R	always report as 'R': aztreonam, nalidixic acid, polymyxins	Expert Rules	Table 04: Intrinsic resistance in Gram-positive bacteria	EUCAST Expert Rules, Intrinsic Resistance and Exceptional Phenotypes v3.1, 2016
351	amik	Staphylococcus epidermidis		R	report as 'R' when tobramycin is 'R': amikacin, kanamycin	Expert Rules	Table 12: Interpretive rules for aminoglycosides	EUCAST Expert Rules, Intrinsic Resistance and Exceptional Phenotypes v3.1, 2016
351	kana	Staphylococcus epidermidis		R	report as 'R' when tobramycin is 'R': amikacin, kanamycin	Expert Rules	Table 12: Interpretive rules for aminoglycosides	EUCAST Expert Rules, Intrinsic Resistance and Exceptional Phenotypes v3.1, 2016
352	clar	Staphylococcus hominis		R	report as 'R' when erythromycin is 'R': azithromycin, clarithromycin, roxithromycin	Breakpoints	Staphylococcus	EUCAST Clinical Breakpoints v10.0, 2020
352	cfta	Staphylococcus hominis		R	always report as 'R': ceftazidime	Expert Rules	Table 04: Intrinsic resistance in Gram-positive bacteria	EUCAST Expert Rules, Intrinsic Resistance and Exceptional Phenotypes v3.1, 2016
352	coli	Staphylococcus hominis		R	always report as 'R': aztreonam, nalidixic acid, polymyxins	Expert Rules	Table 04: Intrinsic resistance in Gram-positive bacteria	EUCAST Expert Rules, Intrinsic Resistance and Exceptional Phenotypes v3.1, 2016
352	amik	Staphylococcus hominis		R	report as 'R' when tobramycin is 'R': amikacin, kanamycin	Expert Rules	Table 12: Interpretive rules for aminoglycosides	EUCAST Expert Rules, Intrinsic Resistance and Exceptional Phenotypes v3.1, 2016
352	kana	Staphylococcus hominis		R	report as 'R' when tobramycin is 'R': amikacin, kanamycin	Expert Rules	Table 12: Interpretive rules for aminoglycosides	EUCAST Expert Rules, Intrinsic Resistance and Exceptional Phenotypes v3.1, 2016
353	clar	Staphylococcus hominis		R	report as 'R' when erythromycin is 'R': azithromycin, clarithromycin, roxithromycin	Breakpoints	Staphylococcus	EUCAST Clinical Breakpoints v10.0, 2020
353	mino	Staphylococcus hominis		S	report as 'S' when tetracycline is 'S': doxycycline, minocycline	Breakpoints	Staphylococcus	EUCAST Clinical Breakpoints v10.0, 2020
353	cfta	Staphylococcus hominis		R	always report as 'R': ceftazidime	Expert Rules	Table 04: Intrinsic resistance in Gram-positive bacteria	EUCAST Expert Rules, Intrinsic Resistance and Exceptional Phenotypes v3.1, 2016
353	coli	Staphylococcus hominis		R	always report as 'R': aztreonam, nalidixic acid, polymyxins	Expert Rules	Table 04: Intrinsic resistance in Gram-positive bacteria	EUCAST Expert Rules, Intrinsic Resistance and Exceptional Phenotypes v3.1, 2016
354	clar	Staphylococcus hominis		S	report as 'S' when erythromycin is 'S': azithromycin, clarithromycin, roxithromycin	Breakpoints	Staphylococcus	EUCAST Clinical Breakpoints v10.0, 2020
354	mino	Staphylococcus hominis		S	report as 'S' when tetracycline is 'S': doxycycline, minocycline	Breakpoints	Staphylococcus	EUCAST Clinical Breakpoints v10.0, 2020
354	cfta	Staphylococcus hominis		R	always report as 'R': ceftazidime	Expert Rules	Table 04: Intrinsic resistance in Gram-positive bacteria	EUCAST Expert Rules, Intrinsic Resistance and Exceptional Phenotypes v3.1, 2016
354	coli	Staphylococcus hominis		R	always report as 'R': aztreonam, nalidixic acid, polymyxins	Expert Rules	Table 04: Intrinsic resistance in Gram-positive bacteria	EUCAST Expert Rules, Intrinsic Resistance and Exceptional Phenotypes v3.1, 2016
355	clar	Staphylococcus epidermidis		S	report as 'S' when erythromycin is 'S': azithromycin, clarithromycin, roxithromycin	Breakpoints	Staphylococcus	EUCAST Clinical Breakpoints v10.0, 2020
355	cfta	Staphylococcus epidermidis		R	always report as 'R': ceftazidime	Expert Rules	Table 04: Intrinsic resistance in Gram-positive bacteria	EUCAST Expert Rules, Intrinsic Resistance and Exceptional Phenotypes v3.1, 2016
355	coli	Staphylococcus epidermidis		R	always report as 'R': aztreonam, nalidixic acid, polymyxins	Expert Rules	Table 04: Intrinsic resistance in Gram-positive bacteria	EUCAST Expert Rules, Intrinsic Resistance and Exceptional Phenotypes v3.1, 2016
356	clar	Staphylococcus hominis		R	report as 'R' when erythromycin is 'R': azithromycin, clarithromycin, roxithromycin	Breakpoints	Staphylococcus	EUCAST Clinical Breakpoints v10.0, 2020
356	mino	Staphylococcus hominis		S	report as 'S' when tetracycline is 'S': doxycycline, minocycline	Breakpoints	Staphylococcus	EUCAST Clinical Breakpoints v10.0, 2020
356	cfta	Staphylococcus hominis		R	always report as 'R': ceftazidime	Expert Rules	Table 04: Intrinsic resistance in Gram-positive bacteria	EUCAST Expert Rules, Intrinsic Resistance and Exceptional Phenotypes v3.1, 2016
356	coli	Staphylococcus hominis		R	always report as 'R': aztreonam, nalidixic acid, polymyxins	Expert Rules	Table 04: Intrinsic resistance in Gram-positive bacteria	EUCAST Expert Rules, Intrinsic Resistance and Exceptional Phenotypes v3.1, 2016
356	amik	Staphylococcus hominis		R	report as 'R' when tobramycin is 'R': amikacin, kanamycin	Expert Rules	Table 12: Interpretive rules for aminoglycosides	EUCAST Expert Rules, Intrinsic Resistance and Exceptional Phenotypes v3.1, 2016
356	kana	Staphylococcus hominis		R	report as 'R' when tobramycin is 'R': amikacin, kanamycin	Expert Rules	Table 12: Interpretive rules for aminoglycosides	EUCAST Expert Rules, Intrinsic Resistance and Exceptional Phenotypes v3.1, 2016
357	clar	Staphylococcus haemolyticus		R	report as 'R' when erythromycin is 'R': azithromycin, clarithromycin, roxithromycin	Breakpoints	Staphylococcus	EUCAST Clinical Breakpoints v10.0, 2020
357	cfta	Staphylococcus haemolyticus		R	always report as 'R': ceftazidime	Expert Rules	Table 04: Intrinsic resistance in Gram-positive bacteria	EUCAST Expert Rules, Intrinsic Resistance and Exceptional Phenotypes v3.1, 2016
357	coli	Staphylococcus haemolyticus		R	always report as 'R': aztreonam, nalidixic acid, polymyxins	Expert Rules	Table 04: Intrinsic resistance in Gram-positive bacteria	EUCAST Expert Rules, Intrinsic Resistance and Exceptional Phenotypes v3.1, 2016
358	clar	Staphylococcus epidermidis		R	report as 'R' when erythromycin is 'R': azithromycin, clarithromycin, roxithromycin	Breakpoints	Staphylococcus	EUCAST Clinical Breakpoints v10.0, 2020
358	mino	Staphylococcus epidermidis		S	report as 'S' when tetracycline is 'S': doxycycline, minocycline	Breakpoints	Staphylococcus	EUCAST Clinical Breakpoints v10.0, 2020
358	cfta	Staphylococcus epidermidis		R	always report as 'R': ceftazidime	Expert Rules	Table 04: Intrinsic resistance in Gram-positive bacteria	EUCAST Expert Rules, Intrinsic Resistance and Exceptional Phenotypes v3.1, 2016
358	coli	Staphylococcus epidermidis		R	always report as 'R': aztreonam, nalidixic acid, polymyxins	Expert Rules	Table 04: Intrinsic resistance in Gram-positive bacteria	EUCAST Expert Rules, Intrinsic Resistance and Exceptional Phenotypes v3.1, 2016
359	clar	Staphylococcus epidermidis		R	report as 'R' when erythromycin is 'R': azithromycin, clarithromycin, roxithromycin	Breakpoints	Staphylococcus	EUCAST Clinical Breakpoints v10.0, 2020
359	mino	Staphylococcus epidermidis		S	report as 'S' when tetracycline is 'S': doxycycline, minocycline	Breakpoints	Staphylococcus	EUCAST Clinical Breakpoints v10.0, 2020
359	cfta	Staphylococcus epidermidis		R	always report as 'R': ceftazidime	Expert Rules	Table 04: Intrinsic resistance in Gram-positive bacteria	EUCAST Expert Rules, Intrinsic Resistance and Exceptional Phenotypes v3.1, 2016
359	coli	Staphylococcus epidermidis		R	always report as 'R': aztreonam, nalidixic acid, polymyxins	Expert Rules	Table 04: Intrinsic resistance in Gram-positive bacteria	EUCAST Expert Rules, Intrinsic Resistance and Exceptional Phenotypes v3.1, 2016
359	amik	Staphylococcus epidermidis		R	report as 'R' when tobramycin is 'R': amikacin, kanamycin	Expert Rules	Table 12: Interpretive rules for aminoglycosides	EUCAST Expert Rules, Intrinsic Resistance and Exceptional Phenotypes v3.1, 2016
359	kana	Staphylococcus epidermidis		R	report as 'R' when tobramycin is 'R': amikacin, kanamycin	Expert Rules	Table 12: Interpretive rules for aminoglycosides	EUCAST Expert Rules, Intrinsic Resistance and Exceptional Phenotypes v3.1, 2016
360	clar	Staphylococcus epidermidis		S	report as 'S' when erythromycin is 'S': azithromycin, clarithromycin, roxithromycin	Breakpoints	Staphylococcus	EUCAST Clinical Breakpoints v10.0, 2020
360	mino	Staphylococcus epidermidis		S	report as 'S' when tetracycline is 'S': doxycycline, minocycline	Breakpoints	Staphylococcus	EUCAST Clinical Breakpoints v10.0, 2020
360	cfta	Staphylococcus epidermidis		R	always report as 'R': ceftazidime	Expert Rules	Table 04: Intrinsic resistance in Gram-positive bacteria	EUCAST Expert Rules, Intrinsic Resistance and Exceptional Phenotypes v3.1, 2016
360	coli	Staphylococcus epidermidis		R	always report as 'R': aztreonam, nalidixic acid, polymyxins	Expert Rules	Table 04: Intrinsic resistance in Gram-positive bacteria	EUCAST Expert Rules, Intrinsic Resistance and Exceptional Phenotypes v3.1, 2016
361	clar	Staphylococcus hominis		S	report as 'S' when erythromycin is 'S': azithromycin, clarithromycin, roxithromycin	Breakpoints	Staphylococcus	EUCAST Clinical Breakpoints v10.0, 2020
361	mino	Staphylococcus hominis		S	report as 'S' when tetracycline is 'S': doxycycline, minocycline	Breakpoints	Staphylococcus	EUCAST Clinical Breakpoints v10.0, 2020
361	cfta	Staphylococcus hominis		R	always report as 'R': ceftazidime	Expert Rules	Table 04: Intrinsic resistance in Gram-positive bacteria	EUCAST Expert Rules, Intrinsic Resistance and Exceptional Phenotypes v3.1, 2016
361	coli	Staphylococcus hominis		R	always report as 'R': aztreonam, nalidixic acid, polymyxins	Expert Rules	Table 04: Intrinsic resistance in Gram-positive bacteria	EUCAST Expert Rules, Intrinsic Resistance and Exceptional Phenotypes v3.1, 2016
362	clar	Staphylococcus capitis		S	report as 'S' when erythromycin is 'S': azithromycin, clarithromycin, roxithromycin	Breakpoints	Staphylococcus	EUCAST Clinical Breakpoints v10.0, 2020
362	mino	Staphylococcus capitis		S	report as 'S' when tetracycline is 'S': doxycycline, minocycline	Breakpoints	Staphylococcus	EUCAST Clinical Breakpoints v10.0, 2020
362	cfta	Staphylococcus capitis		R	always report as 'R': ceftazidime, fosfomycin	Expert Rules	Table 04: Intrinsic resistance in Gram-positive bacteria	EUCAST Expert Rules, Intrinsic Resistance and Exceptional Phenotypes v3.1, 2016
362	coli	Staphylococcus capitis		R	always report as 'R': aztreonam, nalidixic acid, polymyxins	Expert Rules	Table 04: Intrinsic resistance in Gram-positive bacteria	EUCAST Expert Rules, Intrinsic Resistance and Exceptional Phenotypes v3.1, 2016
363	clar	Staphylococcus epidermidis		R	report as 'R' when erythromycin is 'R': azithromycin, clarithromycin, roxithromycin	Breakpoints	Staphylococcus	EUCAST Clinical Breakpoints v10.0, 2020
363	mino	Staphylococcus epidermidis		S	report as 'S' when tetracycline is 'S': doxycycline, minocycline	Breakpoints	Staphylococcus	EUCAST Clinical Breakpoints v10.0, 2020
363	cfta	Staphylococcus epidermidis		R	always report as 'R': ceftazidime	Expert Rules	Table 04: Intrinsic resistance in Gram-positive bacteria	EUCAST Expert Rules, Intrinsic Resistance and Exceptional Phenotypes v3.1, 2016
363	coli	Staphylococcus epidermidis		R	always report as 'R': aztreonam, nalidixic acid, polymyxins	Expert Rules	Table 04: Intrinsic resistance in Gram-positive bacteria	EUCAST Expert Rules, Intrinsic Resistance and Exceptional Phenotypes v3.1, 2016
363	amik	Staphylococcus epidermidis		R	report as 'R' when tobramycin is 'R': amikacin, kanamycin	Expert Rules	Table 12: Interpretive rules for aminoglycosides	EUCAST Expert Rules, Intrinsic Resistance and Exceptional Phenotypes v3.1, 2016
363	kana	Staphylococcus epidermidis		R	report as 'R' when tobramycin is 'R': amikacin, kanamycin	Expert Rules	Table 12: Interpretive rules for aminoglycosides	EUCAST Expert Rules, Intrinsic Resistance and Exceptional Phenotypes v3.1, 2016
364	clar	Staphylococcus lugdunensis		S	report as 'S' when erythromycin is 'S': azithromycin, clarithromycin, roxithromycin	Breakpoints	Staphylococcus	EUCAST Clinical Breakpoints v10.0, 2020
364	mino	Staphylococcus lugdunensis		S	report as 'S' when tetracycline is 'S': doxycycline, minocycline	Breakpoints	Staphylococcus	EUCAST Clinical Breakpoints v10.0, 2020
364	coli	Staphylococcus lugdunensis		R	always report as 'R': aztreonam, nalidixic acid, polymyxins	Expert Rules	Table 04: Intrinsic resistance in Gram-positive bacteria	EUCAST Expert Rules, Intrinsic Resistance and Exceptional Phenotypes v3.1, 2016
365	clar	Staphylococcus epidermidis		R	report as 'R' when erythromycin is 'R': azithromycin, clarithromycin, roxithromycin	Breakpoints	Staphylococcus	EUCAST Clinical Breakpoints v10.0, 2020
365	cfta	Staphylococcus epidermidis		R	always report as 'R': ceftazidime	Expert Rules	Table 04: Intrinsic resistance in Gram-positive bacteria	EUCAST Expert Rules, Intrinsic Resistance and Exceptional Phenotypes v3.1, 2016
365	coli	Staphylococcus epidermidis		R	always report as 'R': aztreonam, nalidixic acid, polymyxins	Expert Rules	Table 04: Intrinsic resistance in Gram-positive bacteria	EUCAST Expert Rules, Intrinsic Resistance and Exceptional Phenotypes v3.1, 2016
365	amik	Staphylococcus epidermidis		R	report as 'R' when tobramycin is 'R': amikacin, kanamycin	Expert Rules	Table 12: Interpretive rules for aminoglycosides	EUCAST Expert Rules, Intrinsic Resistance and Exceptional Phenotypes v3.1, 2016
365	kana	Staphylococcus epidermidis		R	report as 'R' when tobramycin is 'R': amikacin, kanamycin	Expert Rules	Table 12: Interpretive rules for aminoglycosides	EUCAST Expert Rules, Intrinsic Resistance and Exceptional Phenotypes v3.1, 2016
366	clar	Staphylococcus epidermidis		R	report as 'R' when erythromycin is 'R': azithromycin, clarithromycin, roxithromycin	Breakpoints	Staphylococcus	EUCAST Clinical Breakpoints v10.0, 2020
366	cfta	Staphylococcus epidermidis		R	always report as 'R': ceftazidime	Expert Rules	Table 04: Intrinsic resistance in Gram-positive bacteria	EUCAST Expert Rules, Intrinsic Resistance and Exceptional Phenotypes v3.1, 2016
366	coli	Staphylococcus epidermidis		R	always report as 'R': aztreonam, nalidixic acid, polymyxins	Expert Rules	Table 04: Intrinsic resistance in Gram-positive bacteria	EUCAST Expert Rules, Intrinsic Resistance and Exceptional Phenotypes v3.1, 2016
366	amik	Staphylococcus epidermidis		R	report as 'R' when tobramycin is 'R': amikacin, kanamycin	Expert Rules	Table 12: Interpretive rules for aminoglycosides	EUCAST Expert Rules, Intrinsic Resistance and Exceptional Phenotypes v3.1, 2016
366	kana	Staphylococcus epidermidis		R	report as 'R' when tobramycin is 'R': amikacin, kanamycin	Expert Rules	Table 12: Interpretive rules for aminoglycosides	EUCAST Expert Rules, Intrinsic Resistance and Exceptional Phenotypes v3.1, 2016
367	clar	Staphylococcus epidermidis		R	report as 'R' when erythromycin is 'R': azithromycin, clarithromycin, roxithromycin	Breakpoints	Staphylococcus	EUCAST Clinical Breakpoints v10.0, 2020
367	cfta	Staphylococcus epidermidis		R	always report as 'R': ceftazidime	Expert Rules	Table 04: Intrinsic resistance in Gram-positive bacteria	EUCAST Expert Rules, Intrinsic Resistance and Exceptional Phenotypes v3.1, 2016
367	coli	Staphylococcus epidermidis		R	always report as 'R': aztreonam, nalidixic acid, polymyxins	Expert Rules	Table 04: Intrinsic resistance in Gram-positive bacteria	EUCAST Expert Rules, Intrinsic Resistance and Exceptional Phenotypes v3.1, 2016
367	amik	Staphylococcus epidermidis		R	report as 'R' when tobramycin is 'R': amikacin, kanamycin	Expert Rules	Table 12: Interpretive rules for aminoglycosides	EUCAST Expert Rules, Intrinsic Resistance and Exceptional Phenotypes v3.1, 2016
367	kana	Staphylococcus epidermidis		R	report as 'R' when tobramycin is 'R': amikacin, kanamycin	Expert Rules	Table 12: Interpretive rules for aminoglycosides	EUCAST Expert Rules, Intrinsic Resistance and Exceptional Phenotypes v3.1, 2016
368	clar	Staphylococcus capitis		S	report as 'S' when erythromycin is 'S': azithromycin, clarithromycin, roxithromycin	Breakpoints	Staphylococcus	EUCAST Clinical Breakpoints v10.0, 2020
368	mino	Staphylococcus capitis		S	report as 'S' when tetracycline is 'S': doxycycline, minocycline	Breakpoints	Staphylococcus	EUCAST Clinical Breakpoints v10.0, 2020
368	cfta	Staphylococcus capitis		R	always report as 'R': ceftazidime, fosfomycin	Expert Rules	Table 04: Intrinsic resistance in Gram-positive bacteria	EUCAST Expert Rules, Intrinsic Resistance and Exceptional Phenotypes v3.1, 2016
368	coli	Staphylococcus capitis		R	always report as 'R': aztreonam, nalidixic acid, polymyxins	Expert Rules	Table 04: Intrinsic resistance in Gram-positive bacteria	EUCAST Expert Rules, Intrinsic Resistance and Exceptional Phenotypes v3.1, 2016
369	clar	Staphylococcus epidermidis		R	report as 'R' when erythromycin is 'R': azithromycin, clarithromycin, roxithromycin	Breakpoints	Staphylococcus	EUCAST Clinical Breakpoints v10.0, 2020
369	cfta	Staphylococcus epidermidis		R	always report as 'R': ceftazidime	Expert Rules	Table 04: Intrinsic resistance in Gram-positive bacteria	EUCAST Expert Rules, Intrinsic Resistance and Exceptional Phenotypes v3.1, 2016
369	coli	Staphylococcus epidermidis		R	always report as 'R': aztreonam, nalidixic acid, polymyxins	Expert Rules	Table 04: Intrinsic resistance in Gram-positive bacteria	EUCAST Expert Rules, Intrinsic Resistance and Exceptional Phenotypes v3.1, 2016
370	clar	Staphylococcus hominis		R	report as 'R' when erythromycin is 'R': azithromycin, clarithromycin, roxithromycin	Breakpoints	Staphylococcus	EUCAST Clinical Breakpoints v10.0, 2020
370	cfta	Staphylococcus hominis		R	always report as 'R': ceftazidime	Expert Rules	Table 04: Intrinsic resistance in Gram-positive bacteria	EUCAST Expert Rules, Intrinsic Resistance and Exceptional Phenotypes v3.1, 2016
370	coli	Staphylococcus hominis		R	always report as 'R': aztreonam, nalidixic acid, polymyxins	Expert Rules	Table 04: Intrinsic resistance in Gram-positive bacteria	EUCAST Expert Rules, Intrinsic Resistance and Exceptional Phenotypes v3.1, 2016
371	clar	Staphylococcus epidermidis		S	report as 'S' when erythromycin is 'S': azithromycin, clarithromycin, roxithromycin	Breakpoints	Staphylococcus	EUCAST Clinical Breakpoints v10.0, 2020
371	mino	Staphylococcus epidermidis		S	report as 'S' when tetracycline is 'S': doxycycline, minocycline	Breakpoints	Staphylococcus	EUCAST Clinical Breakpoints v10.0, 2020
371	cfta	Staphylococcus epidermidis		R	always report as 'R': ceftazidime	Expert Rules	Table 04: Intrinsic resistance in Gram-positive bacteria	EUCAST Expert Rules, Intrinsic Resistance and Exceptional Phenotypes v3.1, 2016
371	coli	Staphylococcus epidermidis		R	always report as 'R': aztreonam, nalidixic acid, polymyxins	Expert Rules	Table 04: Intrinsic resistance in Gram-positive bacteria	EUCAST Expert Rules, Intrinsic Resistance and Exceptional Phenotypes v3.1, 2016
372	clar	Staphylococcus epidermidis		S	report as 'S' when erythromycin is 'S': azithromycin, clarithromycin, roxithromycin	Breakpoints	Staphylococcus	EUCAST Clinical Breakpoints v10.0, 2020
372	mino	Staphylococcus epidermidis		S	report as 'S' when tetracycline is 'S': doxycycline, minocycline	Breakpoints	Staphylococcus	EUCAST Clinical Breakpoints v10.0, 2020
372	cfta	Staphylococcus epidermidis		R	always report as 'R': ceftazidime	Expert Rules	Table 04: Intrinsic resistance in Gram-positive bacteria	EUCAST Expert Rules, Intrinsic Resistance and Exceptional Phenotypes v3.1, 2016
372	coli	Staphylococcus epidermidis		R	always report as 'R': aztreonam, nalidixic acid, polymyxins	Expert Rules	Table 04: Intrinsic resistance in Gram-positive bacteria	EUCAST Expert Rules, Intrinsic Resistance and Exceptional Phenotypes v3.1, 2016
373	clar	Staphylococcus epidermidis		R	report as 'R' when erythromycin is 'R': azithromycin, clarithromycin, roxithromycin	Breakpoints	Staphylococcus	EUCAST Clinical Breakpoints v10.0, 2020
373	mino	Staphylococcus epidermidis		S	report as 'S' when tetracycline is 'S': doxycycline, minocycline	Breakpoints	Staphylococcus	EUCAST Clinical Breakpoints v10.0, 2020
373	cfta	Staphylococcus epidermidis		R	always report as 'R': ceftazidime	Expert Rules	Table 04: Intrinsic resistance in Gram-positive bacteria	EUCAST Expert Rules, Intrinsic Resistance and Exceptional Phenotypes v3.1, 2016
373	coli	Staphylococcus epidermidis		R	always report as 'R': aztreonam, nalidixic acid, polymyxins	Expert Rules	Table 04: Intrinsic resistance in Gram-positive bacteria	EUCAST Expert Rules, Intrinsic Resistance and Exceptional Phenotypes v3.1, 2016
373	amik	Staphylococcus epidermidis		R	report as 'R' when tobramycin is 'R': amikacin, kanamycin	Expert Rules	Table 12: Interpretive rules for aminoglycosides	EUCAST Expert Rules, Intrinsic Resistance and Exceptional Phenotypes v3.1, 2016
373	kana	Staphylococcus epidermidis		R	report as 'R' when tobramycin is 'R': amikacin, kanamycin	Expert Rules	Table 12: Interpretive rules for aminoglycosides	EUCAST Expert Rules, Intrinsic Resistance and Exceptional Phenotypes v3.1, 2016
374	clar	Staphylococcus hominis		R	report as 'R' when erythromycin is 'R': azithromycin, clarithromycin, roxithromycin	Breakpoints	Staphylococcus	EUCAST Clinical Breakpoints v10.0, 2020
374	cfta	Staphylococcus hominis		R	always report as 'R': ceftazidime	Expert Rules	Table 04: Intrinsic resistance in Gram-positive bacteria	EUCAST Expert Rules, Intrinsic Resistance and Exceptional Phenotypes v3.1, 2016
374	coli	Staphylococcus hominis		R	always report as 'R': aztreonam, nalidixic acid, polymyxins	Expert Rules	Table 04: Intrinsic resistance in Gram-positive bacteria	EUCAST Expert Rules, Intrinsic Resistance and Exceptional Phenotypes v3.1, 2016
375	clar	Staphylococcus epidermidis		R	report as 'R' when erythromycin is 'R': azithromycin, clarithromycin, roxithromycin	Breakpoints	Staphylococcus	EUCAST Clinical Breakpoints v10.0, 2020
375	mino	Staphylococcus epidermidis		S	report as 'S' when tetracycline is 'S': doxycycline, minocycline	Breakpoints	Staphylococcus	EUCAST Clinical Breakpoints v10.0, 2020
375	cfta	Staphylococcus epidermidis		R	always report as 'R': ceftazidime	Expert Rules	Table 04: Intrinsic resistance in Gram-positive bacteria	EUCAST Expert Rules, Intrinsic Resistance and Exceptional Phenotypes v3.1, 2016
375	coli	Staphylococcus epidermidis		R	always report as 'R': aztreonam, nalidixic acid, polymyxins	Expert Rules	Table 04: Intrinsic resistance in Gram-positive bacteria	EUCAST Expert Rules, Intrinsic Resistance and Exceptional Phenotypes v3.1, 2016
375	amik	Staphylococcus epidermidis		R	report as 'R' when tobramycin is 'R': amikacin, kanamycin	Expert Rules	Table 12: Interpretive rules for aminoglycosides	EUCAST Expert Rules, Intrinsic Resistance and Exceptional Phenotypes v3.1, 2016
375	kana	Staphylococcus epidermidis		R	report as 'R' when tobramycin is 'R': amikacin, kanamycin	Expert Rules	Table 12: Interpretive rules for aminoglycosides	EUCAST Expert Rules, Intrinsic Resistance and Exceptional Phenotypes v3.1, 2016
376	clar	Staphylococcus hominis		S	report as 'S' when erythromycin is 'S': azithromycin, clarithromycin, roxithromycin	Breakpoints	Staphylococcus	EUCAST Clinical Breakpoints v10.0, 2020
376	cfta	Staphylococcus hominis		R	always report as 'R': ceftazidime	Expert Rules	Table 04: Intrinsic resistance in Gram-positive bacteria	EUCAST Expert Rules, Intrinsic Resistance and Exceptional Phenotypes v3.1, 2016
376	coli	Staphylococcus hominis		R	always report as 'R': aztreonam, nalidixic acid, polymyxins	Expert Rules	Table 04: Intrinsic resistance in Gram-positive bacteria	EUCAST Expert Rules, Intrinsic Resistance and Exceptional Phenotypes v3.1, 2016
377	clar	Staphylococcus epidermidis		R	report as 'R' when erythromycin is 'R': azithromycin, clarithromycin, roxithromycin	Breakpoints	Staphylococcus	EUCAST Clinical Breakpoints v10.0, 2020
377	mino	Staphylococcus epidermidis		S	report as 'S' when tetracycline is 'S': doxycycline, minocycline	Breakpoints	Staphylococcus	EUCAST Clinical Breakpoints v10.0, 2020
377	cfta	Staphylococcus epidermidis		R	always report as 'R': ceftazidime	Expert Rules	Table 04: Intrinsic resistance in Gram-positive bacteria	EUCAST Expert Rules, Intrinsic Resistance and Exceptional Phenotypes v3.1, 2016
377	coli	Staphylococcus epidermidis		R	always report as 'R': aztreonam, nalidixic acid, polymyxins	Expert Rules	Table 04: Intrinsic resistance in Gram-positive bacteria	EUCAST Expert Rules, Intrinsic Resistance and Exceptional Phenotypes v3.1, 2016
378	clar	Staphylococcus epidermidis		R	report as 'R' when erythromycin is 'R': azithromycin, clarithromycin, roxithromycin	Breakpoints	Staphylococcus	EUCAST Clinical Breakpoints v10.0, 2020
378	mino	Staphylococcus epidermidis		S	report as 'S' when tetracycline is 'S': doxycycline, minocycline	Breakpoints	Staphylococcus	EUCAST Clinical Breakpoints v10.0, 2020
378	cfta	Staphylococcus epidermidis		R	always report as 'R': ceftazidime	Expert Rules	Table 04: Intrinsic resistance in Gram-positive bacteria	EUCAST Expert Rules, Intrinsic Resistance and Exceptional Phenotypes v3.1, 2016
378	coli	Staphylococcus epidermidis		R	always report as 'R': aztreonam, nalidixic acid, polymyxins	Expert Rules	Table 04: Intrinsic resistance in Gram-positive bacteria	EUCAST Expert Rules, Intrinsic Resistance and Exceptional Phenotypes v3.1, 2016
379	clar	Staphylococcus hominis		S	report as 'S' when erythromycin is 'S': azithromycin, clarithromycin, roxithromycin	Breakpoints	Staphylococcus	EUCAST Clinical Breakpoints v10.0, 2020
379	cfta	Staphylococcus hominis		R	always report as 'R': ceftazidime	Expert Rules	Table 04: Intrinsic resistance in Gram-positive bacteria	EUCAST Expert Rules, Intrinsic Resistance and Exceptional Phenotypes v3.1, 2016
379	coli	Staphylococcus hominis		R	always report as 'R': aztreonam, nalidixic acid, polymyxins	Expert Rules	Table 04: Intrinsic resistance in Gram-positive bacteria	EUCAST Expert Rules, Intrinsic Resistance and Exceptional Phenotypes v3.1, 2016
380	clar	Staphylococcus hominis		R	report as 'R' when erythromycin is 'R': azithromycin, clarithromycin, roxithromycin	Breakpoints	Staphylococcus	EUCAST Clinical Breakpoints v10.0, 2020
380	cfta	Staphylococcus hominis		R	always report as 'R': ceftazidime	Expert Rules	Table 04: Intrinsic resistance in Gram-positive bacteria	EUCAST Expert Rules, Intrinsic Resistance and Exceptional Phenotypes v3.1, 2016
380	coli	Staphylococcus hominis		R	always report as 'R': aztreonam, nalidixic acid, polymyxins	Expert Rules	Table 04: Intrinsic resistance in Gram-positive bacteria	EUCAST Expert Rules, Intrinsic Resistance and Exceptional Phenotypes v3.1, 2016
380	amik	Staphylococcus hominis		R	report as 'R' when tobramycin is 'R': amikacin, kanamycin	Expert Rules	Table 12: Interpretive rules for aminoglycosides	EUCAST Expert Rules, Intrinsic Resistance and Exceptional Phenotypes v3.1, 2016
380	kana	Staphylococcus hominis		R	report as 'R' when tobramycin is 'R': amikacin, kanamycin	Expert Rules	Table 12: Interpretive rules for aminoglycosides	EUCAST Expert Rules, Intrinsic Resistance and Exceptional Phenotypes v3.1, 2016
381	clar	Staphylococcus hominis		R	report as 'R' when erythromycin is 'R': azithromycin, clarithromycin, roxithromycin	Breakpoints	Staphylococcus	EUCAST Clinical Breakpoints v10.0, 2020
381	cfta	Staphylococcus hominis		R	always report as 'R': ceftazidime	Expert Rules	Table 04: Intrinsic resistance in Gram-positive bacteria	EUCAST Expert Rules, Intrinsic Resistance and Exceptional Phenotypes v3.1, 2016
381	coli	Staphylococcus hominis		R	always report as 'R': aztreonam, nalidixic acid, polymyxins	Expert Rules	Table 04: Intrinsic resistance in Gram-positive bacteria	EUCAST Expert Rules, Intrinsic Resistance and Exceptional Phenotypes v3.1, 2016
382	clar	Staphylococcus hominis		S	report as 'S' when erythromycin is 'S': azithromycin, clarithromycin, roxithromycin	Breakpoints	Staphylococcus	EUCAST Clinical Breakpoints v10.0, 2020
382	mino	Staphylococcus hominis		S	report as 'S' when tetracycline is 'S': doxycycline, minocycline	Breakpoints	Staphylococcus	EUCAST Clinical Breakpoints v10.0, 2020
382	cfta	Staphylococcus hominis		R	always report as 'R': ceftazidime	Expert Rules	Table 04: Intrinsic resistance in Gram-positive bacteria	EUCAST Expert Rules, Intrinsic Resistance and Exceptional Phenotypes v3.1, 2016
382	coli	Staphylococcus hominis		R	always report as 'R': aztreonam, nalidixic acid, polymyxins	Expert Rules	Table 04: Intrinsic resistance in Gram-positive bacteria	EUCAST Expert Rules, Intrinsic Resistance and Exceptional Phenotypes v3.1, 2016
383	clar	Staphylococcus hominis		R	report as 'R' when erythromycin is 'R': azithromycin, clarithromycin, roxithromycin	Breakpoints	Staphylococcus	EUCAST Clinical Breakpoints v10.0, 2020
383	cfta	Staphylococcus hominis		R	always report as 'R': ceftazidime	Expert Rules	Table 04: Intrinsic resistance in Gram-positive bacteria	EUCAST Expert Rules, Intrinsic Resistance and Exceptional Phenotypes v3.1, 2016
383	coli	Staphylococcus hominis		R	always report as 'R': aztreonam, nalidixic acid, polymyxins	Expert Rules	Table 04: Intrinsic resistance in Gram-positive bacteria	EUCAST Expert Rules, Intrinsic Resistance and Exceptional Phenotypes v3.1, 2016
384	clar	Staphylococcus hominis		S	report as 'S' when erythromycin is 'S': azithromycin, clarithromycin, roxithromycin	Breakpoints	Staphylococcus	EUCAST Clinical Breakpoints v10.0, 2020
384	cfta	Staphylococcus hominis		R	always report as 'R': ceftazidime	Expert Rules	Table 04: Intrinsic resistance in Gram-positive bacteria	EUCAST Expert Rules, Intrinsic Resistance and Exceptional Phenotypes v3.1, 2016
384	coli	Staphylococcus hominis		R	always report as 'R': aztreonam, nalidixic acid, polymyxins	Expert Rules	Table 04: Intrinsic resistance in Gram-positive bacteria	EUCAST Expert Rules, Intrinsic Resistance and Exceptional Phenotypes v3.1, 2016
385	clar	Staphylococcus epidermidis		R	report as 'R' when erythromycin is 'R': azithromycin, clarithromycin, roxithromycin	Breakpoints	Staphylococcus	EUCAST Clinical Breakpoints v10.0, 2020
385	cfta	Staphylococcus epidermidis		R	always report as 'R': ceftazidime	Expert Rules	Table 04: Intrinsic resistance in Gram-positive bacteria	EUCAST Expert Rules, Intrinsic Resistance and Exceptional Phenotypes v3.1, 2016
385	coli	Staphylococcus epidermidis		R	always report as 'R': aztreonam, nalidixic acid, polymyxins	Expert Rules	Table 04: Intrinsic resistance in Gram-positive bacteria	EUCAST Expert Rules, Intrinsic Resistance and Exceptional Phenotypes v3.1, 2016
385	amik	Staphylococcus epidermidis		R	report as 'R' when tobramycin is 'R': amikacin, kanamycin	Expert Rules	Table 12: Interpretive rules for aminoglycosides	EUCAST Expert Rules, Intrinsic Resistance and Exceptional Phenotypes v3.1, 2016
385	kana	Staphylococcus epidermidis		R	report as 'R' when tobramycin is 'R': amikacin, kanamycin	Expert Rules	Table 12: Interpretive rules for aminoglycosides	EUCAST Expert Rules, Intrinsic Resistance and Exceptional Phenotypes v3.1, 2016
386	clar	Staphylococcus epidermidis		R	report as 'R' when erythromycin is 'R': azithromycin, clarithromycin, roxithromycin	Breakpoints	Staphylococcus	EUCAST Clinical Breakpoints v10.0, 2020
386	cfta	Staphylococcus epidermidis		R	always report as 'R': ceftazidime	Expert Rules	Table 04: Intrinsic resistance in Gram-positive bacteria	EUCAST Expert Rules, Intrinsic Resistance and Exceptional Phenotypes v3.1, 2016
386	coli	Staphylococcus epidermidis		R	always report as 'R': aztreonam, nalidixic acid, polymyxins	Expert Rules	Table 04: Intrinsic resistance in Gram-positive bacteria	EUCAST Expert Rules, Intrinsic Resistance and Exceptional Phenotypes v3.1, 2016
386	amik	Staphylococcus epidermidis		R	report as 'R' when tobramycin is 'R': amikacin, kanamycin	Expert Rules	Table 12: Interpretive rules for aminoglycosides	EUCAST Expert Rules, Intrinsic Resistance and Exceptional Phenotypes v3.1, 2016
386	kana	Staphylococcus epidermidis		R	report as 'R' when tobramycin is 'R': amikacin, kanamycin	Expert Rules	Table 12: Interpretive rules for aminoglycosides	EUCAST Expert Rules, Intrinsic Resistance and Exceptional Phenotypes v3.1, 2016
387	clar	Staphylococcus epidermidis		R	report as 'R' when erythromycin is 'R': azithromycin, clarithromycin, roxithromycin	Breakpoints	Staphylococcus	EUCAST Clinical Breakpoints v10.0, 2020
387	cfta	Staphylococcus epidermidis		R	always report as 'R': ceftazidime	Expert Rules	Table 04: Intrinsic resistance in Gram-positive bacteria	EUCAST Expert Rules, Intrinsic Resistance and Exceptional Phenotypes v3.1, 2016
387	coli	Staphylococcus epidermidis		R	always report as 'R': aztreonam, nalidixic acid, polymyxins	Expert Rules	Table 04: Intrinsic resistance in Gram-positive bacteria	EUCAST Expert Rules, Intrinsic Resistance and Exceptional Phenotypes v3.1, 2016
387	amik	Staphylococcus epidermidis		R	report as 'R' when tobramycin is 'R': amikacin, kanamycin	Expert Rules	Table 12: Interpretive rules for aminoglycosides	EUCAST Expert Rules, Intrinsic Resistance and Exceptional Phenotypes v3.1, 2016
387	kana	Staphylococcus epidermidis		R	report as 'R' when tobramycin is 'R': amikacin, kanamycin	Expert Rules	Table 12: Interpretive rules for aminoglycosides	EUCAST Expert Rules, Intrinsic Resistance and Exceptional Phenotypes v3.1, 2016
388	clar	Staphylococcus hominis		S	report as 'S' when erythromycin is 'S': azithromycin, clarithromycin, roxithromycin	Breakpoints	Staphylococcus	EUCAST Clinical Breakpoints v10.0, 2020
388	mino	Staphylococcus hominis		S	report as 'S' when tetracycline is 'S': doxycycline, minocycline	Breakpoints	Staphylococcus	EUCAST Clinical Breakpoints v10.0, 2020
388	cfta	Staphylococcus hominis		R	always report as 'R': ceftazidime	Expert Rules	Table 04: Intrinsic resistance in Gram-positive bacteria	EUCAST Expert Rules, Intrinsic Resistance and Exceptional Phenotypes v3.1, 2016
388	coli	Staphylococcus hominis		R	always report as 'R': aztreonam, nalidixic acid, polymyxins	Expert Rules	Table 04: Intrinsic resistance in Gram-positive bacteria	EUCAST Expert Rules, Intrinsic Resistance and Exceptional Phenotypes v3.1, 2016
389	clar	Staphylococcus hominis		S	report as 'S' when erythromycin is 'S': azithromycin, clarithromycin, roxithromycin	Breakpoints	Staphylococcus	EUCAST Clinical Breakpoints v10.0, 2020
389	mino	Staphylococcus hominis		S	report as 'S' when tetracycline is 'S': doxycycline, minocycline	Breakpoints	Staphylococcus	EUCAST Clinical Breakpoints v10.0, 2020
389	cfta	Staphylococcus hominis		R	always report as 'R': ceftazidime	Expert Rules	Table 04: Intrinsic resistance in Gram-positive bacteria	EUCAST Expert Rules, Intrinsic Resistance and Exceptional Phenotypes v3.1, 2016
389	coli	Staphylococcus hominis		R	always report as 'R': aztreonam, nalidixic acid, polymyxins	Expert Rules	Table 04: Intrinsic resistance in Gram-positive bacteria	EUCAST Expert Rules, Intrinsic Resistance and Exceptional Phenotypes v3.1, 2016
390	clar	Staphylococcus epidermidis		S	report as 'S' when erythromycin is 'S': azithromycin, clarithromycin, roxithromycin	Breakpoints	Staphylococcus	EUCAST Clinical Breakpoints v10.0, 2020
390	mino	Staphylococcus epidermidis		S	report as 'S' when tetracycline is 'S': doxycycline, minocycline	Breakpoints	Staphylococcus	EUCAST Clinical Breakpoints v10.0, 2020
390	cfta	Staphylococcus epidermidis		R	always report as 'R': ceftazidime	Expert Rules	Table 04: Intrinsic resistance in Gram-positive bacteria	EUCAST Expert Rules, Intrinsic Resistance and Exceptional Phenotypes v3.1, 2016
390	coli	Staphylococcus epidermidis		R	always report as 'R': aztreonam, nalidixic acid, polymyxins	Expert Rules	Table 04: Intrinsic resistance in Gram-positive bacteria	EUCAST Expert Rules, Intrinsic Resistance and Exceptional Phenotypes v3.1, 2016
391	clar	Staphylococcus epidermidis		S	report as 'S' when erythromycin is 'S': azithromycin, clarithromycin, roxithromycin	Breakpoints	Staphylococcus	EUCAST Clinical Breakpoints v10.0, 2020
391	mino	Staphylococcus epidermidis		S	report as 'S' when tetracycline is 'S': doxycycline, minocycline	Breakpoints	Staphylococcus	EUCAST Clinical Breakpoints v10.0, 2020
391	cfta	Staphylococcus epidermidis		R	always report as 'R': ceftazidime	Expert Rules	Table 04: Intrinsic resistance in Gram-positive bacteria	EUCAST Expert Rules, Intrinsic Resistance and Exceptional Phenotypes v3.1, 2016
391	coli	Staphylococcus epidermidis		R	always report as 'R': aztreonam, nalidixic acid, polymyxins	Expert Rules	Table 04: Intrinsic resistance in Gram-positive bacteria	EUCAST Expert Rules, Intrinsic Resistance and Exceptional Phenotypes v3.1, 2016
392	clar	Staphylococcus hominis		R	report as 'R' when erythromycin is 'R': azithromycin, clarithromycin, roxithromycin	Breakpoints	Staphylococcus	EUCAST Clinical Breakpoints v10.0, 2020
392	cfta	Staphylococcus hominis		R	always report as 'R': ceftazidime	Expert Rules	Table 04: Intrinsic resistance in Gram-positive bacteria	EUCAST Expert Rules, Intrinsic Resistance and Exceptional Phenotypes v3.1, 2016
392	coli	Staphylococcus hominis		R	always report as 'R': aztreonam, nalidixic acid, polymyxins	Expert Rules	Table 04: Intrinsic resistance in Gram-positive bacteria	EUCAST Expert Rules, Intrinsic Resistance and Exceptional Phenotypes v3.1, 2016
393	clar	Staphylococcus hominis		R	report as 'R' when erythromycin is 'R': azithromycin, clarithromycin, roxithromycin	Breakpoints	Staphylococcus	EUCAST Clinical Breakpoints v10.0, 2020
393	mino	Staphylococcus hominis		S	report as 'S' when tetracycline is 'S': doxycycline, minocycline	Breakpoints	Staphylococcus	EUCAST Clinical Breakpoints v10.0, 2020
393	cfta	Staphylococcus hominis		R	always report as 'R': ceftazidime	Expert Rules	Table 04: Intrinsic resistance in Gram-positive bacteria	EUCAST Expert Rules, Intrinsic Resistance and Exceptional Phenotypes v3.1, 2016
393	coli	Staphylococcus hominis		R	always report as 'R': aztreonam, nalidixic acid, polymyxins	Expert Rules	Table 04: Intrinsic resistance in Gram-positive bacteria	EUCAST Expert Rules, Intrinsic Resistance and Exceptional Phenotypes v3.1, 2016
394	clar	Staphylococcus epidermidis		R	report as 'R' when erythromycin is 'R': azithromycin, clarithromycin, roxithromycin	Breakpoints	Staphylococcus	EUCAST Clinical Breakpoints v10.0, 2020
394	mino	Staphylococcus epidermidis		S	report as 'S' when tetracycline is 'S': doxycycline, minocycline	Breakpoints	Staphylococcus	EUCAST Clinical Breakpoints v10.0, 2020
394	cfta	Staphylococcus epidermidis		R	always report as 'R': ceftazidime	Expert Rules	Table 04: Intrinsic resistance in Gram-positive bacteria	EUCAST Expert Rules, Intrinsic Resistance and Exceptional Phenotypes v3.1, 2016
394	coli	Staphylococcus epidermidis		R	always report as 'R': aztreonam, nalidixic acid, polymyxins	Expert Rules	Table 04: Intrinsic resistance in Gram-positive bacteria	EUCAST Expert Rules, Intrinsic Resistance and Exceptional Phenotypes v3.1, 2016
395	clar	Staphylococcus capitis		R	report as 'R' when erythromycin is 'R': azithromycin, clarithromycin, roxithromycin	Breakpoints	Staphylococcus	EUCAST Clinical Breakpoints v10.0, 2020
395	mino	Staphylococcus capitis		S	report as 'S' when tetracycline is 'S': doxycycline, minocycline	Breakpoints	Staphylococcus	EUCAST Clinical Breakpoints v10.0, 2020
395	cfta	Staphylococcus capitis		R	always report as 'R': ceftazidime, fosfomycin	Expert Rules	Table 04: Intrinsic resistance in Gram-positive bacteria	EUCAST Expert Rules, Intrinsic Resistance and Exceptional Phenotypes v3.1, 2016
395	coli	Staphylococcus capitis		R	always report as 'R': aztreonam, nalidixic acid, polymyxins	Expert Rules	Table 04: Intrinsic resistance in Gram-positive bacteria	EUCAST Expert Rules, Intrinsic Resistance and Exceptional Phenotypes v3.1, 2016
396	clar	Staphylococcus epidermidis		R	report as 'R' when erythromycin is 'R': azithromycin, clarithromycin, roxithromycin	Breakpoints	Staphylococcus	EUCAST Clinical Breakpoints v10.0, 2020
396	cfta	Staphylococcus epidermidis		R	always report as 'R': ceftazidime	Expert Rules	Table 04: Intrinsic resistance in Gram-positive bacteria	EUCAST Expert Rules, Intrinsic Resistance and Exceptional Phenotypes v3.1, 2016
396	coli	Staphylococcus epidermidis		R	always report as 'R': aztreonam, nalidixic acid, polymyxins	Expert Rules	Table 04: Intrinsic resistance in Gram-positive bacteria	EUCAST Expert Rules, Intrinsic Resistance and Exceptional Phenotypes v3.1, 2016
396	amik	Staphylococcus epidermidis		R	report as 'R' when tobramycin is 'R': amikacin, kanamycin	Expert Rules	Table 12: Interpretive rules for aminoglycosides	EUCAST Expert Rules, Intrinsic Resistance and Exceptional Phenotypes v3.1, 2016
396	kana	Staphylococcus epidermidis		R	report as 'R' when tobramycin is 'R': amikacin, kanamycin	Expert Rules	Table 12: Interpretive rules for aminoglycosides	EUCAST Expert Rules, Intrinsic Resistance and Exceptional Phenotypes v3.1, 2016
397	clar	Staphylococcus hominis		R	report as 'R' when erythromycin is 'R': azithromycin, clarithromycin, roxithromycin	Breakpoints	Staphylococcus	EUCAST Clinical Breakpoints v10.0, 2020
397	mino	Staphylococcus hominis		S	report as 'S' when tetracycline is 'S': doxycycline, minocycline	Breakpoints	Staphylococcus	EUCAST Clinical Breakpoints v10.0, 2020
397	cfta	Staphylococcus hominis		R	always report as 'R': ceftazidime	Expert Rules	Table 04: Intrinsic resistance in Gram-positive bacteria	EUCAST Expert Rules, Intrinsic Resistance and Exceptional Phenotypes v3.1, 2016
397	coli	Staphylococcus hominis		R	always report as 'R': aztreonam, nalidixic acid, polymyxins	Expert Rules	Table 04: Intrinsic resistance in Gram-positive bacteria	EUCAST Expert Rules, Intrinsic Resistance and Exceptional Phenotypes v3.1, 2016
398	clar	Staphylococcus epidermidis		S	report as 'S' when erythromycin is 'S': azithromycin, clarithromycin, roxithromycin	Breakpoints	Staphylococcus	EUCAST Clinical Breakpoints v10.0, 2020
398	mino	Staphylococcus epidermidis		S	report as 'S' when tetracycline is 'S': doxycycline, minocycline	Breakpoints	Staphylococcus	EUCAST Clinical Breakpoints v10.0, 2020
398	cfta	Staphylococcus epidermidis		R	always report as 'R': ceftazidime	Expert Rules	Table 04: Intrinsic resistance in Gram-positive bacteria	EUCAST Expert Rules, Intrinsic Resistance and Exceptional Phenotypes v3.1, 2016
398	coli	Staphylococcus epidermidis		R	always report as 'R': aztreonam, nalidixic acid, polymyxins	Expert Rules	Table 04: Intrinsic resistance in Gram-positive bacteria	EUCAST Expert Rules, Intrinsic Resistance and Exceptional Phenotypes v3.1, 2016
399	clar	Staphylococcus hominis		R	report as 'R' when erythromycin is 'R': azithromycin, clarithromycin, roxithromycin	Breakpoints	Staphylococcus	EUCAST Clinical Breakpoints v10.0, 2020
399	mino	Staphylococcus hominis		S	report as 'S' when tetracycline is 'S': doxycycline, minocycline	Breakpoints	Staphylococcus	EUCAST Clinical Breakpoints v10.0, 2020
399	cfta	Staphylococcus hominis		R	always report as 'R': ceftazidime	Expert Rules	Table 04: Intrinsic resistance in Gram-positive bacteria	EUCAST Expert Rules, Intrinsic Resistance and Exceptional Phenotypes v3.1, 2016
399	coli	Staphylococcus hominis		R	always report as 'R': aztreonam, nalidixic acid, polymyxins	Expert Rules	Table 04: Intrinsic resistance in Gram-positive bacteria	EUCAST Expert Rules, Intrinsic Resistance and Exceptional Phenotypes v3.1, 2016
400	clar	Staphylococcus capitis		S	report as 'S' when erythromycin is 'S': azithromycin, clarithromycin, roxithromycin	Breakpoints	Staphylococcus	EUCAST Clinical Breakpoints v10.0, 2020
400	mino	Staphylococcus capitis		S	report as 'S' when tetracycline is 'S': doxycycline, minocycline	Breakpoints	Staphylococcus	EUCAST Clinical Breakpoints v10.0, 2020
400	cfta	Staphylococcus capitis		R	always report as 'R': ceftazidime, fosfomycin	Expert Rules	Table 04: Intrinsic resistance in Gram-positive bacteria	EUCAST Expert Rules, Intrinsic Resistance and Exceptional Phenotypes v3.1, 2016
400	coli	Staphylococcus capitis		R	always report as 'R': aztreonam, nalidixic acid, polymyxins	Expert Rules	Table 04: Intrinsic resistance in Gram-positive bacteria	EUCAST Expert Rules, Intrinsic Resistance and Exceptional Phenotypes v3.1, 2016
401	clar	Staphylococcus epidermidis		S	report as 'S' when erythromycin is 'S': azithromycin, clarithromycin, roxithromycin	Breakpoints	Staphylococcus	EUCAST Clinical Breakpoints v10.0, 2020
401	mino	Staphylococcus epidermidis		S	report as 'S' when tetracycline is 'S': doxycycline, minocycline	Breakpoints	Staphylococcus	EUCAST Clinical Breakpoints v10.0, 2020
401	cfta	Staphylococcus epidermidis		R	always report as 'R': ceftazidime	Expert Rules	Table 04: Intrinsic resistance in Gram-positive bacteria	EUCAST Expert Rules, Intrinsic Resistance and Exceptional Phenotypes v3.1, 2016
401	coli	Staphylococcus epidermidis		R	always report as 'R': aztreonam, nalidixic acid, polymyxins	Expert Rules	Table 04: Intrinsic resistance in Gram-positive bacteria	EUCAST Expert Rules, Intrinsic Resistance and Exceptional Phenotypes v3.1, 2016
402	clar	Staphylococcus epidermidis		S	report as 'S' when erythromycin is 'S': azithromycin, clarithromycin, roxithromycin	Breakpoints	Staphylococcus	EUCAST Clinical Breakpoints v10.0, 2020
402	mino	Staphylococcus epidermidis		S	report as 'S' when tetracycline is 'S': doxycycline, minocycline	Breakpoints	Staphylococcus	EUCAST Clinical Breakpoints v10.0, 2020
402	cfta	Staphylococcus epidermidis		R	always report as 'R': ceftazidime	Expert Rules	Table 04: Intrinsic resistance in Gram-positive bacteria	EUCAST Expert Rules, Intrinsic Resistance and Exceptional Phenotypes v3.1, 2016
402	coli	Staphylococcus epidermidis		R	always report as 'R': aztreonam, nalidixic acid, polymyxins	Expert Rules	Table 04: Intrinsic resistance in Gram-positive bacteria	EUCAST Expert Rules, Intrinsic Resistance and Exceptional Phenotypes v3.1, 2016
403	clar	Staphylococcus epidermidis		S	report as 'S' when erythromycin is 'S': azithromycin, clarithromycin, roxithromycin	Breakpoints	Staphylococcus	EUCAST Clinical Breakpoints v10.0, 2020
403	mino	Staphylococcus epidermidis		S	report as 'S' when tetracycline is 'S': doxycycline, minocycline	Breakpoints	Staphylococcus	EUCAST Clinical Breakpoints v10.0, 2020
403	cfta	Staphylococcus epidermidis		R	always report as 'R': ceftazidime	Expert Rules	Table 04: Intrinsic resistance in Gram-positive bacteria	EUCAST Expert Rules, Intrinsic Resistance and Exceptional Phenotypes v3.1, 2016
403	coli	Staphylococcus epidermidis		R	always report as 'R': aztreonam, nalidixic acid, polymyxins	Expert Rules	Table 04: Intrinsic resistance in Gram-positive bacteria	EUCAST Expert Rules, Intrinsic Resistance and Exceptional Phenotypes v3.1, 2016
404	clar	Staphylococcus epidermidis		S	report as 'S' when erythromycin is 'S': azithromycin, clarithromycin, roxithromycin	Breakpoints	Staphylococcus	EUCAST Clinical Breakpoints v10.0, 2020
404	cfta	Staphylococcus epidermidis		R	always report as 'R': ceftazidime	Expert Rules	Table 04: Intrinsic resistance in Gram-positive bacteria	EUCAST Expert Rules, Intrinsic Resistance and Exceptional Phenotypes v3.1, 2016
404	coli	Staphylococcus epidermidis		R	always report as 'R': aztreonam, nalidixic acid, polymyxins	Expert Rules	Table 04: Intrinsic resistance in Gram-positive bacteria	EUCAST Expert Rules, Intrinsic Resistance and Exceptional Phenotypes v3.1, 2016
404	amik	Staphylococcus epidermidis		R	report as 'R' when tobramycin is 'R': amikacin, kanamycin	Expert Rules	Table 12: Interpretive rules for aminoglycosides	EUCAST Expert Rules, Intrinsic Resistance and Exceptional Phenotypes v3.1, 2016
404	kana	Staphylococcus epidermidis		R	report as 'R' when tobramycin is 'R': amikacin, kanamycin	Expert Rules	Table 12: Interpretive rules for aminoglycosides	EUCAST Expert Rules, Intrinsic Resistance and Exceptional Phenotypes v3.1, 2016
405	clar	Staphylococcus hominis		R	report as 'R' when erythromycin is 'R': azithromycin, clarithromycin, roxithromycin	Breakpoints	Staphylococcus	EUCAST Clinical Breakpoints v10.0, 2020
405	cfta	Staphylococcus hominis		R	always report as 'R': ceftazidime	Expert Rules	Table 04: Intrinsic resistance in Gram-positive bacteria	EUCAST Expert Rules, Intrinsic Resistance and Exceptional Phenotypes v3.1, 2016
405	coli	Staphylococcus hominis		R	always report as 'R': aztreonam, nalidixic acid, polymyxins	Expert Rules	Table 04: Intrinsic resistance in Gram-positive bacteria	EUCAST Expert Rules, Intrinsic Resistance and Exceptional Phenotypes v3.1, 2016
405	amik	Staphylococcus hominis		R	report as 'R' when tobramycin is 'R': amikacin, kanamycin	Expert Rules	Table 12: Interpretive rules for aminoglycosides	EUCAST Expert Rules, Intrinsic Resistance and Exceptional Phenotypes v3.1, 2016
405	kana	Staphylococcus hominis		R	report as 'R' when tobramycin is 'R': amikacin, kanamycin	Expert Rules	Table 12: Interpretive rules for aminoglycosides	EUCAST Expert Rules, Intrinsic Resistance and Exceptional Phenotypes v3.1, 2016
406	clar	Staphylococcus warneri		S	report as 'S' when erythromycin is 'S': azithromycin, clarithromycin, roxithromycin	Breakpoints	Staphylococcus	EUCAST Clinical Breakpoints v10.0, 2020
406	mino	Staphylococcus warneri		S	report as 'S' when tetracycline is 'S': doxycycline, minocycline	Breakpoints	Staphylococcus	EUCAST Clinical Breakpoints v10.0, 2020
406	coli	Staphylococcus warneri		R	always report as 'R': aztreonam, nalidixic acid, polymyxins	Expert Rules	Table 04: Intrinsic resistance in Gram-positive bacteria	EUCAST Expert Rules, Intrinsic Resistance and Exceptional Phenotypes v3.1, 2016
407	clar	Staphylococcus hominis		R	report as 'R' when erythromycin is 'R': azithromycin, clarithromycin, roxithromycin	Breakpoints	Staphylococcus	EUCAST Clinical Breakpoints v10.0, 2020
407	cfta	Staphylococcus hominis		R	always report as 'R': ceftazidime	Expert Rules	Table 04: Intrinsic resistance in Gram-positive bacteria	EUCAST Expert Rules, Intrinsic Resistance and Exceptional Phenotypes v3.1, 2016
407	coli	Staphylococcus hominis		R	always report as 'R': aztreonam, nalidixic acid, polymyxins	Expert Rules	Table 04: Intrinsic resistance in Gram-positive bacteria	EUCAST Expert Rules, Intrinsic Resistance and Exceptional Phenotypes v3.1, 2016
408	clar	Staphylococcus epidermidis		R	report as 'R' when erythromycin is 'R': azithromycin, clarithromycin, roxithromycin	Breakpoints	Staphylococcus	EUCAST Clinical Breakpoints v10.0, 2020
408	mino	Staphylococcus epidermidis		S	report as 'S' when tetracycline is 'S': doxycycline, minocycline	Breakpoints	Staphylococcus	EUCAST Clinical Breakpoints v10.0, 2020
408	cfta	Staphylococcus epidermidis		R	always report as 'R': ceftazidime	Expert Rules	Table 04: Intrinsic resistance in Gram-positive bacteria	EUCAST Expert Rules, Intrinsic Resistance and Exceptional Phenotypes v3.1, 2016
408	coli	Staphylococcus epidermidis		R	always report as 'R': aztreonam, nalidixic acid, polymyxins	Expert Rules	Table 04: Intrinsic resistance in Gram-positive bacteria	EUCAST Expert Rules, Intrinsic Resistance and Exceptional Phenotypes v3.1, 2016
408	amik	Staphylococcus epidermidis		R	report as 'R' when tobramycin is 'R': amikacin, kanamycin	Expert Rules	Table 12: Interpretive rules for aminoglycosides	EUCAST Expert Rules, Intrinsic Resistance and Exceptional Phenotypes v3.1, 2016
408	kana	Staphylococcus epidermidis		R	report as 'R' when tobramycin is 'R': amikacin, kanamycin	Expert Rules	Table 12: Interpretive rules for aminoglycosides	EUCAST Expert Rules, Intrinsic Resistance and Exceptional Phenotypes v3.1, 2016
409	clar	Staphylococcus epidermidis		R	report as 'R' when erythromycin is 'R': azithromycin, clarithromycin, roxithromycin	Breakpoints	Staphylococcus	EUCAST Clinical Breakpoints v10.0, 2020
409	cfta	Staphylococcus epidermidis		R	always report as 'R': ceftazidime	Expert Rules	Table 04: Intrinsic resistance in Gram-positive bacteria	EUCAST Expert Rules, Intrinsic Resistance and Exceptional Phenotypes v3.1, 2016
409	coli	Staphylococcus epidermidis		R	always report as 'R': aztreonam, nalidixic acid, polymyxins	Expert Rules	Table 04: Intrinsic resistance in Gram-positive bacteria	EUCAST Expert Rules, Intrinsic Resistance and Exceptional Phenotypes v3.1, 2016
410	clar	Staphylococcus epidermidis		S	report as 'S' when erythromycin is 'S': azithromycin, clarithromycin, roxithromycin	Breakpoints	Staphylococcus	EUCAST Clinical Breakpoints v10.0, 2020
410	cfta	Staphylococcus epidermidis		R	always report as 'R': ceftazidime	Expert Rules	Table 04: Intrinsic resistance in Gram-positive bacteria	EUCAST Expert Rules, Intrinsic Resistance and Exceptional Phenotypes v3.1, 2016
410	coli	Staphylococcus epidermidis		R	always report as 'R': aztreonam, nalidixic acid, polymyxins	Expert Rules	Table 04: Intrinsic resistance in Gram-positive bacteria	EUCAST Expert Rules, Intrinsic Resistance and Exceptional Phenotypes v3.1, 2016
411	clar	Staphylococcus epidermidis		R	report as 'R' when erythromycin is 'R': azithromycin, clarithromycin, roxithromycin	Breakpoints	Staphylococcus	EUCAST Clinical Breakpoints v10.0, 2020
411	mino	Staphylococcus epidermidis		S	report as 'S' when tetracycline is 'S': doxycycline, minocycline	Breakpoints	Staphylococcus	EUCAST Clinical Breakpoints v10.0, 2020
411	cfta	Staphylococcus epidermidis		R	always report as 'R': ceftazidime	Expert Rules	Table 04: Intrinsic resistance in Gram-positive bacteria	EUCAST Expert Rules, Intrinsic Resistance and Exceptional Phenotypes v3.1, 2016
411	coli	Staphylococcus epidermidis		R	always report as 'R': aztreonam, nalidixic acid, polymyxins	Expert Rules	Table 04: Intrinsic resistance in Gram-positive bacteria	EUCAST Expert Rules, Intrinsic Resistance and Exceptional Phenotypes v3.1, 2016
411	amik	Staphylococcus epidermidis		R	report as 'R' when tobramycin is 'R': amikacin, kanamycin	Expert Rules	Table 12: Interpretive rules for aminoglycosides	EUCAST Expert Rules, Intrinsic Resistance and Exceptional Phenotypes v3.1, 2016
411	kana	Staphylococcus epidermidis		R	report as 'R' when tobramycin is 'R': amikacin, kanamycin	Expert Rules	Table 12: Interpretive rules for aminoglycosides	EUCAST Expert Rules, Intrinsic Resistance and Exceptional Phenotypes v3.1, 2016
412	clar	Staphylococcus hominis		R	report as 'R' when erythromycin is 'R': azithromycin, clarithromycin, roxithromycin	Breakpoints	Staphylococcus	EUCAST Clinical Breakpoints v10.0, 2020
412	cfta	Staphylococcus hominis		R	always report as 'R': ceftazidime	Expert Rules	Table 04: Intrinsic resistance in Gram-positive bacteria	EUCAST Expert Rules, Intrinsic Resistance and Exceptional Phenotypes v3.1, 2016
412	coli	Staphylococcus hominis		R	always report as 'R': aztreonam, nalidixic acid, polymyxins	Expert Rules	Table 04: Intrinsic resistance in Gram-positive bacteria	EUCAST Expert Rules, Intrinsic Resistance and Exceptional Phenotypes v3.1, 2016
413	clar	Staphylococcus epidermidis		S	report as 'S' when erythromycin is 'S': azithromycin, clarithromycin, roxithromycin	Breakpoints	Staphylococcus	EUCAST Clinical Breakpoints v10.0, 2020
413	mino	Staphylococcus epidermidis		S	report as 'S' when tetracycline is 'S': doxycycline, minocycline	Breakpoints	Staphylococcus	EUCAST Clinical Breakpoints v10.0, 2020
413	cfta	Staphylococcus epidermidis		R	always report as 'R': ceftazidime	Expert Rules	Table 04: Intrinsic resistance in Gram-positive bacteria	EUCAST Expert Rules, Intrinsic Resistance and Exceptional Phenotypes v3.1, 2016
413	coli	Staphylococcus epidermidis		R	always report as 'R': aztreonam, nalidixic acid, polymyxins	Expert Rules	Table 04: Intrinsic resistance in Gram-positive bacteria	EUCAST Expert Rules, Intrinsic Resistance and Exceptional Phenotypes v3.1, 2016
414	clar	Staphylococcus epidermidis		S	report as 'S' when erythromycin is 'S': azithromycin, clarithromycin, roxithromycin	Breakpoints	Staphylococcus	EUCAST Clinical Breakpoints v10.0, 2020
414	cfta	Staphylococcus epidermidis		R	always report as 'R': ceftazidime	Expert Rules	Table 04: Intrinsic resistance in Gram-positive bacteria	EUCAST Expert Rules, Intrinsic Resistance and Exceptional Phenotypes v3.1, 2016
414	coli	Staphylococcus epidermidis		R	always report as 'R': aztreonam, nalidixic acid, polymyxins	Expert Rules	Table 04: Intrinsic resistance in Gram-positive bacteria	EUCAST Expert Rules, Intrinsic Resistance and Exceptional Phenotypes v3.1, 2016
415	clar	Staphylococcus epidermidis		R	report as 'R' when erythromycin is 'R': azithromycin, clarithromycin, roxithromycin	Breakpoints	Staphylococcus	EUCAST Clinical Breakpoints v10.0, 2020
415	cfta	Staphylococcus epidermidis		R	always report as 'R': ceftazidime	Expert Rules	Table 04: Intrinsic resistance in Gram-positive bacteria	EUCAST Expert Rules, Intrinsic Resistance and Exceptional Phenotypes v3.1, 2016
415	coli	Staphylococcus epidermidis		R	always report as 'R': aztreonam, nalidixic acid, polymyxins	Expert Rules	Table 04: Intrinsic resistance in Gram-positive bacteria	EUCAST Expert Rules, Intrinsic Resistance and Exceptional Phenotypes v3.1, 2016
416	clar	Staphylococcus hominis		R	report as 'R' when erythromycin is 'R': azithromycin, clarithromycin, roxithromycin	Breakpoints	Staphylococcus	EUCAST Clinical Breakpoints v10.0, 2020
416	cfta	Staphylococcus hominis		R	always report as 'R': ceftazidime	Expert Rules	Table 04: Intrinsic resistance in Gram-positive bacteria	EUCAST Expert Rules, Intrinsic Resistance and Exceptional Phenotypes v3.1, 2016
416	coli	Staphylococcus hominis		R	always report as 'R': aztreonam, nalidixic acid, polymyxins	Expert Rules	Table 04: Intrinsic resistance in Gram-positive bacteria	EUCAST Expert Rules, Intrinsic Resistance and Exceptional Phenotypes v3.1, 2016
416	amik	Staphylococcus hominis		R	report as 'R' when tobramycin is 'R': amikacin, kanamycin	Expert Rules	Table 12: Interpretive rules for aminoglycosides	EUCAST Expert Rules, Intrinsic Resistance and Exceptional Phenotypes v3.1, 2016
416	kana	Staphylococcus hominis		R	report as 'R' when tobramycin is 'R': amikacin, kanamycin	Expert Rules	Table 12: Interpretive rules for aminoglycosides	EUCAST Expert Rules, Intrinsic Resistance and Exceptional Phenotypes v3.1, 2016
417	clar	Staphylococcus epidermidis		R	report as 'R' when erythromycin is 'R': azithromycin, clarithromycin, roxithromycin	Breakpoints	Staphylococcus	EUCAST Clinical Breakpoints v10.0, 2020
417	cfta	Staphylococcus epidermidis		R	always report as 'R': ceftazidime	Expert Rules	Table 04: Intrinsic resistance in Gram-positive bacteria	EUCAST Expert Rules, Intrinsic Resistance and Exceptional Phenotypes v3.1, 2016
417	coli	Staphylococcus epidermidis		R	always report as 'R': aztreonam, nalidixic acid, polymyxins	Expert Rules	Table 04: Intrinsic resistance in Gram-positive bacteria	EUCAST Expert Rules, Intrinsic Resistance and Exceptional Phenotypes v3.1, 2016
417	amik	Staphylococcus epidermidis		R	report as 'R' when tobramycin is 'R': amikacin, kanamycin	Expert Rules	Table 12: Interpretive rules for aminoglycosides	EUCAST Expert Rules, Intrinsic Resistance and Exceptional Phenotypes v3.1, 2016
417	kana	Staphylococcus epidermidis		R	report as 'R' when tobramycin is 'R': amikacin, kanamycin	Expert Rules	Table 12: Interpretive rules for aminoglycosides	EUCAST Expert Rules, Intrinsic Resistance and Exceptional Phenotypes v3.1, 2016
418	clar	Staphylococcus hominis		S	report as 'S' when erythromycin is 'S': azithromycin, clarithromycin, roxithromycin	Breakpoints	Staphylococcus	EUCAST Clinical Breakpoints v10.0, 2020
418	mino	Staphylococcus hominis		S	report as 'S' when tetracycline is 'S': doxycycline, minocycline	Breakpoints	Staphylococcus	EUCAST Clinical Breakpoints v10.0, 2020
418	cfta	Staphylococcus hominis		R	always report as 'R': ceftazidime	Expert Rules	Table 04: Intrinsic resistance in Gram-positive bacteria	EUCAST Expert Rules, Intrinsic Resistance and Exceptional Phenotypes v3.1, 2016
418	coli	Staphylococcus hominis		R	always report as 'R': aztreonam, nalidixic acid, polymyxins	Expert Rules	Table 04: Intrinsic resistance in Gram-positive bacteria	EUCAST Expert Rules, Intrinsic Resistance and Exceptional Phenotypes v3.1, 2016
419	clar	Staphylococcus epidermidis		R	report as 'R' when erythromycin is 'R': azithromycin, clarithromycin, roxithromycin	Breakpoints	Staphylococcus	EUCAST Clinical Breakpoints v10.0, 2020
419	mino	Staphylococcus epidermidis		S	report as 'S' when tetracycline is 'S': doxycycline, minocycline	Breakpoints	Staphylococcus	EUCAST Clinical Breakpoints v10.0, 2020
419	cfta	Staphylococcus epidermidis		R	always report as 'R': ceftazidime	Expert Rules	Table 04: Intrinsic resistance in Gram-positive bacteria	EUCAST Expert Rules, Intrinsic Resistance and Exceptional Phenotypes v3.1, 2016
419	coli	Staphylococcus epidermidis		R	always report as 'R': aztreonam, nalidixic acid, polymyxins	Expert Rules	Table 04: Intrinsic resistance in Gram-positive bacteria	EUCAST Expert Rules, Intrinsic Resistance and Exceptional Phenotypes v3.1, 2016
419	amik	Staphylococcus epidermidis		R	report as 'R' when tobramycin is 'R': amikacin, kanamycin	Expert Rules	Table 12: Interpretive rules for aminoglycosides	EUCAST Expert Rules, Intrinsic Resistance and Exceptional Phenotypes v3.1, 2016
419	kana	Staphylococcus epidermidis		R	report as 'R' when tobramycin is 'R': amikacin, kanamycin	Expert Rules	Table 12: Interpretive rules for aminoglycosides	EUCAST Expert Rules, Intrinsic Resistance and Exceptional Phenotypes v3.1, 2016
420	clar	Staphylococcus epidermidis		R	report as 'R' when erythromycin is 'R': azithromycin, clarithromycin, roxithromycin	Breakpoints	Staphylococcus	EUCAST Clinical Breakpoints v10.0, 2020
420	mino	Staphylococcus epidermidis		S	report as 'S' when tetracycline is 'S': doxycycline, minocycline	Breakpoints	Staphylococcus	EUCAST Clinical Breakpoints v10.0, 2020
420	cfta	Staphylococcus epidermidis		R	always report as 'R': ceftazidime	Expert Rules	Table 04: Intrinsic resistance in Gram-positive bacteria	EUCAST Expert Rules, Intrinsic Resistance and Exceptional Phenotypes v3.1, 2016
420	coli	Staphylococcus epidermidis		R	always report as 'R': aztreonam, nalidixic acid, polymyxins	Expert Rules	Table 04: Intrinsic resistance in Gram-positive bacteria	EUCAST Expert Rules, Intrinsic Resistance and Exceptional Phenotypes v3.1, 2016
420	amik	Staphylococcus epidermidis		R	report as 'R' when tobramycin is 'R': amikacin, kanamycin	Expert Rules	Table 12: Interpretive rules for aminoglycosides	EUCAST Expert Rules, Intrinsic Resistance and Exceptional Phenotypes v3.1, 2016
420	kana	Staphylococcus epidermidis		R	report as 'R' when tobramycin is 'R': amikacin, kanamycin	Expert Rules	Table 12: Interpretive rules for aminoglycosides	EUCAST Expert Rules, Intrinsic Resistance and Exceptional Phenotypes v3.1, 2016
421	clar	Staphylococcus hominis		R	report as 'R' when erythromycin is 'R': azithromycin, clarithromycin, roxithromycin	Breakpoints	Staphylococcus	EUCAST Clinical Breakpoints v10.0, 2020
421	cfta	Staphylococcus hominis		R	always report as 'R': ceftazidime	Expert Rules	Table 04: Intrinsic resistance in Gram-positive bacteria	EUCAST Expert Rules, Intrinsic Resistance and Exceptional Phenotypes v3.1, 2016
421	coli	Staphylococcus hominis		R	always report as 'R': aztreonam, nalidixic acid, polymyxins	Expert Rules	Table 04: Intrinsic resistance in Gram-positive bacteria	EUCAST Expert Rules, Intrinsic Resistance and Exceptional Phenotypes v3.1, 2016
421	amik	Staphylococcus hominis		R	report as 'R' when tobramycin is 'R': amikacin, kanamycin	Expert Rules	Table 12: Interpretive rules for aminoglycosides	EUCAST Expert Rules, Intrinsic Resistance and Exceptional Phenotypes v3.1, 2016
421	kana	Staphylococcus hominis		R	report as 'R' when tobramycin is 'R': amikacin, kanamycin	Expert Rules	Table 12: Interpretive rules for aminoglycosides	EUCAST Expert Rules, Intrinsic Resistance and Exceptional Phenotypes v3.1, 2016
422	clar	Staphylococcus epidermidis		R	report as 'R' when erythromycin is 'R': azithromycin, clarithromycin, roxithromycin	Breakpoints	Staphylococcus	EUCAST Clinical Breakpoints v10.0, 2020
422	cfta	Staphylococcus epidermidis		R	always report as 'R': ceftazidime	Expert Rules	Table 04: Intrinsic resistance in Gram-positive bacteria	EUCAST Expert Rules, Intrinsic Resistance and Exceptional Phenotypes v3.1, 2016
422	coli	Staphylococcus epidermidis		R	always report as 'R': aztreonam, nalidixic acid, polymyxins	Expert Rules	Table 04: Intrinsic resistance in Gram-positive bacteria	EUCAST Expert Rules, Intrinsic Resistance and Exceptional Phenotypes v3.1, 2016
422	amik	Staphylococcus epidermidis		R	report as 'R' when tobramycin is 'R': amikacin, kanamycin	Expert Rules	Table 12: Interpretive rules for aminoglycosides	EUCAST Expert Rules, Intrinsic Resistance and Exceptional Phenotypes v3.1, 2016
422	kana	Staphylococcus epidermidis		R	report as 'R' when tobramycin is 'R': amikacin, kanamycin	Expert Rules	Table 12: Interpretive rules for aminoglycosides	EUCAST Expert Rules, Intrinsic Resistance and Exceptional Phenotypes v3.1, 2016
423	clar	Staphylococcus epidermidis		S	report as 'S' when erythromycin is 'S': azithromycin, clarithromycin, roxithromycin	Breakpoints	Staphylococcus	EUCAST Clinical Breakpoints v10.0, 2020
423	cfta	Staphylococcus epidermidis		R	always report as 'R': ceftazidime	Expert Rules	Table 04: Intrinsic resistance in Gram-positive bacteria	EUCAST Expert Rules, Intrinsic Resistance and Exceptional Phenotypes v3.1, 2016
423	coli	Staphylococcus epidermidis		R	always report as 'R': aztreonam, nalidixic acid, polymyxins	Expert Rules	Table 04: Intrinsic resistance in Gram-positive bacteria	EUCAST Expert Rules, Intrinsic Resistance and Exceptional Phenotypes v3.1, 2016
423	amik	Staphylococcus epidermidis		R	report as 'R' when tobramycin is 'R': amikacin, kanamycin	Expert Rules	Table 12: Interpretive rules for aminoglycosides	EUCAST Expert Rules, Intrinsic Resistance and Exceptional Phenotypes v3.1, 2016
423	kana	Staphylococcus epidermidis		R	report as 'R' when tobramycin is 'R': amikacin, kanamycin	Expert Rules	Table 12: Interpretive rules for aminoglycosides	EUCAST Expert Rules, Intrinsic Resistance and Exceptional Phenotypes v3.1, 2016
424	clar	Staphylococcus epidermidis		R	report as 'R' when erythromycin is 'R': azithromycin, clarithromycin, roxithromycin	Breakpoints	Staphylococcus	EUCAST Clinical Breakpoints v10.0, 2020
424	mino	Staphylococcus epidermidis		S	report as 'S' when tetracycline is 'S': doxycycline, minocycline	Breakpoints	Staphylococcus	EUCAST Clinical Breakpoints v10.0, 2020
424	cfta	Staphylococcus epidermidis		R	always report as 'R': ceftazidime	Expert Rules	Table 04: Intrinsic resistance in Gram-positive bacteria	EUCAST Expert Rules, Intrinsic Resistance and Exceptional Phenotypes v3.1, 2016
424	coli	Staphylococcus epidermidis		R	always report as 'R': aztreonam, nalidixic acid, polymyxins	Expert Rules	Table 04: Intrinsic resistance in Gram-positive bacteria	EUCAST Expert Rules, Intrinsic Resistance and Exceptional Phenotypes v3.1, 2016
425	clar	Staphylococcus epidermidis		R	report as 'R' when erythromycin is 'R': azithromycin, clarithromycin, roxithromycin	Breakpoints	Staphylococcus	EUCAST Clinical Breakpoints v10.0, 2020
425	cfta	Staphylococcus epidermidis		R	always report as 'R': ceftazidime	Expert Rules	Table 04: Intrinsic resistance in Gram-positive bacteria	EUCAST Expert Rules, Intrinsic Resistance and Exceptional Phenotypes v3.1, 2016
425	coli	Staphylococcus epidermidis		R	always report as 'R': aztreonam, nalidixic acid, polymyxins	Expert Rules	Table 04: Intrinsic resistance in Gram-positive bacteria	EUCAST Expert Rules, Intrinsic Resistance and Exceptional Phenotypes v3.1, 2016
426	clar	Staphylococcus epidermidis		R	report as 'R' when erythromycin is 'R': azithromycin, clarithromycin, roxithromycin	Breakpoints	Staphylococcus	EUCAST Clinical Breakpoints v10.0, 2020
426	cfta	Staphylococcus epidermidis		R	always report as 'R': ceftazidime	Expert Rules	Table 04: Intrinsic resistance in Gram-positive bacteria	EUCAST Expert Rules, Intrinsic Resistance and Exceptional Phenotypes v3.1, 2016
426	coli	Staphylococcus epidermidis		R	always report as 'R': aztreonam, nalidixic acid, polymyxins	Expert Rules	Table 04: Intrinsic resistance in Gram-positive bacteria	EUCAST Expert Rules, Intrinsic Resistance and Exceptional Phenotypes v3.1, 2016
426	amik	Staphylococcus epidermidis		R	report as 'R' when tobramycin is 'R': amikacin, kanamycin	Expert Rules	Table 12: Interpretive rules for aminoglycosides	EUCAST Expert Rules, Intrinsic Resistance and Exceptional Phenotypes v3.1, 2016
426	kana	Staphylococcus epidermidis		R	report as 'R' when tobramycin is 'R': amikacin, kanamycin	Expert Rules	Table 12: Interpretive rules for aminoglycosides	EUCAST Expert Rules, Intrinsic Resistance and Exceptional Phenotypes v3.1, 2016
427	clar	Staphylococcus hominis		S	report as 'S' when erythromycin is 'S': azithromycin, clarithromycin, roxithromycin	Breakpoints	Staphylococcus	EUCAST Clinical Breakpoints v10.0, 2020
427	cfta	Staphylococcus hominis		R	always report as 'R': ceftazidime	Expert Rules	Table 04: Intrinsic resistance in Gram-positive bacteria	EUCAST Expert Rules, Intrinsic Resistance and Exceptional Phenotypes v3.1, 2016
427	coli	Staphylococcus hominis		R	always report as 'R': aztreonam, nalidixic acid, polymyxins	Expert Rules	Table 04: Intrinsic resistance in Gram-positive bacteria	EUCAST Expert Rules, Intrinsic Resistance and Exceptional Phenotypes v3.1, 2016
428	clar	Staphylococcus hominis		R	report as 'R' when erythromycin is 'R': azithromycin, clarithromycin, roxithromycin	Breakpoints	Staphylococcus	EUCAST Clinical Breakpoints v10.0, 2020
428	cfta	Staphylococcus hominis		R	always report as 'R': ceftazidime	Expert Rules	Table 04: Intrinsic resistance in Gram-positive bacteria	EUCAST Expert Rules, Intrinsic Resistance and Exceptional Phenotypes v3.1, 2016
428	coli	Staphylococcus hominis		R	always report as 'R': aztreonam, nalidixic acid, polymyxins	Expert Rules	Table 04: Intrinsic resistance in Gram-positive bacteria	EUCAST Expert Rules, Intrinsic Resistance and Exceptional Phenotypes v3.1, 2016
429	clar	Staphylococcus haemolyticus		R	report as 'R' when erythromycin is 'R': azithromycin, clarithromycin, roxithromycin	Breakpoints	Staphylococcus	EUCAST Clinical Breakpoints v10.0, 2020
429	cfta	Staphylococcus haemolyticus		R	always report as 'R': ceftazidime	Expert Rules	Table 04: Intrinsic resistance in Gram-positive bacteria	EUCAST Expert Rules, Intrinsic Resistance and Exceptional Phenotypes v3.1, 2016
429	coli	Staphylococcus haemolyticus		R	always report as 'R': aztreonam, nalidixic acid, polymyxins	Expert Rules	Table 04: Intrinsic resistance in Gram-positive bacteria	EUCAST Expert Rules, Intrinsic Resistance and Exceptional Phenotypes v3.1, 2016
429	amik	Staphylococcus haemolyticus		R	report as 'R' when tobramycin is 'R': amikacin, kanamycin	Expert Rules	Table 12: Interpretive rules for aminoglycosides	EUCAST Expert Rules, Intrinsic Resistance and Exceptional Phenotypes v3.1, 2016
429	kana	Staphylococcus haemolyticus		R	report as 'R' when tobramycin is 'R': amikacin, kanamycin	Expert Rules	Table 12: Interpretive rules for aminoglycosides	EUCAST Expert Rules, Intrinsic Resistance and Exceptional Phenotypes v3.1, 2016
430	clar	Staphylococcus epidermidis		R	report as 'R' when erythromycin is 'R': azithromycin, clarithromycin, roxithromycin	Breakpoints	Staphylococcus	EUCAST Clinical Breakpoints v10.0, 2020
430	cfta	Staphylococcus epidermidis		R	always report as 'R': ceftazidime	Expert Rules	Table 04: Intrinsic resistance in Gram-positive bacteria	EUCAST Expert Rules, Intrinsic Resistance and Exceptional Phenotypes v3.1, 2016
430	coli	Staphylococcus epidermidis		R	always report as 'R': aztreonam, nalidixic acid, polymyxins	Expert Rules	Table 04: Intrinsic resistance in Gram-positive bacteria	EUCAST Expert Rules, Intrinsic Resistance and Exceptional Phenotypes v3.1, 2016
430	amik	Staphylococcus epidermidis		R	report as 'R' when tobramycin is 'R': amikacin, kanamycin	Expert Rules	Table 12: Interpretive rules for aminoglycosides	EUCAST Expert Rules, Intrinsic Resistance and Exceptional Phenotypes v3.1, 2016
430	kana	Staphylococcus epidermidis		R	report as 'R' when tobramycin is 'R': amikacin, kanamycin	Expert Rules	Table 12: Interpretive rules for aminoglycosides	EUCAST Expert Rules, Intrinsic Resistance and Exceptional Phenotypes v3.1, 2016
[truncated: 143,952 more rows]
