# Supplementary material for: Trends in Occurrence and Phenotypic Resistance of Coagulase-Negative Staphylococci (CoNS) Found in Human Blood in the Northern Netherlands between 2013 and 2019
Source: Microorganisms. 2022 Sep 7;10(9):1801. doi: 10.3390/microorganisms10091801 (PMC9506452; doi:10.3390/microorganisms10091801)
Supplement: Supplementary file 1 [file microorganisms-10-01801-s001.zip › supp_tbl2.xlsx]

## Sheet: Blad1
date	age	gender	patientid	microorganism	type_care	type_dept	province	first_isolate	first_weighted	peni	oxac	clox	amox	amcl	ampi	pita	czol	cfep	cfur	cfox	cfot	cftr	gent	tobr	amik	kana	trim	trsu	nitr	fosf	line	cipr	moxi	vanc	teic	tetr	tige	doxy	mino	eryt	clin	azit	clar	imip	mero	metr	chlo	mupi	rifa
2013-01-01	0	Male	cec9aeacd325b91de7d1fbfc81a1dde2c8ec3e332b7baca487d1904af3ae4882	Staphylococcus cohnii	Non-University	Clinical	Groningen	TRUE	TRUE	R	S	S		S					S				S	S				S	S	R	S	S	S	S	S	S		S	S	S	S	S	S					S	S
2013-01-02	61	Male	cdb9239c85a81be1b899de30c9546e55fac761920b9e00c6e75c12024e1daf1a	Staphylococcus capitis	Non-University	Clinical	Friesland	TRUE	TRUE	R	S	S											S	S				S		R	S	S	S	S	S	S		S	S	S	S	S	S					S	S
2013-01-02	62	Male	5b78fd23c978a0b45d3548ad11460d1733842b894fc1af156b8968dd8a4d1a41	Staphylococcus capitis	University	ICU	Groningen	TRUE	TRUE	R	R	R											S	S				S	S	R	S	S	S	S	S	S		S	S	R	R	R	R					S	S
2013-01-02	72	Male	3489294fdd926a10a3061d57bc7f2182338abf672abf52ce47af3991d6dbb7b8	Staphylococcus epidermidis	University	Clinical	Groningen	TRUE	TRUE	R	R	R											R	R	R	R		S	S	S	S	R	R	S	R	S		S	S	S	S	S	S					S	S
2013-01-02	76	Male	ecfc438186f3af11a3a9f8c08fec51d19b960eac8f2437ef55f321b9a9ed50c0	Staphylococcus epidermidis	Non-University	ICU	Groningen	TRUE	TRUE	R	R	R	R	R	R				R				R	R	R	R	R	R	S	R	S	R	R	S	S	R		R		S	S	S	S					S	S
2013-01-02	76	Female	facb3b0bc234c1642ee84271ca1c4e5dce5d29061ec0080a449245a4a99efeb9	Staphylococcus epidermidis	Non-University	Clinical	Friesland	TRUE	TRUE	R	S	S											S	S			R	R		S	S	S	S	S	S	I				R	R	R	R					S	S
2013-01-03	51	Female	8d6f8772d11335f3160171d714875bda687aeabb7679740730edbf0ab6ac2851	Staphylococcus capitis	Non-University	Clinical	Friesland	TRUE	TRUE	R	S	S											S	S				S		R	S	S	S	S	S	S		S	S	S	S	S	S					S	S
2013-01-03	66	Male	7bf12d0ede46e7f25be082785bc4004fb9ad07243cf60ac2daafd16ea0214b20	Staphylococcus capitis	Non-University	Clinical	Friesland	TRUE	TRUE	R	S	S											S	S				S		R	S	S	S	S	S	S		S	S	S	S	S	S					S	S
2013-01-03	38	Male	c25154235552779cb5af57dba63513069478839ca3cee06fea5be43e8635986f	Staphylococcus epidermidis	Non-University	Clinical	Friesland	TRUE	TRUE	R	S	S											S	S				S		S	S	S	S	S	S	I				S	S	S	S					S	S
2013-01-03	38	Male	c25154235552779cb5af57dba63513069478839ca3cee06fea5be43e8635986f	Staphylococcus epidermidis	Non-University	Clinical	Friesland	FALSE	FALSE	S		S											S					S				S		S		S		S	S	S	S	S	S						S
2013-01-03	52	Female	c6bbfaebfe27ad3fcc781f5ff6bb88afda3783c9b65ac505de0354a29a4edca0	Staphylococcus epidermidis	University	Clinical	Groningen	TRUE	TRUE		S	S											S	S				S	S	S	S	S	S	S	R					R		R	R					S	S
2013-01-03	58	Male	22c82ac488f2177bd373dda8e37eea3fc01e865ead4d6d444e858e46c4b6e38a	Staphylococcus epidermidis	University	Outward	Groningen	TRUE	TRUE	R	S	S											S	S				S	S	R	S	S	S	S	S	R		R		S	S	S	S					S	S
2013-01-03	61	Male	8533d8ebc4ebf42b245d28ea2ef6af973346b5d4ce3391bd2b21650e0f400b1a	Staphylococcus epidermidis	Non-University	Clinical	Groningen	TRUE	TRUE	R	R	R	R	R	R				R				S	R	R	R		S	S	R	S	R	I	S	R	S		S	S	R	R	R	R					R	S
2013-01-03	79	Male	1479d85b461aab844f8a7aa0052f585d8fe5bc82e239e1c5c01433245d3689ad	Staphylococcus epidermidis	Non-University	Outward	Groningen	TRUE	TRUE	R	R	R	R	R	R				R				S	S				S	S	R	S	S	S	S	S	S		S	S	S	S	S	S					S	S
2013-01-03	88	Female	156c749d93ece3f4291c77160fabd09726f4708607055de7a2066c10123c01ee	Staphylococcus hominis	Non-University	Clinical	Friesland	TRUE	TRUE	R	S	S											S	S				S		R	S	S	S	S	S	S		S	S	S	S	S	S					S	S
2013-01-03	38	Male	c25154235552779cb5af57dba63513069478839ca3cee06fea5be43e8635986f	Staphylococcus warneri	Non-University	Clinical	Friesland	TRUE	TRUE	R	S	S											S	S				S		R	S	S	S	S	R	S		S	S	S	S	S	S					S	S
2013-01-04	25	Male	baec8f4e565209e95b56575c8b2c6b64b7e55968885d29195f8fa67c1dbf9db5	Staphylococcus capitis	Non-University	Clinical	Friesland	TRUE	TRUE	S	S	S											S	S				S		R	S	S	S	S	S	S		S	S	S	S	S	S					S	S
2013-01-04	75	Female	f894e09628034eaa6461923b0af246acd2b43a69407a925891fc89be0b109ea2	Staphylococcus capitis	Non-University	Clinical	Friesland	TRUE	TRUE	R	S	S											S	S				S		R	S	S	S	S	S	S		S	S	S	S	S	S					S	S
2013-01-04	43	Male	468c09b41c376fa7af5409c14cff436cf1bd1428275dc1f718231de6e8b82f3d	Staphylococcus epidermidis	University	Clinical	Groningen	TRUE	TRUE	R	R	R											S	R	R	R	R	R	S	S	S	R	R	S	R	R		R		R	R	R	R					R	S
2013-01-04	47	Female	1094d97757128aeadfb88867b422c7cf516cad8bf6d7d4457e3b9fe616bd0bd9	Staphylococcus epidermidis	Non-University	ICU	Friesland	TRUE	TRUE	R	R	R											S	S				S		S	S	R	I	S	R	S		S	S	R	R	R	R					S	S
2013-01-04	52	Female	57dd59b09b00de973656f99ba2c891b0331a60d6825f4a6ecc7732f7db9f4736	Staphylococcus hominis	Non-University	Clinical	Groningen	TRUE	TRUE	R	R	R	R	R	R				R				S	R	R	R		S	S	R	S	R	R	S	S	R		R		R	R	R	R					S	S
2013-01-04	72	Female	5317a36ddf69eccfa8b456cb8a48db11d0081cf9835452443632b00a5e0eaeff	Staphylococcus hominis	Non-University	Outward	Groningen	TRUE	TRUE	R	R	R	R	R	R				R				S	S				S	S	R	S	R	S	S	S	R		R		R	R	R	R					S	S
2013-01-04	82	Male	ada315237c8c248430eb8b1e0a2c3479e3340d3db862c13976712b4c9d4421a3	Staphylococcus hominis	University	Outward	Groningen	TRUE	TRUE		S	S											S	S				S	S	R	S	S	S	S	S	R		R		R		R	R					S
2013-01-05	47	Female	73bc07cf7b7ebec6a5a8ebcfd6553530046a6b142172bdbbb0a35ca51667849c	Staphylococcus capitis	Non-University	ICU	Groningen	TRUE	TRUE	S	S	S		S					S				S	S				S	S	R	S	S	S	S	S	S		S	S	S	S	S	S					S	S
2013-01-06	55	Male	0348292fc1c4b9e81f1a6406dc0f0af14f5fb9572562db13389379a732af14d9	Staphylococcus epidermidis	University	Clinical	Groningen	TRUE	TRUE	S	S	S											S	S				S	S	S	S	S	S	S	S					S	R	S	S					S	S
2013-01-06	55	Male	0348292fc1c4b9e81f1a6406dc0f0af14f5fb9572562db13389379a732af14d9	Staphylococcus epidermidis	University	Clinical	Groningen	FALSE	FALSE	S	S	S											S	S				S	S	S	S	S	S	S	S	S		S	S	S	R	S	S					S	S
2013-01-06	62	Male	30223858e90590dfa10eb5b08e46eaf5504fdb78bdc5546ce11e9de1c28a35b3	Staphylococcus epidermidis	Non-University	Clinical	Friesland	TRUE	TRUE	R	S	S											S	S				S		S	S	S	S	S	R	R				S	S	S	S					S	S
2013-01-06	70	Male	4556bdd9e808b1c45842f7ddf74a3880a3ef3d9a37a1c085eab87c09d8643e0b	Staphylococcus hominis	Non-University	Clinical	Friesland	TRUE	TRUE	S	S	S											S	S				S		R	S	S	S	S	S	S		S	S	S	S	S	S					S	S
2013-01-06	85	Female	1345c000610db946981ba4f5a90959de5b19144969b411b5c7e6ef83b68c205c	Staphylococcus hominis	Non-University	Clinical	Groningen	TRUE	TRUE	R	S	S		S					S				S	S				S	S	R	S	S	S	S	S	S		S	S	S	S	S	S					S	S
2013-01-06	85	Female	1345c000610db946981ba4f5a90959de5b19144969b411b5c7e6ef83b68c205c	Staphylococcus hominis	Non-University	Clinical	Groningen	FALSE	TRUE	S	S	S		S					S				S	S				S	S	R	S	S	S	S	S	R		R		R	S	R	R					S	S
2013-01-07	0	Male	179349b00987e499aebb3f3a4c4feb078cf4e9f13b87f4321f0160da9cc0aaf0	Staphylococcus epidermidis	University	ICU	Groningen	TRUE	TRUE	R	R	R											R	R	R	R	R	R	S	S	S	R	R	S	R	I		I		R	R	R	R					S	S
2013-01-07	52	Female	b7b7b375ea049ad26d98ea7510e650cbd4c31c87362ade7cff7e408c903aed41	Staphylococcus epidermidis	University	Outward	Groningen	TRUE	TRUE	R	R	R											R	R	R	R			S	S	S	R	I	S	R	S		S	S	R		R	R					S	S
2013-01-07	78	Female	edb25bcddd3d2a43450079ff243c6da7b3d221b178529ea891b23df3c9dd7119	Staphylococcus epidermidis	Non-University	Clinical	Friesland	TRUE	TRUE	R	S	S											S	S				S		S	S	S	S	S	S	I				R	S	R	R					S	S
2013-01-07	80	Female	a03a204740b58ac61f9b9878bd1a8fa924761c8e84081e121905d9703f5a1562	Staphylococcus epidermidis	Non-University	ICU	Groningen	TRUE	TRUE	R	R	R	R	R	R				R				R	R	R	R	R	R	S	S	S	R	I	S	S	S		S	S	S	S	S	S					S	S
2013-01-07	63	Female	e55759f8affd522982a8b710cf2e0a94228d301ec2e6e672aa8374fd930cf0ba	Staphylococcus haemolyticus	Non-University	ICU	Groningen	TRUE	TRUE	R	R	R	R	R	R				R				S	S				S	S	S	S	R	R	S	S	S		S	S	R	R	R	R					S	S
2013-01-08	49	Male	a9c88f68f9527ef658901881d4682c569914e773920a441ec2860bbf24e495ab	Staphylococcus epidermidis	University	ICU	Groningen	TRUE	TRUE	R	S	S											S	S				S	S	S	S	S	S	S	R	S		S	S	S	S	S	S					S	S
2013-01-08	54	Male	d4ef4c78e01ff3683ce1c2f435a35ed2877c23d11ccd72d371b53c59e0fac228	Staphylococcus epidermidis	Non-University	Clinical	Friesland	TRUE	TRUE	R	S	S											S	S				S		R	S	S	S	S	R	S		S	S	R	R	R	R					S	S
2013-01-08	58	Male	952b04a8a0ac62bac1ea4e7ddfb6466655341d0a8db2e7db9b4363a66d351bec	Staphylococcus epidermidis	University	Clinical	Groningen	TRUE	TRUE	R	R	R											R	R	R	R	R	R	S	S	S	R	I	S	R					R		R	R					S	S
2013-01-08	74	Male	b069def818d25b10090154fd96876e33fb5a10fb381a72ddbafa99df08441e37	Staphylococcus epidermidis	Non-University	Clinical	Friesland	TRUE	TRUE	R	R	R											S	R	R	R	R	R		S	S	R	R	S	S	I				S	S	S	S					R	S
2013-01-08	74	Male	b069def818d25b10090154fd96876e33fb5a10fb381a72ddbafa99df08441e37	Staphylococcus epidermidis	Non-University	Clinical	Friesland	FALSE	FALSE
2013-01-08	58	Male	952b04a8a0ac62bac1ea4e7ddfb6466655341d0a8db2e7db9b4363a66d351bec	Staphylococcus haemolyticus	University	Clinical	Groningen	TRUE	TRUE	R	R	R											R	R	R	R	R	R	S	R	S	R	R	S	R	R		R		R	S	R	R					S	S
2013-01-09	89	Female	9ea3628ce47d4192f81829c77f74ab24a13ec996e61341c4ac20b4bed005ecf3	Staphylococcus epidermidis	University	Clinical	Groningen	TRUE	TRUE	R													S	S					S	S	S	S	S	S	S					S	S	S	S					S	S
2013-01-09	71	Male	c4c537284cf9e04906e025550aa3a57ec593f9c14bd0ca759801aa20ee1e9d62	Staphylococcus hominis	Non-University	Clinical	Friesland	TRUE	TRUE	S	S	S											S	S				S		S	S	S	S	S	S	I				S	S	S	S					S	S
2013-01-09	58	Female	42f47d992cc4e6a7678c869f98590ea4bd035d9a711cd3707f1b15cdaffa0d74	Staphylococcus lugdunensis	Non-University	ICU	Friesland	TRUE	TRUE	S	S	S											S	S				S		S	S	S	S	S	S	S		S	S	S	S	S	S					S	S
2013-01-09	16	Female	25f6b06b709b3f74fb70d987d290137ef3357165ef21dc153ed3715f968bed24	Staphylococcus pasteuri	University	Clinical	Groningen	TRUE	TRUE	R	S	S											S	S				S	S	R	S	S	S	S	S	S		S	S	S	S	S	S					S	S
2013-01-10	0	Male	ee10fac20981d2ecdeb4c796feb3cfd5fb2623b9f6a94685e763ec26bb2f781d	Staphylococcus epidermidis	University	ICU	Groningen	TRUE	TRUE	R													R	R	R	R	R	R	S	S	S	R	R	S	S					R		R	R					S	S
2013-01-10	27	Male	6752bd57a3de374b0e45a8a4fad62d0b078cbb165634471d903f642458bba0a6	Staphylococcus epidermidis	Non-University	Clinical	Friesland	TRUE	TRUE	S	S	S											S	S				S		S	S	S	S	S	S	I				R	S	R	R					S	S
2013-01-10	56	Female	67c12a7761c8661035158ee48dfe36308523f27b6109f6e531aeabc0688ab3eb	Staphylococcus epidermidis	Non-University	Clinical	Friesland	TRUE	TRUE	S	S	S											S	S				S		S	S	S	S	S	S	S		S	S	S	S	S	S					S	S
2013-01-10	27	Male	6752bd57a3de374b0e45a8a4fad62d0b078cbb165634471d903f642458bba0a6	Staphylococcus hominis	Non-University	Clinical	Friesland	TRUE	TRUE	S	S	S											S	R	R	R		S		R	S	S	S	S	S	S		S	S	R	S	R	R					S	S
2013-01-10	27	Male	6752bd57a3de374b0e45a8a4fad62d0b078cbb165634471d903f642458bba0a6	Staphylococcus hominis	Non-University	Clinical	Friesland	FALSE	FALSE
2013-01-10	66	Male	a7674d3796162900d13cee42817d901887099a61977d2c11dd13b0de7497b115	Staphylococcus hominis	University	Outward	Groningen	TRUE	TRUE	R	R	R											S	S				S	S	R	S	S	S	S	S	S		S	S	R		R	R					S	S
2013-01-11	38	Male	125a2c9c5775bd206961e936ff9ce9b24de7e98671ad2222c9bc6fdd1e6bc835	Staphylococcus epidermidis	Non-University	ICU	Friesland	TRUE	TRUE	R	R	R											R	R	R	R		S		S	S	R	I	S	R	I				S	S	S	S					S	S
2013-01-11	38	Male	125a2c9c5775bd206961e936ff9ce9b24de7e98671ad2222c9bc6fdd1e6bc835	Staphylococcus epidermidis	Non-University	ICU	Friesland	FALSE	TRUE	R	R	R											R	R	R	R		S		S	S	R	I	S	R	S		S	S	R	S	R	R					S	S
2013-01-11	66	Male	26427a9c67913d284ba1d3358a9c31c84026256b4b19aa9bed321c996dad5469	Staphylococcus epidermidis	University	ICU	Groningen	TRUE	TRUE	R	R	R											S	S					S	S	S	S	S	S	S	S		S	S	S		S	S					S	S
2013-01-11	77	Female	282e9e83eec5917c1a4e503995243b642099449e595827c3ae410fece2c9715b	Staphylococcus epidermidis	Non-University	Clinical	Friesland	TRUE	TRUE	R	R	R											S	S			R	R		S	S	I	S	S	R	R				S	S	S	S					S	S
2013-01-11	38	Male	125a2c9c5775bd206961e936ff9ce9b24de7e98671ad2222c9bc6fdd1e6bc835	Staphylococcus haemolyticus	Non-University	ICU	Friesland	TRUE	TRUE	R	R	R											R	R	R	R	R	R		R	S	R	R	S	S	I				R	R	R	R					S	S
2013-01-11	38	Male	125a2c9c5775bd206961e936ff9ce9b24de7e98671ad2222c9bc6fdd1e6bc835	Staphylococcus haemolyticus	Non-University	ICU	Friesland	FALSE	FALSE	R	R	R											R	R	R	R	R	R		R	S	R	R	S	S	R				R	R	R	R					S	S
2013-01-11	75	Female	cdd334bf493a4377f0cd5b8f7ebe8f2b972b57b6a46d1ae65573e1844456a175	Staphylococcus hominis	Non-University	Clinical	Friesland	TRUE	TRUE
2013-01-11	75	Female	cdd334bf493a4377f0cd5b8f7ebe8f2b972b57b6a46d1ae65573e1844456a175	Staphylococcus hominis	Non-University	Clinical	Friesland	FALSE	FALSE	R	S	S											S	S				S		R	S	S	S	S	S	S		S	S	S	S	S	S					S	S
2013-01-12	38	Male	1d6b89c7c3fb4ce6b3a1d095ec9b661630aad5fb98bbcaa890ae3aab48d40b00	Staphylococcus epidermidis	Non-University	Clinical	Friesland	TRUE	TRUE	R	S	S											S	S				S		S	S	S	S	S	S	S		S	S	S	S	S	S					S	S
2013-01-12	91	Female	1816c739b448fc6016f6a04ad25601fb3b5348b0b5c5c150f03f07d2c0124627	Staphylococcus epidermidis	Non-University	Clinical	Groningen	TRUE	TRUE	S	S	S		S					S				S	S				S	S	S	S	S	S	S	R	R		R		R	R	R	R					S	S
2013-01-12	64	Female	91da535caa266fb8c1d674dad105cc9eeab482b82216b7934d0073ea5b5ade5c	Staphylococcus hominis	Non-University	Clinical	Groningen	TRUE	TRUE	S	S	S		S					S				S	S				S	S	R	S	S	S	S	S	S		S	S	S	S	S	S					S	S
2013-01-12	98	Female	e1af3a49bf0569f965ea7db33fe6676479161fdf28c2fa124a48f9979be455df	Staphylococcus hominis	Non-University	Outward	Groningen	TRUE	TRUE	R	R	R	R	R	R				R				S	S				S	S	R	S	S	S	S	S	S		S	S	S	S	S	S					S	S
2013-01-13	51	Female	a62d7429699b1e12f7a03d9796325a30f8eddaa29712976f55f1d9694e13103b	Staphylococcus epidermidis	University	Clinical	Groningen	TRUE	TRUE	R	R	R											S	R	R	R		S	S	S	S	R	I	S	R	R		R		S	S	S	S					S	S
2013-01-13	86	Male	0db305201c8ad8867ce419a9e4319ba9cd93a0f718057b915a643cae0b3af272	Staphylococcus epidermidis	Non-University	Outward	Groningen	TRUE	TRUE	R	R	R	R	R	R				R				R	R	R	R	R	R	S	S	S	R	I	S	R	S		S	S	R	R	R	R					S	S
2013-01-13	51	Female	a62d7429699b1e12f7a03d9796325a30f8eddaa29712976f55f1d9694e13103b	Staphylococcus haemolyticus	University	Clinical	Groningen	TRUE	TRUE	R	R	R											R	R	R	R	R	R	S	R	S	R	R	S	R	R		R		S	S	S	S					S	R
2013-01-13	3	Male	5a9f5793396701ddafad3ae1b9293ab87982dda567f0ee60b252eaa205a40915	Staphylococcus hominis	University	Clinical	Groningen	TRUE	TRUE	R	R	R												R	R	R			S	R	S	R	R	S	R	S		S	S	R		R	R					S	S
2013-01-13	80	Female	7b541d714796a0a0e29c11eecb59e6e5103ac3be9acd4bf8a42432309f53f572	Staphylococcus hominis	Non-University	Clinical	Friesland	TRUE	TRUE	S	S	S											S	S				S		R	S	S	S	S	S	R				S	S	S	S					S	S
2013-01-14	63	Female	5e763f6bb783962b8c03ca68a9241ba3254d14424294a244b97c81f875e419bd	Staphylococcus epidermidis	University	Clinical	Groningen	TRUE	TRUE	S	S	S											S	S				S	S	R	S	S	S	S	S	S		S	S	S	S	S	S					S	S
2013-01-14	63	Female	5e763f6bb783962b8c03ca68a9241ba3254d14424294a244b97c81f875e419bd	Staphylococcus epidermidis	University	Clinical	Groningen	FALSE	FALSE	S	S	S											S	S				S	S	S	S	S	S	S	S	I		I		S	S	S	S					S	S
2013-01-14	63	Female	5e763f6bb783962b8c03ca68a9241ba3254d14424294a244b97c81f875e419bd	Staphylococcus epidermidis	University	Clinical	Groningen	FALSE	TRUE	R	S	S											S	S				S	S	S	S	S	S	S	S	S		S	S	R	S	R	R					S	S
2013-01-14	65	Female	89abbdef9462c29b8205b3d0b82199f93f1726810a4e02b422336de50ed027d1	Staphylococcus epidermidis	Non-University	Clinical	Groningen	TRUE	TRUE	R	S	S		S					S				S	S				S	S	S	S	S	S	S	S	S		S	S	S	S	S	S					S	S
2013-01-14	76	Male	ecfc438186f3af11a3a9f8c08fec51d19b960eac8f2437ef55f321b9a9ed50c0	Staphylococcus epidermidis	Non-University	ICU	Groningen	FALSE	TRUE	R	R	R	R	R	R				R				R	R	R	R	R	R	S	R	S	R	R	S	S	R		R		R	R	R	R					S	S
2013-01-14	74	Female	84008e347fbca77feefde03b603290b0dc0c2d397e4aaeb9bc6415ec933d6258	Staphylococcus hominis	University	Clinical	Groningen	TRUE	TRUE	R	S	S											S	S				S	S	S	S	S	S	S	S	I		I		R	S	R	R					S	S
2013-01-15	32	Male	186762163d6855f8b8ea82a6b809996456fcf03f213420ebf4bf3caef415635f	Staphylococcus capitis	Non-University	ICU	Groningen	TRUE	TRUE	R	R	R	R	R	R				R				R	R	R	R		S	S	R	S	R	I	S	S	S		S	S	R	R	R	R					R	S
2013-01-15	37	Female	e63a38ba38a307ab890f3228cddb790ede8cd0f7de1e08eaa886637579add333	Staphylococcus capitis	University	ICU	Groningen	TRUE	TRUE	R	S	S											S	S				S	S	R	S	S	S	S	S	S		S	S	S	S	S	S					S	S
2013-01-15	0	Male	e6d4592ae29d106736dfe3f111ac4e0b6c34700ec1ce31e1bd13529a7fc03d56	Staphylococcus epidermidis	University	Clinical	Groningen	TRUE	TRUE	R	S	S											S	S				S	S	S	S	S	S	S	R					S	S	S	S					S	S
2013-01-15	37	Female	e63a38ba38a307ab890f3228cddb790ede8cd0f7de1e08eaa886637579add333	Staphylococcus epidermidis	University	ICU	Groningen	TRUE	TRUE	R	S	S											S	S				S	S	S	S	S	S	S	S	S		S	S	R	S	R	R					S	S
2013-01-15	58	Female	d279f2d3abad0ff07e402d69e9a8432650b80bc0eb340f23802eb3482bb0c0c4	Staphylococcus epidermidis	University	Clinical	Groningen	TRUE	TRUE	R	S	S											S	S				S	S	S	S	S	S	S	R	S		S	S	S	S	S	S					S	S
2013-01-15	22	Male	9bc3801116883f85630b94f71c96c1be118ce5ebf0e4c7e7723390d98223f15b	Staphylococcus haemolyticus	University	Clinical	Groningen	TRUE	TRUE	R	R	R											R	R	R	R	R	R	S	R	S	R	R	S	S	R		R		R	R	R	R					S	S
2013-01-15	0	Male	9b342053d2a8f3c107d3d548b47ba77f012c6bf84106d41b0cece0e0408063f8	Staphylococcus hominis	Non-University	Clinical	Groningen	TRUE	TRUE	R	R	R	R	R	R				R				S	S				S	S	R	S	S	S	S	S	R				R	R	R	R					S	S
2013-01-15	32	Male	186762163d6855f8b8ea82a6b809996456fcf03f213420ebf4bf3caef415635f	Staphylococcus warneri	Non-University	ICU	Groningen	TRUE	TRUE	R	R	R	R	R	R				R				R	R	R	R		S	S	R	S	S	S	S	S	S		S	S	R	R	R	R					S	S
2013-01-16	0	Male	78e0fc933c99cf3e3ebe91732594c47515b328232cf183ed21c2077d305b4f32	Staphylococcus epidermidis	University	ICU	Groningen	TRUE	TRUE	R	R	R											R	R	R	R	R	R	S	S	S	R	R	S	S	I		I		R	R	R	R					S	S
2013-01-16	78	Male	fe60926d50f3b4f70ebbef8f98cde4336ca52b2239bccc53494970dbfae87cb0	Staphylococcus epidermidis	Non-University	ICU	Groningen	TRUE	TRUE	R	S	S		S					S				S	R	R	R		S	S	S	S	S	S	S	S	R		R		R	S	R	R					S	S
2013-01-16	78	Male	fe60926d50f3b4f70ebbef8f98cde4336ca52b2239bccc53494970dbfae87cb0	Staphylococcus epidermidis	Non-University	ICU	Groningen	FALSE	FALSE	R	S	S		S					S				S	R	R	R		S	S	S	S	S	S	S	S	R		R		R	S	R	R					S	S
2013-01-16	78	Male	fe60926d50f3b4f70ebbef8f98cde4336ca52b2239bccc53494970dbfae87cb0	Staphylococcus epidermidis	Non-University	ICU	Groningen	FALSE	TRUE	S	S	S		S					S				S	S				S	S	R	S	S	S	S	S	R		R		S	S	S	S					S	S
2013-01-16	78	Male	fe60926d50f3b4f70ebbef8f98cde4336ca52b2239bccc53494970dbfae87cb0	Staphylococcus hominis	Non-University	ICU	Groningen	TRUE	TRUE	S	S	S		S					S				S	S				S	S	R	S	S	S	S	S	R		R		S	S	S	S					S	S
2013-01-16	78	Male	fe60926d50f3b4f70ebbef8f98cde4336ca52b2239bccc53494970dbfae87cb0	Staphylococcus hominis	Non-University	ICU	Groningen	FALSE	FALSE	S	S	S		S					S				S	S				S	S	R	S	S	S	S	S	R		R		S	S	S	S					S	S
2013-01-16	78	Male	fe60926d50f3b4f70ebbef8f98cde4336ca52b2239bccc53494970dbfae87cb0	Staphylococcus hominis	Non-University	ICU	Groningen	FALSE	TRUE	R	S	S		S					S				S	R	R	R		S	S	S	S	S	S	S	S	R		R		R	S	R	R					S	S
2013-01-17	0	Male	203bed432247b98f55a4d1c6e10df70502121adacfc69ade878371755a7b6182	Staphylococcus capitis	Non-University	Clinical	Friesland	TRUE	TRUE	R	R	R											R	R	R	R		S		R	S	S	S	S	S	I				S	S	S	S					S	S
2013-01-17	13	Male	4dcb8536429ee76ed16c5059bd42d859c99c6f726b93818f03c489c31e0264ce	Staphylococcus epidermidis	University	ICU	Groningen	TRUE	TRUE	R	R	R											S	R	R	R	R	R	S	S	S	R	R	S	R	R		R		R	R	R	R					R	S
2013-01-17	14	Female	e368f6a5904773503e920c1ffafecc6c6ee8e170eb2a180ba04a202b81708d48	Staphylococcus epidermidis	University	ICU	Groningen	TRUE	TRUE		S	S											S	S				S	S	S	S	S	S	S	S	I		I		S	S	S	S					S	S
2013-01-17	75	Male	0a5929dac9dd17dbfa4f7d91a0746dae49222160e02fdc0123cdbd676c4c8819	Staphylococcus epidermidis	University	Clinical	Groningen	TRUE	TRUE	R	S	S											S	S				S	S	S	S	S	S	S	S	R		R		S	S	S	S					S	S
2013-01-17	80	Female	be81e03915a5a30d04a9a026222c2b624212ab217415cfd7476c9afc116888a7	Staphylococcus epidermidis	Non-University	Clinical	Groningen	TRUE	TRUE	R	R	R	R	R	R				R				S	R	R	R	R	R	S	R	S	S	S	S	S	R		R		R	R	R	R					S	S
2013-01-17	80	Female	be81e03915a5a30d04a9a026222c2b624212ab217415cfd7476c9afc116888a7	Staphylococcus epidermidis	Non-University	Clinical	Groningen	FALSE	TRUE	R	R	R	R	R	R				R				S	R	R	R	R	R	S	R	S	R	I	S	S	R		R		R	R	R	R					R	R
2013-01-17	15	Female	b1b049bde35d16a241322e1c7f31981ec83292220ea677bd998574f8624808b2	Staphylococcus haemolyticus	University	Clinical	Groningen	TRUE	TRUE	R	R	R											R	R	R	R	R	R	S	R	S	R	R	S	S	I		I		R	S	R	R					S	S
2013-01-17	85	Female	205c9642199dc9a21a5cd4a2dc602f76ff4ef151e7f1da5def61a607f98a4cba	Staphylococcus hominis	Non-University	Clinical	Friesland	TRUE	TRUE	R		R											S	R	R	R		S		R	S	S	S	S	S	R				R	R	R	R					S	S
2013-01-18	0	Female	6fcb5663788fb68053e64a73e163d1c797c4fc204b4078574ba9c4e5183e81fe	Staphylococcus capitis	University	ICU	Groningen	TRUE	TRUE	R	R	R											R	R	R	R			S	R	S		S	S	S													S	S
2013-01-18	0	Female	6fcb5663788fb68053e64a73e163d1c797c4fc204b4078574ba9c4e5183e81fe	Staphylococcus epidermidis	University	ICU	Groningen	TRUE	TRUE	R	R	R											R	R	R	R	R	R	S	S	S	R	I	S	R	S		S	S	R	R	R	R					S	S
2013-01-18	48	Female	aafac542b67267c525294366b2b29c167143c031a9ca7df3a28ef39989746049	Staphylococcus epidermidis	University	ICU	Groningen	TRUE	TRUE	R	R	R											R	R	R	R	R	R	S	S	S	R	I	S	R	S		S	S									S
2013-01-18	48	Female	aafac542b67267c525294366b2b29c167143c031a9ca7df3a28ef39989746049	Staphylococcus epidermidis	University	ICU	Groningen	FALSE	FALSE	R	R	R											R	R	R	R	R	R	S	S	S	R	I	S	R	S		S	S	R	R	R	R					S	S
2013-01-18	48	Female	aafac542b67267c525294366b2b29c167143c031a9ca7df3a28ef39989746049	Staphylococcus epidermidis	University	ICU	Groningen	FALSE	TRUE	R	R	R											R	R	R	R	R	R	S	S	S	R	I	S	R	S		S	S	S	R	S	S					S	S
2013-01-18	68	Female	cc1e566a22963e3a16ce162c85eeb04b3897119ff44cde82ea193083b2f5b908	Staphylococcus epidermidis	University	Outward	Groningen	TRUE	TRUE	R	R	R											R	R	R	R	R	R	S	R	S	R	I	S	R	S		S	S	R	R	R	R					S	S
2013-01-18	92	Female	5cf0b92799a084d2622e36c0411413f39501e4d57c344b0c8111c8d871794de9	Staphylococcus epidermidis	Non-University	Clinical	Drenthe	TRUE	TRUE	R	R	R	R	R	R				R				R	R	R	R	R	R	S	R	S	R	I	S	R	S		S	S	R	R	R	R					S	S
2013-01-18	68	Female	cc1e566a22963e3a16ce162c85eeb04b3897119ff44cde82ea193083b2f5b908	Staphylococcus hominis	University	Outward	Groningen	TRUE	TRUE	R	R	R												R	R	R			S	R	S	R	R	S	S	R		R		R	R	R	R					S	S
2013-01-19	51	Male	772fa93bed21a26a92bfb0e51a6e57f7930482d9ebddc7dfe08537f33ba520de	Staphylococcus epidermidis	Non-University	ICU	Groningen	TRUE	TRUE	R	R	R	R	R	R				R				S	S				S	S	S	S	R	I	S	S	R		R		R	R	R	R					S	S
2013-01-19	51	Male	772fa93bed21a26a92bfb0e51a6e57f7930482d9ebddc7dfe08537f33ba520de	Staphylococcus epidermidis	Non-University	ICU	Groningen	FALSE	FALSE	R	R	R	R	R	R				R				S	S				S	S	S	S	R	I	S	S	R		R		R	R	R	R					S	S
2013-01-19	86	Female	a602556de40e1b404bc286a5b5f24852e1e0417afc7e7ec245c20ca8bf78085e	Staphylococcus epidermidis	University	Outward	Groningen	TRUE	TRUE	R	R	R											S	S			R	R	S	S	S	S	S	S	R	R		R		S	S	S	S					S	S
2013-01-19	86	Female	a602556de40e1b404bc286a5b5f24852e1e0417afc7e7ec245c20ca8bf78085e	Staphylococcus hominis	University	Outward	Groningen	TRUE	TRUE	R	S	S											S	S				S	S	R	S	S	S	S	S	R		R		S	S	S	S					S	S
2013-01-20	59	Male	eccf21883da9b67acc7944b69766faac9384a39dfb9d15eaf299bcf1aaf95577	Staphylococcus epidermidis	Non-University	Clinical	Groningen	TRUE	TRUE	R	R	R	R	R	R				R				R	R	R	R	R	R	S	S	S	R	R	S	R	R		R		R	S	R	R					S	S
2013-01-20	73	Male	26704530e094a288a0398efa7d2519fe0567a19022fc223bb6da1a5ede0133d2	Staphylococcus epidermidis	Non-University	Clinical	Friesland	TRUE	TRUE	R	R	R											R	R	R	R	R	R		S	S	R	I	S	R	S		S	S	R	R	R	R					S	S
2013-01-20	71	Female	7e054f997ab2407e649dd3ed2705582bec7725c1835e2e6f430127443d14e826	Staphylococcus hominis	Non-University	Clinical	Friesland	TRUE	TRUE	R	R	R											S	S				S		R	S	S	S	S	S	R				R	R	R	R					S	S
2013-01-20	72	Male	c0b5e8cb8a4aed55f73ce57dc6801dafd77e80e3c64e72fbd9ea2c0a57cfa3c6	Staphylococcus hominis	Non-University	ICU	Friesland	TRUE	TRUE	R	S	S											S	S				S		R	S	S	S	S	S	S		S	S	S	S	S	S					S	S
2013-01-21	48	Female	aafac542b67267c525294366b2b29c167143c031a9ca7df3a28ef39989746049	Staphylococcus epidermidis	University	ICU	Groningen	FALSE	TRUE	R	R	R											R	R	R	R	R	R	S	S	S	R	I	S	R					R	R	R	R					S	S
2013-01-21	57	Female	5f4fba28298c922fd508b301883d77624b886eb32cce4f9a92ca3ebc43119f84	Staphylococcus epidermidis	Non-University	ICU	Groningen	TRUE	TRUE	R	R	R	R	R	R				R				S	R	R	R		S	S	S	S	R	I	S	S	R		R		S	S	S	S					S	S
2013-01-21	57	Female	5f4fba28298c922fd508b301883d77624b886eb32cce4f9a92ca3ebc43119f84	Staphylococcus epidermidis	Non-University	ICU	Groningen	FALSE	FALSE	R	R	R	R	R	R				R				S	S				S	S	S	S	R	I	S	S	R		R		S	S	S	S					S	S
2013-01-21	81	Female	a694a376567da562d90f212779a414c4f04bfc7820720de1e0288f260d67c125	Staphylococcus epidermidis	Non-University	Clinical	Drenthe	TRUE	TRUE	R	R	R	R	R	R				R				S	S				S	S	S	S	S	S	S	R	R		R		S	S	S	S					S	S
2013-01-21	32	Female	b118554df9c364d7e8f6d6f4fe21540d6e094d7368204a530238547f1b3eb263	Staphylococcus hominis	Non-University	Clinical	Friesland	TRUE	TRUE
2013-01-21	32	Female	b118554df9c364d7e8f6d6f4fe21540d6e094d7368204a530238547f1b3eb263	Staphylococcus hominis	Non-University	Clinical	Friesland	FALSE	FALSE	S	S	S											S	S				S		R	S	S	S	S	S	R				S	S	S	S					S	S
2013-01-21	42	Male	4b0e322956f314dc5ae9158f40d423d4203b438c7d3c037964b6610ff89f42b0	Staphylococcus hominis	Non-University	Clinical	Groningen	TRUE	TRUE	R	R	R	R	R	R				R				S	S			R	R	S	R	S	S	S	S	S	S		S	S	S	S	S	S					S	S
2013-01-21	57	Female	5f4fba28298c922fd508b301883d77624b886eb32cce4f9a92ca3ebc43119f84	Staphylococcus hominis	Non-University	ICU	Groningen	TRUE	TRUE	R	R	R	R	R	R				R				S	R	R	R	R	R	S	R	S	R	R	S	S	R		R		R	R	R	R					S	S
2013-01-21	91	Female	3970c94f2951d1072f94451ea2fc89774ed3ca92b3de4abf0ffd816669d4ab73	Staphylococcus hominis	Non-University	Clinical	Friesland	TRUE	TRUE	S	S	S											S	S				S		R	S	S	S	S	S	R				R	R	R	R					S	S
2013-01-22	61	Male	8533d8ebc4ebf42b245d28ea2ef6af973346b5d4ce3391bd2b21650e0f400b1a	Staphylococcus epidermidis	Non-University	Clinical	Groningen	FALSE	TRUE	R	R	R	R	R	R				R				R	R	R	R	R	R	S	S	S	R	I	S	R	R		R		R	R	R	R					R	R
2013-01-22	70	Male	72cad2fa10e73faa41c70f4fe15319b35c5fc21ae40d041737995d56f2c34a44	Staphylococcus epidermidis	Non-University	ICU	Drenthe	TRUE	TRUE
2013-01-22	42	Female	45e1c92cd5acf207fc5a505f31c9686f26b7d6189fbaf9d8f4504409342b5e74	Staphylococcus hominis	Non-University	Clinical	Friesland	TRUE	TRUE	R	R	R											R	R	R	R		S		R	S	S	S	S	S	R				S	S	S	S					S	S
2013-01-23	60	Male	889ef4b0ff4cc05e3eaa5a363a5cbe97c56337a3108b56dc395e65b10c24a610	Staphylococcus epidermidis	Non-University	Clinical	Friesland	TRUE	TRUE	R	S	S											S	S				S		R	S	S	S	S	S	S		S	S	R	R	R	R					S	S
2013-01-23	60	Male	889ef4b0ff4cc05e3eaa5a363a5cbe97c56337a3108b56dc395e65b10c24a610	Staphylococcus epidermidis	Non-University	Clinical	Friesland	FALSE	FALSE
2013-01-23	83	Male	2ea18c1b7d543128b82ed8f2701f156ff2bfd5f7adc289e61a0db7d1b336cd30	Staphylococcus epidermidis	Non-University	Clinical	Friesland	TRUE	TRUE	R	R	S											R	R	R	R		S		S	S	R	R	S	R	R				R	R	R	R					S	S
2013-01-23	36	Male	f172b6a973ec9c3de0efb02cf5d85f7ab1df9b136907dd425add32ecf28e104d	Staphylococcus hominis	Non-University	Clinical	Friesland	TRUE	TRUE	R	S	S											S	S				S		R	S	S	S	S	S	I				S	S	S	S					S	I
2013-01-23	60	Male	889ef4b0ff4cc05e3eaa5a363a5cbe97c56337a3108b56dc395e65b10c24a610	Staphylococcus hominis	Non-University	Clinical	Friesland	TRUE	TRUE	R		S											S	S				S		R	S	S	S	S	S	R				R	S	R	R					S	S
2013-01-23	60	Male	889ef4b0ff4cc05e3eaa5a363a5cbe97c56337a3108b56dc395e65b10c24a610	Staphylococcus hominis	Non-University	Clinical	Friesland	FALSE	FALSE
2013-01-23	83	Male	75c15bb988650b09ec143cebe241f7ca417f20290dde552cc553658d7e795efa	Staphylococcus hominis	Non-University	Clinical	Friesland	TRUE	TRUE	S	S	S											S	S				S		R	S	S	S	S	S	S		S	S	R	S	R	R					S	S
2013-01-23	62	Male	811cb166c199d3dfecd312c26c141911ecf2cb82156cde71726c6640f141d270	Staphylococcus warneri	Non-University	Clinical	Friesland	TRUE	TRUE	S	S	S											S	S				S		R	S	S	S	S	S	S		S	S	S	S	S	S					S	S
2013-01-24	37	Female	e63a38ba38a307ab890f3228cddb790ede8cd0f7de1e08eaa886637579add333	Staphylococcus capitis	University	ICU	Groningen	FALSE	FALSE	S	S	S	S	S					R				S	S					S	R	S	S		S	S		S							S					S
2013-01-24	23	Male	a8d5383df5e95880f73aa450be0b3f92c11064a36c24279b82365c49bb2a4207	Staphylococcus epidermidis	University	Clinical	Groningen	TRUE	TRUE	R	R	R											R	R	R	R		S	S	R	S	R	I	S	R	S		S	S	R		R	R					S	S
2013-01-24	23	Male	a8d5383df5e95880f73aa450be0b3f92c11064a36c24279b82365c49bb2a4207	Staphylococcus epidermidis	University	Clinical	Groningen	FALSE	TRUE	R	R	R											S	S				S	S	R	S	S	S	S	S	S		S	S	S	S	S	S					S	S
2013-01-24	48	Female	aafac542b67267c525294366b2b29c167143c031a9ca7df3a28ef39989746049	Staphylococcus epidermidis	University	ICU	Groningen	FALSE	FALSE	R	R	R											R	R	R	R	R	R	S	S	S	R	I	S	R	S		S	S	R	R	R	R					S	S
2013-01-24	23	Male	a8d5383df5e95880f73aa450be0b3f92c11064a36c24279b82365c49bb2a4207	Staphylococcus hominis	University	Clinical	Groningen	TRUE	TRUE	R	R	R											R	R	R	R		S	S	S	S	R	I	S	R	S		S	S	R	S	R	R					S	S
2013-01-25	68	Female	eb5a2303d13d3aee9cbe05da297378d2bf3a5bd41bd49e316c4b7cf6ed506a2f	Staphylococcus epidermidis	Non-University	Clinical	Friesland	TRUE	TRUE	R	R	R											R	R	R	R		I		S	S	R	R	S	R	S		S	S	R	R	R	R					R	S
2013-01-25	69	Male	848478e5293d53e8af9df17dd19e1c98b2c155fc78155a21456dd4461a51de36	Staphylococcus epidermidis	Non-University	Clinical	Drenthe	TRUE	TRUE			S		S			S	S	S	S	S	S	S				S	S	S			S				S		S	S	S	S	S	S	S	S			S	S
2013-01-25	69	Male	3153ecb80766e4e91d605b63c8b2f539619f245ff952a9cc77d9f2af48e1fdc8	Staphylococcus epidermidis	Non-University	Clinical	Friesland	TRUE	TRUE	R	S	S											S	S			R	R		S	S	S	S	S	S	I				R	S	R	R					S	S
2013-01-25	36	Male	d61c47658328c3dc7bbc7c72bfc526cf2192fd780ada0bab15629d5bfa5ed705	Staphylococcus hominis	Non-University	Outward	Groningen	TRUE	TRUE	S	S	S		S					S				S	S				S	S	R	S	S	S	S	R	R		R		S	S	S	S					S	S
2013-01-25	64	Male	d725e68741ba9a2ee44d37eee0e8847c7a5438f1b8a75e386b210931d10096ba	Staphylococcus hominis	Non-University	ICU	Groningen	TRUE	TRUE	R	R	R	R	R	R				R				S	S				S	S	R	S	S	S	S	S	R		R		R	R	R	R					S	S
2013-01-26	63	Male	50d19ff5e8c8a3dfdfd6b2e6d49a136f452d4c3c09007c35cf24e15b5b4ec8a7	Staphylococcus capitis	University	Outward	Groningen	TRUE	TRUE	R	S	S											S	S				S	S	R	S	S	S	S	S	S		S	S	S	S	S	S					S	S
2013-01-26	79	Male	9258cf484b29f764ecfcdfc9b81519a6081c0bb0ee9dbd9ff3be383865aefc62	Staphylococcus capitis	Non-University	Outward	Groningen	TRUE	TRUE	R	S	S		S					S				S	S				S	S	R	S	S	S	S	S	S		S	S	S	S	S	S					S	S
2013-01-26	83	Female	c8c60bcf3231cd63a963cbd840e7012bda4b05a8b32f00638bead8163a896d92	Staphylococcus epidermidis	Non-University	Clinical	Drenthe	TRUE	TRUE	R	R	R	R	R	R	R	R	R	R	R	R	R	S				R	S	S			R		S		R		R		R	R	R	R	R	R			S	R
2013-01-26	57	Female	5f4fba28298c922fd508b301883d77624b886eb32cce4f9a92ca3ebc43119f84	Staphylococcus hominis	Non-University	ICU	Groningen	FALSE	FALSE	R	R	R	R	R	R				R				S	R	R	R	R	R	S	R	S	R	R	S	S	R		R		R	R	R	R					S	S
2013-01-27	68	Male	2a4d384052eb490b56ea30623ae8a51b9e0cd73d1618e2fd22fd48ea09406094	Staphylococcus epidermidis	University	Clinical	Groningen	TRUE	TRUE	R	R	R											R	R	R	R	R	R	S	S	S	R	I	S	R	S		S	S	S	S	S	S					S	S
2013-01-27	2	Male	3c2f31991e84d070281970cc6666a608cbd6db3a7ccceeadec64aa926cc092a5	Staphylococcus hominis	University	Clinical	Groningen	TRUE	TRUE	R	S	S											S	S				S	S	R	S	S	S	S	S	R		R		S	S	S	S					S	S
2013-01-28	70	Female	4c59b173a6aa55f7b0fd4ddd2f4e71fb08a7d3b99dfd5df093141f7a25eec62c	Staphylococcus capitis	Non-University	Clinical	Friesland	TRUE	TRUE	R	S	S											S	S				S		R	S	S	S	S	S	S		S	S	S	S	S	S					S	S
2013-01-28	81	Male	46624a8b6146bd71917b6be571ef8bc58238765af087011b220e8981ca22dc63	Staphylococcus capitis	Non-University	ICU	Friesland	TRUE	TRUE	S	S	S											S	S				S		R	S	S	S	S	S	S		S	S	S	S	S	S					S	S
2013-01-28	63	Female	28c03f29cbdb9c6510dd285f06e8e4d1ccbc25f054cd32b3616607a53f98dfd7	Staphylococcus epidermidis	University	Clinical	Groningen	TRUE	TRUE	R	R	R											S	S				S	S	S	S	S	S	S	R	S		S	S	S	S	S	S					S	S
2013-01-28	27	Male	36bc32e9a2b924013fa7997c06b0e56874e6a47a4bc441cf4f32090e57a2819c	Staphylococcus hominis	Non-University	Clinical	Friesland	TRUE	TRUE	S	S	S											S	S				S		R	S	S	S	S	S	I				R	S	R	R					S	S
2013-01-28	27	Male	36bc32e9a2b924013fa7997c06b0e56874e6a47a4bc441cf4f32090e57a2819c	Staphylococcus hominis	Non-University	Clinical	Friesland	FALSE	FALSE
2013-01-28	81	Male	46624a8b6146bd71917b6be571ef8bc58238765af087011b220e8981ca22dc63	Staphylococcus hominis	Non-University	ICU	Friesland	TRUE	TRUE	R	S	S											S	S				S		R	S	S	S	S	S	R				S	S	S	S					S	S
2013-01-28	85	Female	9c34636ba7bea2d5f7d67bb84a54d51529f4d640730856dc3e0b2b57406e6154	Staphylococcus hominis	Non-University	Clinical	Friesland	TRUE	TRUE	R	S	S											S	S				S		R	S	S	S	S	S	I				R	R	R	R					S	S
2013-01-28	87	Female	178274543f3ae930ecc7431fae021baa8c8a43e686182d2dae1d4ac5f615c504	Staphylococcus hominis	Non-University	Clinical	Friesland	TRUE	TRUE	R	R	R											S	S			R	R		R	S	R	R	S	S	I				R	R	R	R					S	S
2013-01-28	63	Female	28c03f29cbdb9c6510dd285f06e8e4d1ccbc25f054cd32b3616607a53f98dfd7	Staphylococcus lugdunensis	University	Clinical	Groningen	TRUE	TRUE		S	S												S				S	S	R	S	S	S	S	S	S		S	S	S	S	S	S					S	S
2013-01-29	0	Male	3562560075d19e41c11bff375a2db6d114be2b6e153449c82ab1b8741b804c3c	Staphylococcus epidermidis	University	ICU	Groningen	TRUE	TRUE	R	R	R											R	R	R	R		S	S	S	S	R	I	S	R	S		S	S	S	S	S	S					S	S
2013-01-29	0	Male	3562560075d19e41c11bff375a2db6d114be2b6e153449c82ab1b8741b804c3c	Staphylococcus epidermidis	University	ICU	Groningen	FALSE	TRUE	R	R	R											R	R	R	R		S	S	S	S	S	S	S	R	I		I		R	S	R	R					S	S
2013-01-29	36	Female	c95709fe7fd9f7f418023bd68806d82ab6e64cda49ec9a16b1a326286a6a28aa	Staphylococcus epidermidis	Non-University	Clinical	Drenthe	TRUE	TRUE	R	S	S		S					S				S	S				S	S	R	S	S	S	S	R	S		S	S	S	S	S	S					S	S
2013-01-29	76	Male	bccc886e95cb48084e8a227e9b6c6facc802c49a82aee71a05eb57db8a5b2450	Staphylococcus epidermidis	Non-University	Clinical	Friesland	TRUE	TRUE	S		S											S					S				S				S		S	S	S	S	S	S						S
2013-01-29	35	Female	c7134a006635b15a3ea4017feb7d2089de8f5abca0ecb0d09a1804103f6c40f6	Staphylococcus hominis	University	Outward	Groningen	TRUE	TRUE	R	R	R											S	S			R	R	S	R	S	S	S	S	S					R	S	R	R					S	S
2013-01-29	47	Female	6b7a25a0e06c0950ba3ae8c9d82b6d218514851dce47b4e55fda6ac99d3aafc8	Staphylococcus hominis	Non-University	Clinical	Drenthe	TRUE	TRUE	R	S	S		S					S				S	S				S	S	R	S	S	S	S	S	R		R		R	S	R	R					S	S
2013-01-29	65	Male	d725e68741ba9a2ee44d37eee0e8847c7a5438f1b8a75e386b210931d10096ba	Staphylococcus hominis	Non-University	ICU	Groningen	FALSE	FALSE	R	R	R	R	R	R				R				S	S				S	S	R	S	S	S	S	S	R		R		R	R	R	R					S	S
2013-01-29	79	Male	fea3d9b0c9491bb0e7cbfdb747a1bfaa24dd61e7a3b37478dbd8955485f86e60	Staphylococcus hominis	Non-University	Clinical	Friesland	TRUE	TRUE	R	R	R											S	R	R	R		S		R	S	R	R	S	S	S		S	S	R	R	R	R					S	S
2013-01-29	79	Male	fea3d9b0c9491bb0e7cbfdb747a1bfaa24dd61e7a3b37478dbd8955485f86e60	Staphylococcus hominis	Non-University	Clinical	Friesland	FALSE	FALSE
2013-01-30	0	Male	4c363453486f11896d01e21af0773a2d1b629f82a40b298c6125bd2d4cb4058d	Staphylococcus epidermidis	University	ICU	Groningen	TRUE	TRUE	R	R	R											R	R	R	R		S	S	S	S	R	I	S	R	S		S	S	S	S	S	S					S	S
2013-01-30	4	Male	37f52f025c5edd95b1cef99ead6c6ad34c048cd8ad74110cb64ed07c325c1651	Staphylococcus epidermidis	Non-University	Clinical	Friesland	TRUE	TRUE	R	R	R											S	S				S		R	S	S	S	S	S	I				R	S	R	R					S	S
2013-01-30	67	Female	9f785fdda5ae34cd9751a0f2f45750af7f99828552be6728ac5c07cdfa0a7fc8	Staphylococcus epidermidis	Non-University	Clinical	Friesland	TRUE	TRUE	R	R	R											R	R	R	R		S		S	S	R	I	S	R	R				S	S	S	S					S	S
2013-01-30	69	Male	7321dbd0af6d482bc4c1399822660d76c0bf6f64a5febb984628c86545e9035a	Staphylococcus epidermidis	Non-University	Clinical	Friesland	TRUE	TRUE	R	S	S											R	R	R	R		S		S	S	R	I	S	R	R				S	S	S	S					S	S
2013-01-30	79	Male	f2480244e450043bfd4b3ee7376069a2b8a9c4dd6f22df06a112a469c142b39c	Staphylococcus epidermidis	Non-University	ICU	Groningen	TRUE	TRUE	R	R	R	R	R	R				R				R	R	R	R	R	R	S	S	S	R	I	S	R	S		S	S	R	R	R	R					S	S
2013-01-31	60	Male	476bf147587884944b2d9b7f52bae1ab5b5fb29daac0d7e0e5a134a52d4bbe55	Staphylococcus epidermidis	Non-University	ICU	Drenthe	TRUE	TRUE	R	R	R	R	R	R	R	R	R	R	R	R	R	R	R	R	R	S	S	S			S		S		S		S	S	S	S	S	S	R	R			S	S
2013-01-31	74	Male	1ea77a33911a96551c01245155d62778919f3d29bf803f5d3267440d3118af08	Staphylococcus epidermidis	Non-University	Clinical	Groningen	TRUE	TRUE	R	S	S		S					S				S	S				S	S	S	S	S	S	S	S	R		R		R	S	R	R					S	S
2013-01-31	74	Male	1ea77a33911a96551c01245155d62778919f3d29bf803f5d3267440d3118af08	Staphylococcus epidermidis	Non-University	Clinical	Groningen	FALSE	FALSE	R	S	S		S					S				S	S				S	S	S	S	S	S	S	S	R		R		R	S	R	R					S	S
2013-01-31	74	Male	1ea77a33911a96551c01245155d62778919f3d29bf803f5d3267440d3118af08	Staphylococcus epidermidis	Non-University	Clinical	Groningen	FALSE	FALSE	R	S	S		S					S				S	S				S	S	S	S	S	S	S	S	R		R		R	S	R	R					S	S
2013-01-31	82	Female	dfb0414cc3cd656fae5269e4a12b288097f0f5f4c55b8b234258dbaa74606baf	Staphylococcus hominis	Non-University	Clinical	Groningen	TRUE	TRUE	R	S	S		S					S				S	S				S	S	R	S	S	S	S	S	S		S	S	S	S	S	S					S	S
2013-02-01	78	Male	f47af3f4afad5a42fb7bc3aa0a94c96213aceca8d05bdb333867651e4d522c52	Staphylococcus epidermidis	Non-University	ICU	Friesland	TRUE	TRUE	R	R	R											R	R	R	R	R	R		S	S	R	I	S	R	I				R	R	R	R					S	R
2013-02-01	78	Male	f47af3f4afad5a42fb7bc3aa0a94c96213aceca8d05bdb333867651e4d522c52	Staphylococcus epidermidis	Non-University	ICU	Friesland	FALSE	FALSE
2013-02-01	63	Male	2e7f7a78c9b38d43ab9c62f0f88bde4c43a09c203d6af50bd580d9b5ab025e10	Staphylococcus haemolyticus	Non-University	Clinical	Groningen	TRUE	TRUE	S	S	S		S					S				S	S				S	S	R	S	S	S	S	S	S		S	S	S	S	S	S					S	S
2013-02-01	63	Male	2e7f7a78c9b38d43ab9c62f0f88bde4c43a09c203d6af50bd580d9b5ab025e10	Staphylococcus haemolyticus	Non-University	Clinical	Groningen	FALSE	FALSE	S	S	S		S					S				S	S				S	S	R	S	S	S	S	S	S		S	S	S	S	S	S					S	S
2013-02-01	63	Male	2e7f7a78c9b38d43ab9c62f0f88bde4c43a09c203d6af50bd580d9b5ab025e10	Staphylococcus hominis	Non-University	Clinical	Groningen	TRUE	TRUE	R	R	R	R	R	R				R				R	R	R	R	R	R	S	R	S	S	S	S	S	S		S	S	S	S	S	S					R	S
2013-02-02	38	Female	d1a010252c2b11b7db576aefc3b1acfe9a354f037fc047e97d83e590fd358507	Staphylococcus capitis	Non-University	Clinical	Groningen	TRUE	TRUE	S	S	S		S					S				S	S				S	S	R	S	S	S	S	S	S		S	S	S	S	S	S					S	S
2013-02-02	38	Female	d1a010252c2b11b7db576aefc3b1acfe9a354f037fc047e97d83e590fd358507	Staphylococcus capitis	Non-University	Clinical	Groningen	FALSE	FALSE	S	S	S		S					S				S	S				S	S	R	S	S	S	S	S	S		S	S	S	S	S	S					S	S
2013-02-02	0	Male	3562560075d19e41c11bff375a2db6d114be2b6e153449c82ab1b8741b804c3c	Staphylococcus epidermidis	University	ICU	Groningen	FALSE	TRUE	R	R	R											R	R	R	R		S	S	S	S	S	S	S	R	R		R		S	S	S	S					S	S
2013-02-02	38	Female	d1a010252c2b11b7db576aefc3b1acfe9a354f037fc047e97d83e590fd358507	Staphylococcus epidermidis	Non-University	Clinical	Groningen	TRUE	TRUE	S	S	S		S					S				S	S				S	S	S	S	S	S	S	S	S		S	S	S	S	S	S					S	S
2013-02-02	85	Female	ec01db5e9010b9d1896625b4452e5109784b417fba4ea8d413ebd2cbc7a4e642	Staphylococcus epidermidis	Non-University	Clinical	Friesland	TRUE	TRUE
2013-02-02	85	Female	ec01db5e9010b9d1896625b4452e5109784b417fba4ea8d413ebd2cbc7a4e642	Staphylococcus epidermidis	Non-University	Clinical	Friesland	FALSE	FALSE	R	R	R											S	R	R	R	R	R		S	S	R	R	S	S	R				R	R	R	R					S	S
2013-02-02	48	Male	ac6fa5c56a7770aba4280fb9b107726c9a14b0d087f35f3eb99a72904f165280	Staphylococcus hominis	Non-University	Clinical	Groningen	TRUE	TRUE	S	S	S		S					S				S	S				S	S	R	S	S	S	S	S	S		S	S	S	S	S	S					S	S
2013-02-03	37	Female	e63a38ba38a307ab890f3228cddb790ede8cd0f7de1e08eaa886637579add333	Staphylococcus epidermidis	University	ICU	Groningen	FALSE	TRUE	R	R	R											S	R	R	R	R	R	S	S	S	R	R	S	R	R		R		R	R	R	R					R	S
2013-02-03	51	Male	5d61082f209575100f1daedddd8d4164882729942aac2e824e63866cc3d4e157	Staphylococcus haemolyticus	University	Clinical	Groningen	TRUE	TRUE	R	R	R											R	R	R	R	R	R	S	R	S	R	R	S	S	R		R		R	R	R	R					S	S
2013-02-04	67	Male	6d8f0fce7802b00837825da771a658d23fde996d0ab3bbdf771b94ad761c4cc9	Staphylococcus epidermidis	Non-University	Clinical	Friesland	TRUE	TRUE	R	S	S											S	S				S		S	S	S	S	S	S	S		S	S	S	S	S	S					S	S
2013-02-04	72	Female	afd2e58fa338b8577d0cf238880f9b5a442e568d9c3a31017db1f5835f535582	Staphylococcus epidermidis	Non-University	Clinical	Groningen	TRUE	TRUE	R	S	S		S					S				S	S				S	S	S	S	S	S	S	R	S		S	S	R	R	R	R					S	S
2013-02-04	88	Female	3a2649104c407577e1c67543beba2e54f0cfea18e8f8eeaf9534459b51dc6ce8	Staphylococcus hominis	Non-University	Clinical	Friesland	TRUE	TRUE	R	R	S											S	S				S		R	S	S	S	S	S	R				S	S	S	S					S	S
2013-02-04	60	Female	eec881bfee29225b2641b82c0910b8dfe20b517bfce6c79e5cd4260072021ebc	Staphylococcus lugdunensis	Non-University	ICU	Drenthe	TRUE	TRUE	S	S	S		S					S				S	S				S		S	S	S	S	S	S	S		S	S	S	S	S	S					S	S
2013-02-04	60	Female	eec881bfee29225b2641b82c0910b8dfe20b517bfce6c79e5cd4260072021ebc	Staphylococcus lugdunensis	Non-University	ICU	Drenthe	FALSE	FALSE	R	S	S		S					S				S	S				S		S	S	S	S	S	S	S		S	S	S	S	S	S					S	S
2013-02-05	81	Male	ce961fa8ea4a5e502dec035d7f0535060a054ba2b5c7d49fe309f2e6d6654284	Staphylococcus auricularis	Non-University	Clinical	Friesland	TRUE	TRUE	S	S	S											S	S				S		R	R	S	S	S	S	S		S	S	S	S	S	S					S	I
2013-02-05	76	Male	a0dc4c524d45f78959db45606d7bc91bde875280f73add373db1a8e2411191be	Staphylococcus capitis	Non-University	Clinical	Groningen	TRUE	TRUE	S	S	S		S					S				S	S				S	S	R	S	S	S	S	S	S		S	S	S	S	S	S					S	S
2013-02-05	39	Male	237eb07593d597461ce48a5cfba70c43fcfec393bd5cb44f213416383caa34ba	Staphylococcus epidermidis	Non-University	Clinical	Friesland	TRUE	TRUE
2013-02-05	39	Male	237eb07593d597461ce48a5cfba70c43fcfec393bd5cb44f213416383caa34ba	Staphylococcus epidermidis	Non-University	Clinical	Friesland	FALSE	FALSE	R		S											S					S				S		S		R				S	S	S	S						S
2013-02-05	43	Female	eb1495ee8f10ae3dc3364dafefe32812241a908bddd009aff52c258f79e443ad	Staphylococcus epidermidis	Non-University	ICU	Friesland	TRUE	TRUE	R	R	R											R	R	R	R	R	R		S	S	R	I	S	R	S		S	S	R	R	R	R					S	S
2013-02-05	43	Female	eb1495ee8f10ae3dc3364dafefe32812241a908bddd009aff52c258f79e443ad	Staphylococcus epidermidis	Non-University	ICU	Friesland	FALSE	TRUE	R	I	R											R	R	R	R		I		S	S	R	I	S	S	S		S	S	R	S	R	R					S	S
2013-02-05	44	Female	f3040c7e1109029a0e81ba1228c75a2ef0fa368baa210a1ae38d7f692f476ac2	Staphylococcus epidermidis	Non-University	Clinical	Friesland	TRUE	TRUE	R	S	S											S	S				S		S	S	S	S	S	R	S		S	S	S	S	S	S					S	S
2013-02-05	63	Male	88339327878f319fe1ee3c4b89a05185f5cf6dc1755d1b64b664bb360c7516e8	Staphylococcus epidermidis	University	Clinical	Groningen	TRUE	TRUE	R	R	R											R	R	R	R		S	S	S	S	R	I	S	R	R		R		R	R	R	R					S	S
2013-02-05	81	Male	4b31edc4f2f7b0150ad30ade3b39d2a57ccb29ed934866730f2e24452c170969	Staphylococcus epidermidis	University	ICU	Groningen	TRUE	TRUE	R	R	R											S	R	R	R	R	R	S	S	S	R	R	S	S					S	S	S	S					R	S
2013-02-05	92	Female	be1339752fdad6b6f39df403ac33a32b2349b07e18133a43b69961c010876759	Staphylococcus epidermidis	Non-University	Clinical	Drenthe	TRUE	TRUE	R	R	R	R	R	R				R				S	R	R	R	R	R	S	R	S	S	S	S	S	R		R		S	S	S	S					S	S
2013-02-05	38	Female	dc463ad182f4876f427be0e2eb06e8f8b1b216f6e912ba9f476d57db39d7097e	Staphylococcus haemolyticus	University	ICU	Groningen	TRUE	TRUE	R	R	R											R	R	R	R		S	S	S	S	S	S	S	S	I		I		R	R	R	R					S	S
2013-02-05	43	Female	eb1495ee8f10ae3dc3364dafefe32812241a908bddd009aff52c258f79e443ad	Staphylococcus haemolyticus	Non-University	ICU	Friesland	TRUE	TRUE	R	I	R											R	R	R	R	R	R		R	S	R	R	S	S	R				R	S	R	R					S	S
2013-02-05	65	Male	8fb3dcd7773006f694fbe6e7e19efb078107271b094def5b6a51bcecb69b05f4	Staphylococcus hominis	Non-University	Clinical	Friesland	TRUE	TRUE	S	S	S											S	S				S		R	S	S	S	S	S	I				S	S	S	S					S	S
2013-02-06	3	Male	5a9f5793396701ddafad3ae1b9293ab87982dda567f0ee60b252eaa205a40915	Staphylococcus epidermidis	University	Clinical	Groningen	TRUE	TRUE	R	R	R											R	R	R	R		S	S	S	S	R	I	S	S	S		S	S	R	R	R	R					S	R
2013-02-06	39	Male	237eb07593d597461ce48a5cfba70c43fcfec393bd5cb44f213416383caa34ba	Staphylococcus epidermidis	Non-University	Clinical	Friesland	FALSE	FALSE	R	S	S											S	S				S		S	S	S	S	S	S	R				S	S	S	S					S	S
2013-02-06	39	Male	237eb07593d597461ce48a5cfba70c43fcfec393bd5cb44f213416383caa34ba	Staphylococcus epidermidis	Non-University	Clinical	Friesland	FALSE	FALSE
2013-02-06	51	Male	5d61082f209575100f1daedddd8d4164882729942aac2e824e63866cc3d4e157	Staphylococcus haemolyticus	University	Clinical	Groningen	FALSE	FALSE	R	R	R											R	R	R	R	R	R	S			R				R		R		R	R	R	R						S
2013-02-06	51	Male	5d61082f209575100f1daedddd8d4164882729942aac2e824e63866cc3d4e157	Staphylococcus haemolyticus	University	Clinical	Groningen	FALSE	FALSE	R	R	R											R	R	R	R	R	R	S	R	S	R	R	S	S	R		R		R	R	R	R					S	S
2013-02-06	62	Female	a221fce583adc03191a69a2a20eb635ca38ef0cc15d668029c19f7ec5fc1eeeb	Staphylococcus warneri	University	Outward	Groningen	TRUE	TRUE	S	S	S											S	S				S	S	R	S	S	S	S	S	S		S	S	S	S	S	S					S	S
2013-02-06	84	Female	d3d53b50e9818263d75522e087850aebc5d6e73701935cff2d02e38dae1458cb	Staphylococcus warneri	Non-University	Clinical	Groningen	TRUE	TRUE	R	R	R	R	R	R				R				R	R	R	R		S	S	R	S	S	S	S	S	S		S	S	S	S	S	S					S	S
2013-02-07	1	Female	ab19a80d5d5a086186ec90148dfec5822b15737ccd582e95c661c4e4c22583b7	Staphylococcus epidermidis	University	ICU	Groningen	TRUE	TRUE	R	R	R											R	R	R	R	R	R	S	S	S	R	I	S	R	I		I		R	S	R	R					S	S
2013-02-07	1	Female	ab19a80d5d5a086186ec90148dfec5822b15737ccd582e95c661c4e4c22583b7	Staphylococcus epidermidis	University	ICU	Groningen	FALSE	TRUE	R	R	R											R	R	R	R		S	S	R	S	S	S	S	R	I		I		S	S	S	S					S	S
2013-02-07	23	Male	a8d5383df5e95880f73aa450be0b3f92c11064a36c24279b82365c49bb2a4207	Staphylococcus epidermidis	University	Clinical	Groningen	FALSE	TRUE	R	R	R											R	R	R	R		S	S	S	S	R	I	S	R	S		S	S	R	S	R	R					S	S
2013-02-07	39	Male	237eb07593d597461ce48a5cfba70c43fcfec393bd5cb44f213416383caa34ba	Staphylococcus epidermidis	Non-University	Clinical	Friesland	FALSE	FALSE	R	S	S											S	S				S		S	S	S	S	S	S	R				S	S	S	S					S	S
2013-02-07	72	Female	f83ac0d8aeeade9df5bb9959e2e7f9c989da3f95e439035337aa095d365a3b4e	Staphylococcus epidermidis	University	Clinical	Groningen	TRUE	TRUE	R	R	R											R	R	R	R	R	R	S	S	S	R	I	S	R	S		S	S	S	I	S	S					S	S
2013-02-07	72	Female	f83ac0d8aeeade9df5bb9959e2e7f9c989da3f95e439035337aa095d365a3b4e	Staphylococcus epidermidis	University	Clinical	Groningen	FALSE	FALSE	R	R	R											R	R	R	R	R	R	S	S	S	R	I	S	R	S		S	S	S	S	S	S					S	S
2013-02-07	33	Male	a42575f3094562559c69febaddac6abf339a7b7bdc2e57e10781a76754387573	Staphylococcus hominis	Non-University	Outward	Groningen	TRUE	TRUE
2013-02-08	40	Female	808c2ebe8eafa7bf6a22976349738b5520fec2c269809e71ea6d9f5c1469c994	Staphylococcus epidermidis	Non-University	Clinical	Friesland	TRUE	TRUE	R	R	S											R	R	R	R		S		S	S	R	I	S	R	R				S	S	S	S					S	S
2013-02-08	63	Male	88339327878f319fe1ee3c4b89a05185f5cf6dc1755d1b64b664bb360c7516e8	Staphylococcus haemolyticus	University	Clinical	Groningen	TRUE	TRUE	R	R	R											R	R	R	R	R	R	S	R	S	R	R	S	S	R		R		R	S	R	R					S	S
2013-02-08	59	Male	7e49fdb55ac35c9e40acb54eecd81d6b7ed6e8632e8a159ed9d5d0478dd1d2f1	Staphylococcus warneri	University	Outward	Groningen	TRUE	TRUE	R	S	S											S	S				S	S	R	S	S	S	S	S	S		S	S	S	S	S	S					S	S
2013-02-09	71	Male	83410db47ec6b9b7cc3cce847bf574fd1e3d1959a7ee2ac7fafa3b0dfb0ccb5d	Staphylococcus capitis	Non-University	ICU	Drenthe	TRUE	TRUE	S	S	S		S					S				S	S				S	S	R	S	S	S	S	S	S		S	S	S	S	S	S					S	S
2013-02-09	70	Female	3d8490ab7f77fb07fed853c7d8ff34726c55c06fd07dc1003d1a6da6fa9a7d83	Staphylococcus epidermidis	Non-University	Clinical	Groningen	TRUE	TRUE	R	R	R	R	R	R				R				S	S				S	S	S	S	S	S	S	S	R		R		R	S	R	R					S	S
2013-02-09	71	Male	83410db47ec6b9b7cc3cce847bf574fd1e3d1959a7ee2ac7fafa3b0dfb0ccb5d	Staphylococcus epidermidis	Non-University	ICU	Drenthe	TRUE	TRUE	S	S	S		S					S				S	S				S	S	S	S	S	S	S	S	S		S	S	S	S	S	S					S	S
2013-02-09	49	Male	83e9d6a0372a878e3730aaacda9aebe998d13ba4cc7fc2a09009f3930c7b6f6e	Staphylococcus hominis	Non-University	Outward	Groningen	TRUE	TRUE	S	S	S		S					S				S	S				S	S	R	S	S	S	S	S	S		S	S	S	S	S	S					S	S
2013-02-09	49	Male	83e9d6a0372a878e3730aaacda9aebe998d13ba4cc7fc2a09009f3930c7b6f6e	Staphylococcus hominis	Non-University	Outward	Groningen	FALSE	FALSE	R	S	S		S					S				S	S				S	S	R	S	S	S	S	S	S		S	S	S	S	S	S					S	S
2013-02-10	5	Female	dc19618783665d62cb4a2e9e0dfa5e7fa796a76768e0496e69290ab68ad78adf	Staphylococcus epidermidis	University	Clinical	Groningen	TRUE	TRUE	R	S	S											S	S				S	S	S	S	S	S	S	S	R		R		R	R	R	R					R	S
2013-02-10	41	Female	4e47fd9431c77464b7473ac48428c6b3faf7bcde7ab72d0030260b819b56bc9d	Staphylococcus epidermidis	University	ICU	Groningen	TRUE	TRUE	R	R	R											R	R	R	R		S	S	S	S	R	R	S	S	I		I		R	R	R	R					S	R
2013-02-10	50	Female	15c5a377b10467c6d42a12e53b38550e021348282d07335dd555133438cb15b0	Staphylococcus epidermidis	University	Clinical	Groningen	TRUE	TRUE	R	R	R											S	S				S	S	S	S	R	R	S	R	I		I		S	S	S	S					R	S
2013-02-10	50	Female	15c5a377b10467c6d42a12e53b38550e021348282d07335dd555133438cb15b0	Staphylococcus epidermidis	University	Clinical	Groningen	FALSE	TRUE	R	R	R											R	R	R	R	R	R	S	R	S	R	I	S	R	S		S	S	S	S	S	S					S	S
2013-02-10	50	Female	15c5a377b10467c6d42a12e53b38550e021348282d07335dd555133438cb15b0	Staphylococcus epidermidis	University	Clinical	Groningen	FALSE	TRUE	R	S	S											S	S			R	R	S	S	S	S	S	S	R	S		S	S	R	S	R	R					S	S
2013-02-10	50	Female	15c5a377b10467c6d42a12e53b38550e021348282d07335dd555133438cb15b0	Staphylococcus epidermidis	University	Clinical	Groningen	FALSE	TRUE	R	R	R											S	S			R	R	S	S	S	R	R	S	R	I		I		S	S	S	S					R	S
2013-02-11	50	Female	15c5a377b10467c6d42a12e53b38550e021348282d07335dd555133438cb15b0	Staphylococcus epidermidis	University	Clinical	Groningen	FALSE	FALSE	R	R	R											S	S			R	R	S	S	S	R	R	S	R	I		I		S	S	S	S					R	S
2013-02-11	50	Female	15c5a377b10467c6d42a12e53b38550e021348282d07335dd555133438cb15b0	Staphylococcus epidermidis	University	Clinical	Groningen	FALSE	TRUE	R	R	R											S	S				S	S	R	S	R	R	S	R	I		I		S	S	S	S					R	S
2013-02-11	50	Female	15c5a377b10467c6d42a12e53b38550e021348282d07335dd555133438cb15b0	Staphylococcus epidermidis	University	Clinical	Groningen	FALSE	TRUE	R	R	R											S	R	R	R	R	R	S	R	S	R	R	S	S	I		I		S	S	S	S					S	S
2013-02-11	85	Male	550fdcd706906e9a98f9d482969ceef64aac09e0454d14ccbd5fbcc8b83277e4	Staphylococcus epidermidis	Non-University	Clinical	Drenthe	TRUE	TRUE
2013-02-11	75	Female	0262daad0ed3b7eee3ea7a2c01aea0539399046d25e31b6be0220f1a67bb8972	Staphylococcus hominis	Non-University	Clinical	Friesland	TRUE	TRUE	R	S	S											S	S				S		R	S	S	S	S	S	R				S	S	S	S					S	S
2013-02-11	78	Female	0d2a5e423f6174ffae8317096d33e729a68a0c497a0ee10cc198913602abffce	Staphylococcus hominis	Non-University	Clinical	Friesland	TRUE	TRUE	R	S	S											S	S				S		S	R	S	S	R	S	I				S	I	S	S					S	I
2013-02-11	78	Female	0d2a5e423f6174ffae8317096d33e729a68a0c497a0ee10cc198913602abffce	Staphylococcus hominis	Non-University	Clinical	Friesland	FALSE	TRUE	R	S	S											S	S				S		R	S	S	S	S	S	S		S	S	S	S	S	S					S	S
2013-02-11	91	Female	d1ce22a580e109ca1d94edced392c0e9251394b57255d1aa9988e30f2ccc8487	Staphylococcus hominis	Non-University	Clinical	Friesland	TRUE	TRUE	S	S	S											S	S				S		R	S	S	S	S	S	S		S	S	S	S	S	S					S	S
2013-02-11	91	Female	98ae3663cc71182b1d6261e91a00952d5631ebc69addf5c0d662832cb81cdf74	Staphylococcus hominis	Non-University	Clinical	Friesland	TRUE	TRUE	R	R	R											S	R	R	R		S		R	S	S	S	S	S	S		S	S	S	S	S	S					S	S
2013-02-11	91	Female	98ae3663cc71182b1d6261e91a00952d5631ebc69addf5c0d662832cb81cdf74	Staphylococcus hominis	Non-University	Clinical	Friesland	FALSE	FALSE
2013-02-12	71	Male	bd1f81904bac00598c224f11cc273d4dac810aeda6c2abc8026fbbd0e8654a4e	Staphylococcus capitis	Non-University	Clinical	Drenthe	TRUE	TRUE	S	S	S		S					S				S	S				S	S	R	S	S	S	S	S	S		S	S	S	S	S	S					S	S
2013-02-12	0	Male	179349b00987e499aebb3f3a4c4feb078cf4e9f13b87f4321f0160da9cc0aaf0	Staphylococcus epidermidis	University	ICU	Groningen	FALSE	FALSE	R	R	R											R	R	R	R	R	R	S	S	S	R	R	S	R	I		I		R		R	R					S
2013-02-12	0	Male	179349b00987e499aebb3f3a4c4feb078cf4e9f13b87f4321f0160da9cc0aaf0	Staphylococcus epidermidis	University	ICU	Groningen	FALSE	FALSE	R	R	R											R	R	R	R	R	R	S	R	S	R	I	S	R	I		I		R	R	R	R					R	R
2013-02-12	1	Female	1ed7189f23624a31b7f24a7b30784c6f47dddd30907337ce38bd5266903d2213	Staphylococcus epidermidis	University	Clinical	Groningen	TRUE	TRUE	R	R	R											R	R	R	R		S	S	S	S	R	I	S	S	S		S	S	R	S	R	R					S	S
2013-02-12	1	Female	1ed7189f23624a31b7f24a7b30784c6f47dddd30907337ce38bd5266903d2213	Staphylococcus epidermidis	University	Clinical	Groningen	FALSE	FALSE	R	R	R											R	R	R	R		S	S	S	S	R	I	S	S	S		S	S	R	S	R	R					S	S
2013-02-12	71	Male	bd1f81904bac00598c224f11cc273d4dac810aeda6c2abc8026fbbd0e8654a4e	Staphylococcus epidermidis	Non-University	Clinical	Drenthe	TRUE	TRUE	R	R	R	R	R	R				R				R	R	R	R		S	S	S	S	R	I	S	R	S		S	S	R	R	R	R					S	S
2013-02-12	65	Male	5c6f2a9720ef9beae4958cd741032c3534b7b4db68b3bed48c7fc6e5b27371c0	Staphylococcus hominis	Non-University	Clinical	Groningen	TRUE	TRUE	R	R	R	R	R	R				R				S	S			R	R	S	R	S	R	I	S	S	R		R			R	R						S	S
2013-02-13	0	Female	3b012cf2f3bf0140937613df66a74980a12487d217573e79f76983aa59621121	Staphylococcus epidermidis	University	ICU	Groningen	TRUE	TRUE	R	R	R											R	R	R	R	R	R	S	S	S	R	I	S	R	S		S	S	R	R	R	R					S	S
2013-02-13	61	Male	2e22702c3da4bb010886c218378ce1b966801b0ad3632851dc8f0fff32934040	Staphylococcus epidermidis	Non-University	ICU	Groningen	TRUE	TRUE	R	R	R	R	R	R				R				R	R	R	R	R	R	S	R	S	R	R	S	R	S		S	S	S	S	S	S					R	S
2013-02-13	66	Male	51d996163956f48458cfb956db01b5a3f5cea4993995644d81fc4eab05c1dbba	Staphylococcus epidermidis	Non-University	ICU	Groningen	TRUE	TRUE
2013-02-13	66	Male	51d996163956f48458cfb956db01b5a3f5cea4993995644d81fc4eab05c1dbba	Staphylococcus epidermidis	Non-University	ICU	Groningen	FALSE	FALSE	R	R	R	R	R	R				R				R	R	R	R		S	S	S	S	R	I	S	S	R		R		R	R	R	R					S	S
2013-02-13	0	Female	3b012cf2f3bf0140937613df66a74980a12487d217573e79f76983aa59621121	Staphylococcus hominis	University	ICU	Groningen	TRUE	TRUE	R	R	R											S	S				S	S	R	S	S	S	S	S	S		S	S	R	R	R	R					S	S
2013-02-13	66	Male	51d996163956f48458cfb956db01b5a3f5cea4993995644d81fc4eab05c1dbba	Staphylococcus hominis	Non-University	ICU	Groningen	TRUE	TRUE	R	R	R	R	R	R				R				S	S			R	R	S	R	S	S	S	S	S	R		R		R	S	R	R					S	S
2013-02-13	70	Female	1de85ba1fd21e9a65e08df28861ecb30687c769716d3c5fdcb7874537ccb9aba	Staphylococcus hominis	Non-University	Clinical	Groningen	TRUE	TRUE	R	S	S		S					S				S	S				S	S	R	S	S	S	S	S	R		R		S	S	S	S					S	S
2013-02-14	2	Female	84ef2d73ed683a91dbaff84aa324dba45416ae50467bdb9ccfd21604bba76bea	Staphylococcus epidermidis	University	Clinical	Groningen	TRUE	TRUE	R	S	S											S	S				S	S	R	S	S	S	S	R	R		R		S	S	S	S					S	S
2013-02-14	50	Female	c7c54fbc3df7e5b3757ed38ce06d600b958dbd916130153a4cf649688cf6cce7	Staphylococcus epidermidis	Non-University	Clinical	Groningen	TRUE	TRUE	S	S	S		S					S				S	S				S	S	R	S	S	S	S	S	S		S	S	S	S	S	S					S	S
2013-02-14	55	Female	9a9e18f159946004407990b4806d9117889fbfc8213f29430c9d361cb293400b	Staphylococcus epidermidis	University	Clinical	Groningen	TRUE	TRUE	R	R	R											R	R	R	R	R	R	S			R				R		R		R	S	R	R						S
2013-02-14	55	Female	9a9e18f159946004407990b4806d9117889fbfc8213f29430c9d361cb293400b	Staphylococcus epidermidis	University	Clinical	Groningen	FALSE	FALSE	R	R	R											R	R	R	R	R	R	S	S	S	R	R	S	R	R		R		R	S	R	R					S	S
2013-02-14	55	Female	9a9e18f159946004407990b4806d9117889fbfc8213f29430c9d361cb293400b	Staphylococcus epidermidis	University	Clinical	Groningen	FALSE	TRUE	R	R	R											S	S				S	S	S	S	S	S	S	R	S		S	S	S	S	S	S					S	S
2013-02-14	89	Male	8b408017e8ae9333a8472a9b1da9a05289731379997b07b506aac136b62814b0	Staphylococcus epidermidis	University	ICU	Groningen	TRUE	TRUE	R	R	R											S	S				S	S	S	S	S	S	S	S	R		R		S	S	S	S					S	S
2013-02-14	38	Female	07b8257c57108c17e1dfde23c1dd16e08023ed9bef6f583c7a26c61f64b5169c	Staphylococcus hominis	Non-University	Clinical	Friesland	TRUE	TRUE
2013-02-14	38	Female	07b8257c57108c17e1dfde23c1dd16e08023ed9bef6f583c7a26c61f64b5169c	Staphylococcus hominis	Non-University	Clinical	Friesland	FALSE	FALSE	S	S	S											S	S				S		R	S	S	S	S	S	R				S	S	S	S					S	S
2013-02-15	0	Female	20c90cf11fe889cb4dddf8059bea11af2e9e27b6523b021956c01595d9a9cec7	Staphylococcus epidermidis	Non-University	Clinical	Groningen	TRUE	TRUE	R	R	R	R	R	R				R				R	R	R	R		S	S	S	S	R	I	S	R	R		R		R	R	R	R					S	S
2013-02-15	43	Male	c612378a4ee61fa5d73cbec450ac7260d1a5f60b4e7a78245f8db06726adba0d	Staphylococcus epidermidis	University	Clinical	Groningen	TRUE	TRUE	R	S	S											S	S				S	S	S	S	S	S	S	S	S		S	S	S	S	S	S					S	S
2013-02-15	60	Male	9efb18b05a58ce8a76a3c7d9611f5f2022bd24bdcd7790115ee3047d05c9784b	Staphylococcus epidermidis	Non-University	Clinical	Friesland	TRUE	TRUE	R	R	R											S	S				S		S	S	S	S	S	R	R				S	S	S	S					S	S
2013-02-15	60	Male	9efb18b05a58ce8a76a3c7d9611f5f2022bd24bdcd7790115ee3047d05c9784b	Staphylococcus epidermidis	Non-University	Clinical	Friesland	FALSE	FALSE
2013-02-15	66	Male	55498d8e0668e9fbc8325741e302e0a14a1bdcd6fd205871d04a772b3f3f4608	Staphylococcus epidermidis	Non-University	Clinical	Friesland	TRUE	TRUE	S	S	S											S	S				S		S	S	S	S	S	S	S		S	S	S	S	S	S					S	S
2013-02-15	60	Male	9efb18b05a58ce8a76a3c7d9611f5f2022bd24bdcd7790115ee3047d05c9784b	Staphylococcus haemolyticus	Non-University	Clinical	Friesland	TRUE	TRUE	S	S	S											S	S				S		R	S	S	S	S	S	S		S	S	S	S	S	S					S	S
2013-02-15	60	Male	9efb18b05a58ce8a76a3c7d9611f5f2022bd24bdcd7790115ee3047d05c9784b	Staphylococcus haemolyticus	Non-University	Clinical	Friesland	FALSE	FALSE
2013-02-15	65	Male	5c6f2a9720ef9beae4958cd741032c3534b7b4db68b3bed48c7fc6e5b27371c0	Staphylococcus hominis	Non-University	Clinical	Groningen	FALSE	FALSE	R	R	R	R	R	R				R				S	S			R	R	S	R	S	R	I	S	S	R		R		R	R	R	R					S	S
2013-02-15	75	Female	c2bb326551264975c25faabd6e5cda581e823c89293c22abb1926177a6014147	Staphylococcus warneri	University	Clinical	Groningen	TRUE	TRUE	R	S	S											S	S				S	S	R	S	S	S	S	S	S		S	S	S	S	S	S					S	S
2013-02-16	66	Female	05dc73c87f4a44ed1b7b9b2f7a3df1541f12e4582ac351f4009b5b43acf94f73	Staphylococcus capitis	University	Clinical	Groningen	TRUE	TRUE	R	S	S											S	S				S	S	R	S	S	S	S	S	S		S	S	R	R	R	R					S	S
2013-02-16	74	Male	3aada046162dba8cf84f01d81ece97f7d3a193dbb5275f7c4c9e567611a8d0b9	Staphylococcus epidermidis	Non-University	ICU	Groningen	TRUE	TRUE	R	S	S		S					S				S	S				S	S	S	S	S	S	S	S	S		S	S	S	S	S	S					S	S
2013-02-16	53	Female	859faf29afeb130d861f6d96c7873d062392d08792023ebf2b2dac161a281bbb	Staphylococcus hominis	University	Clinical	Groningen	TRUE	TRUE	S	S	S											S	S				S	S	R	S	S	S	S	S	R		R		S	S	S	S					S	S
2013-02-16	66	Female	05dc73c87f4a44ed1b7b9b2f7a3df1541f12e4582ac351f4009b5b43acf94f73	Staphylococcus hominis	University	Clinical	Groningen	TRUE	TRUE	R	S	S											S	S				S	S	R	S	S	S	S	S	S		S	S	R	S	R	R					S	S
2013-02-16	91	Female	66e4a29783cdf03f5dec596617e85556311d2bebdaa16a2d966135ec575a6d4f	Staphylococcus hominis	Non-University	Clinical	Friesland	TRUE	TRUE	S	S	S											S	S				S		R	S	S	S	S	S	S		S	S	S	S	S	S					S	S
2013-02-17	82	Female	fad28668bc1f4147adc2c6cbc2f9a60e87c6dd68cc4aa28d138e5de4135c7303	Staphylococcus capitis	Non-University	Clinical	Friesland	TRUE	TRUE	R	S	S											S	S				S		R	S	S	S	S	S	S		S	S	S	S	S	S					S	S
2013-02-17	63	Female	14e14c95ae45ca1f08e55b7167e6d793c4559c9a5aeb2955bdc773be1ba5243d	Staphylococcus epidermidis	Non-University	ICU	Groningen	TRUE	TRUE	R	S	S		S					S				S	S				S	S	S	S	S	S	S	S	S		S	S	S	S	S	S					S	S
2013-02-18	51	Male	9a8359fecf919cb370dc1bc417a4a2be2d3eb5665df042f1a4e092c33147e801	Staphylococcus epidermidis	University	Clinical	Groningen	TRUE	TRUE	R													R	R	R	R	R	R	S			R		S	R	S		S	S	R	R	R	R						S
2013-02-18	59	Female	123af2d27352e44ce83aabcd6a536fa57a2c08a0444d901ad20f39a4fcc9febc	Staphylococcus epidermidis	University	Clinical	Groningen	TRUE	TRUE	R	R	R											R	R	R	R	R	R	S	S	S	R	I	S	R	S		S	S	R	R	R	R					S	S
2013-02-18	60	Male	9efb18b05a58ce8a76a3c7d9611f5f2022bd24bdcd7790115ee3047d05c9784b	Staphylococcus haemolyticus	Non-University	Clinical	Friesland	FALSE	FALSE	S	S	S											S	S				S		R	S	S	S	S	S	S		S	S	R	S	R	R					S	S
2013-02-18	60	Male	9efb18b05a58ce8a76a3c7d9611f5f2022bd24bdcd7790115ee3047d05c9784b	Staphylococcus haemolyticus	Non-University	Clinical	Friesland	FALSE	FALSE
2013-02-18	56	Female	0bcef5d6dd259c5828c5b7536e661539d064bb41d1e6ef2486c727f211d4f2f8	Staphylococcus hominis	Non-University	Clinical	Groningen	TRUE	TRUE	S	S	S		S					S				S	S				S	S	R	S	S	S	S	S	R		R		R	S	R	R					S	S
2013-02-19	9	Male	0caa3ab792f04c3408ced2e1b2588b9f758134cdfa46261d9a88cfa253c59699	Staphylococcus capitis	University	Clinical	Groningen	TRUE	TRUE	R	S	S											S	S				S	S	R	S	S	S	S	S	S		S	S	S	S	S	S					S	S
2013-02-19	17	Female	7c2624e7a9f871b22273adbb42a4cdc4f7bb8482a14ba3bd845eaa902a8d45cd	Staphylococcus capitis	Non-University	Clinical	Friesland	TRUE	TRUE	R	S	S											S	S				S		R	S	S	S	S	S	S		S	S	S	S	S	S					S	S
2013-02-19	71	Male	69f878d810b79363d496b5dcc37123730027a554bc1627e12f37aa62b7fec32f	Staphylococcus capitis	Non-University	ICU	Friesland	TRUE	TRUE	R	S	S											S	S				S		R	S	S	S	S	S	R				S	S	S	S					S	S
2013-02-19	1	Male	4bbf36dcb55ad3800303715198e1fa98a27d81dda5bdc01afea3b20248d82dab	Staphylococcus epidermidis	University	Clinical	Groningen	TRUE	TRUE	S	S	S											S	S				S	S	S	S	S	S	S	R	S		S	S	S	S	S	S					S	S
2013-02-19	53	Female	859faf29afeb130d861f6d96c7873d062392d08792023ebf2b2dac161a281bbb	Staphylococcus epidermidis	University	Clinical	Groningen	TRUE	TRUE	R	R	R											R	R	R	R		S	S	S	S	S	S	S	S					S	S	S	S					R	S
2013-02-20	50	Male	f6a3dace84e5bdd939232d115f178978dec34fe646dbe7ae64712e3ef190c707	Staphylococcus epidermidis	Non-University	Clinical	Friesland	TRUE	TRUE	S	S	S											S	S				S		S	S	S	S	S	S	R				S	S	S	S					S	S
2013-02-20	76	Male	6c32b4decf22310ab2fc1ab47ecd83fff5ea5821e3d3e65fed7c47cddf449a84	Staphylococcus hominis	Non-University	Clinical	Friesland	TRUE	TRUE	R	S	S											S	S				S		R	S	S	S	S	S	R				S	S	S	S					S	S
2013-02-21	70	Male	7ae9ab376692ae6e8f7327f9a8e4d57e17b2c30b8bf130f2cfa87f9563b4285c	Staphylococcus capitis	Non-University	ICU	Friesland	TRUE	TRUE	R	S	S											S	S				S		R	R	S	S	S	R	I				R	R	R	R					S	R
2013-02-21	0	Male	4675ce8b5de071757343d3bc33c43936a15af8e2388e75129fac557a8fd5e3c4	Staphylococcus epidermidis	University	ICU	Groningen	TRUE	TRUE	R	R	R											R	R	R	R	R	R	S	S	S	R	R	S	S	I		I		R		R	R					S	S
2013-02-21	0	Male	3f6e8a729cc2908bcf5daf7f9c09efa05832696c56e2c6a6f9d86605a021e684	Staphylococcus epidermidis	University	Clinical	Groningen	TRUE	TRUE	R	R	R											R	R	R	R	R	R	S	S	S	R	R	S	R					R		R	R					S	S
2013-02-21	70	Male	7ae9ab376692ae6e8f7327f9a8e4d57e17b2c30b8bf130f2cfa87f9563b4285c	Staphylococcus epidermidis	Non-University	ICU	Friesland	TRUE	TRUE	R	S	S											S	S				S		S	R	S	S	S	R	R				S	R	S	S					I	I
2013-02-22	43	Female	eb1495ee8f10ae3dc3364dafefe32812241a908bddd009aff52c258f79e443ad	Staphylococcus hominis	Non-University	ICU	Friesland	TRUE	TRUE	R	R	R											R	R	R	R		S		R	S	R	R	S	S	R				R	R	R	R					S	S
2013-02-22	43	Female	eb1495ee8f10ae3dc3364dafefe32812241a908bddd009aff52c258f79e443ad	Staphylococcus hominis	Non-University	ICU	Friesland	FALSE	FALSE
2013-02-22	65	Female	b1a7e4d3ed2b56802a7123c8223f34849d65b513d1864d354eca5589ee9d5e23	Staphylococcus hominis	Non-University	Clinical	Friesland	TRUE	TRUE	R	S	S											S	S				S		R	S	S	S	S	S	S		S	S	S	I	S	S					S	S
2013-02-22	79	Female	58e8c1ae81d8485be62df15cfdab05564128742716e0882e5da9c4bc4c4034f2	Staphylococcus hominis	Non-University	ICU	Groningen	TRUE	TRUE	R	R	R	R	R	R				R				S	R	R	R		S	S	R	S	R	R	S	S	S		S	S	R	R	R	R					S	S
2013-02-23	72	Female	c4b29677611e9e1967601628a21958ca65a75360c80760c4c81cb0d7cf85b9de	Staphylococcus epidermidis	Non-University	Clinical	Friesland	TRUE	TRUE	R	S	S											S	S				S		S	S	S	S	S	S	S		S	S	S	S	S	S					S	S
2013-02-23	65	Male	d725e68741ba9a2ee44d37eee0e8847c7a5438f1b8a75e386b210931d10096ba	Staphylococcus hominis	Non-University	ICU	Groningen	FALSE	TRUE	R	R	R	R	R	R				R				S	R	R	R		S	S	R	S	R	R	S	S	R		R		R	R	R	R					S	S
2013-02-23	72	Female	c4b29677611e9e1967601628a21958ca65a75360c80760c4c81cb0d7cf85b9de	Staphylococcus hominis	Non-University	Clinical	Friesland	TRUE	TRUE	R		S											S	S				S		R	S	S	S	S	S	R				S	I	S	S					S	I
2013-02-24	75	Female	8f8eba26fb11aca21cb42961f0e7ac1d220d71c89290a23e087d9bd39ea019a1	Staphylococcus hominis	Non-University	ICU	Friesland	TRUE	TRUE	S	S	S											S	S				S		R	S	S	S	S	S	S		S	S	S	S	S	S					S	S
2013-02-25	0	Male	ca0771d8421727c601df3453c44c78270731a096f968113f8de23f0fe88708bd	Staphylococcus capitis	University	ICU	Groningen	TRUE	TRUE	R	R	R											R	R	R	R		S	S	R	S	S	S	S	S	I		I		S	S	S	S					S	S
2013-02-25	88	Male	a609ff5e0faf8e079c1da3192f5271b20e94e11e37f9044df6e819d0677be9ac	Staphylococcus capitis	Non-University	Clinical	Groningen	TRUE	TRUE	R	S	S		S					S				S	S				S	S	R	S	S	S	S	S	R		R		R	R	R	R					S	S
2013-02-25	34	Female	3d1b7818da150dddf9bd82383c9b8ac346013a8019034c33fe692d8825187992	Staphylococcus epidermidis	Non-University	Clinical	Friesland	TRUE	TRUE	R	S	S											S	S				S		R	S	S	S	S	R	S		S	S	S	S	S	S					S	S
2013-02-25	46	Male	a960c875f20af53a02ca095095e4810ab977be40528325c87b8f3cdc037bd880	Staphylococcus epidermidis	Non-University	Clinical	Friesland	TRUE	TRUE	R	S	S											S	S				S		S	S	S	S	S	S	S		S	S	S	S	S	S					S	S
2013-02-25	47	Male	c05055b62f9ee68d35a8abb25d4f960508fbf3821d200f5fc4863c7744b6a908	Staphylococcus epidermidis	University	Clinical	Groningen	TRUE	TRUE	R	S	S											S	S				S	S	S	S	S	S	S	S	I		I		R	S	R	R					S	S
2013-02-25	63	Male	006b7e57ca2e84a6f96265dd955110f8d812d73dc77b693cec4a646741e305ff	Staphylococcus epidermidis	Non-University	ICU	Friesland	TRUE	TRUE	R	R	R											S	S			R	R		S	S	S	S	S	S	R				R	S	R	R					S	S
2013-02-25	63	Male	006b7e57ca2e84a6f96265dd955110f8d812d73dc77b693cec4a646741e305ff	Staphylococcus epidermidis	Non-University	ICU	Friesland	FALSE	FALSE	R	R	R											S	S			R	R		S	S	S	S	S	S	R				R	S	R	R					S	S
2013-02-25	68	Male	aa4ef0c1a8e001f473318922b1b8dfd035f313182230d4acebd662a03eadb31e	Staphylococcus epidermidis	University	Clinical	Groningen	TRUE	TRUE
2013-02-25	70	Male	aebd13d9d5aa4e48bb1504e4ab74d055122e6d7e59f8ac6c44800ffec1ad4188	Staphylococcus epidermidis	Non-University	ICU	Groningen	TRUE	TRUE	R	R	R	R	R	R				R				S	S				S	S	R	S	R	I	S	S	S		S	S	R	R	R	R					S	S
2013-02-25	24	Female	5fbbf7f586e9429a05fa7d4d42f2ee192cebaac5ff28279234f5b9a7f9828fc7	Staphylococcus hominis	Non-University	Clinical	Friesland	TRUE	TRUE	R	S	S											S	S				S		R	S	S	S	S	S	S		S	S	R	S	R	R					S	S
2013-02-25	90	Male	5c21563e909b39a219fa9ecf0fe5dcb5f1f2a79458cbab6cae7948b480f871da	Staphylococcus hominis	Non-University	Clinical	Groningen	TRUE	TRUE	R	S	S		S					S				S	S				S	S	R	S	S	S	S	S	R		R		R	S	R	R					S	S
2013-02-26	5	Male	b251c559ff934880a69b7badc954818b37e82cc6e7163615f45de11ee1b6fa32	Staphylococcus epidermidis	University	Clinical	Groningen	TRUE	TRUE	R	S	S											S	S				S	S	R	S	S	S	S	S	S		S	S	R	R	R	R					S	S
2013-02-26	43	Male	783f146373b7555edfc4a0101e16ea5cfc38104bbae019a1736f92c56177a0fe	Staphylococcus epidermidis	University	Clinical	Groningen	TRUE	TRUE	R	R	R											S	S				S	S	S	S	R	R	S	R	R		R		R	R	R	R					S	S
2013-02-26	69	Female	e2db48470b1a3640b84e6151af0e4bdff887e24fc4b97945026ccae0819b1062	Staphylococcus epidermidis	Non-University	Clinical	Friesland	TRUE	TRUE	R	R	R											R	R	R	R		I		S	S	R	R	S	R	S		S	S	R	R	R	R					R	S
2013-02-26	85	Male	19ac6239393b3c827996156fa92445dc2e5ad6604f3f8f1cfad8b2769253b68d	Staphylococcus hominis	Non-University	Clinical	Groningen	TRUE	TRUE	R	S	S		S					S				S	S				S	S	R	S	S	S	S	S	S		S	S	S	S	S	S					S	S
2013-02-26	85	Male	19ac6239393b3c827996156fa92445dc2e5ad6604f3f8f1cfad8b2769253b68d	Staphylococcus hominis	Non-University	Clinical	Groningen	FALSE	FALSE	R	S	S		S					S				S	S				S	S	R	S	S	S	S	S	S		S	S	S	S	S	S					S	S
2013-02-26	1	Male	102b8cc20840b107443cf496f2420dc0dd6069fb60f60bb8e8ac241ba6abd6b4	Staphylococcus warneri	University	Clinical	Groningen	TRUE	TRUE	R	S	S											S	S				S	S	R	S	S	S	S	S	S		S	S	S	S	S	S					S	S
2013-02-27	53	Female	03ca8d0904b689206990600d3c9b5e4d8ea36eba0c8584e2b01871ae5045a379	Staphylococcus epidermidis	Non-University	Clinical	Friesland	TRUE	TRUE	R	S	S											S	S				S		S	S	S	S	S	S	S		S	S	S	S	S	S					S	S
2013-02-27	82	Male	b1bd72219c8ff5cb0dd8b2842ea05c9d815c8005939005a2b0e846fb2d1659c3	Staphylococcus epidermidis	Non-University	Clinical	Friesland	TRUE	TRUE	R	R	R											R	R	R	R		S		S	S	R	I	S	S	R				R	R	R	R					S	S
2013-02-27	43	Female	eb1495ee8f10ae3dc3364dafefe32812241a908bddd009aff52c258f79e443ad	Staphylococcus hominis	Non-University	ICU	Friesland	FALSE	FALSE	R	R	R											S	R	R	R		S		R	S	R	R	S	S	R				R	R	R	R					R	S
2013-02-27	75	Male	b03df921a28f1a2c97c871df9462398c02a8cf057afdd3cc7bbc09f781cc2b80	Staphylococcus hominis	Non-University	Clinical	Groningen	TRUE	TRUE	R	R	R	R	R	R				R				R	R	R	R		S	S	R	S	R	I	S	S	R		R		R	R	R	R					S	S
2013-02-28	47	Male	c05055b62f9ee68d35a8abb25d4f960508fbf3821d200f5fc4863c7744b6a908	Staphylococcus epidermidis	University	Outward	Groningen	FALSE	FALSE	R	S	S											S					S	S			S				S		S	S	R	S	R	R						S
2013-02-28	47	Male	c05055b62f9ee68d35a8abb25d4f960508fbf3821d200f5fc4863c7744b6a908	Staphylococcus epidermidis	University	Clinical	Groningen	FALSE	FALSE
2013-02-28	47	Male	c05055b62f9ee68d35a8abb25d4f960508fbf3821d200f5fc4863c7744b6a908	Staphylococcus epidermidis	University	Clinical	Groningen	FALSE	FALSE	R	S	S											S					S	S			S				S		S	S	R	S	R	R						S
2013-02-28	58	Male	ba097ae2187e0a270ef090bbe35ce40a2f6262c1a8bdf6cd72beb23e080ca7d6	Staphylococcus epidermidis	Non-University	Clinical	Groningen	TRUE	TRUE	S	S	S		S					S				S	S				S	S	S	S	S	S	S	S	S		S	S	S	S	S	S					S	S
2013-02-28	60	Male	476bf147587884944b2d9b7f52bae1ab5b5fb29daac0d7e0e5a134a52d4bbe55	Staphylococcus epidermidis	Non-University	ICU	Drenthe	FALSE	TRUE			S		S			S	S	S	S	S	S	S				S	S	S			S				S		S	S	S	S	S	S	S	S			S	S
2013-02-28	60	Male	476bf147587884944b2d9b7f52bae1ab5b5fb29daac0d7e0e5a134a52d4bbe55	Staphylococcus epidermidis	Non-University	ICU	Drenthe	FALSE	FALSE			S		S			S	S	S	S	S	S	S				S	S	S			S				S		S	S	S	S	S	S	S	S			S	S
2013-02-28	53	Male	ff3f344d228755ea3d6e7f753fdb15ff89457086937bd331d620d67361763e10	Staphylococcus haemolyticus	University	Clinical	Groningen	TRUE	TRUE	R	R	R												S			R	R	S	R	S	R	R	S	S					R		R	R					S	S
2013-02-28	0	Female	a987a82c1899655360ecae1f26c56b08b540b819d193045954c83cda51f69bc8	Staphylococcus hominis	University	ICU	Groningen	TRUE	TRUE	R	R	R											S	R	R	R			S	R	S	S	S	S	S	S		S	S									S
2013-02-28	61	Male	bc4a05a885dd76e976259f82ea3c705a4b2c4153fa94dca2e842e32be4c76ab4	Staphylococcus hominis	University	Outward	Groningen	TRUE	TRUE	R													S	S				S	S	R	S	S	S	S	S	S		S	S	S	S	S	S					S	S
2013-02-28	69	Male	5a0e231c8e974a25225a553f23992ffc96140b5123654f49c6aa3e14a827cabb	Staphylococcus hominis	Non-University	Clinical	Friesland	TRUE	TRUE	S	S	S											S	S				S		R	S	S	S	S	S	S		S	S	S	S	S	S					S	S
2013-03-01	86	Female	15111256da4b01aafbf59ef4ebc0a722114fa420104f371036cd74ea36de5c5c	Staphylococcus capitis	Non-University	Clinical	Drenthe	TRUE	TRUE	S	S	S		S					S				S	S				S	S	R	S	S	S	S	S	S		S	S	S	S	S	S					S	S
2013-03-02	38	Male	7665cb6b1e37000cd7487b400b3dbffce38ea95938e70ed87951bbabddc7956c	Staphylococcus epidermidis	University	Clinical	Groningen	TRUE	TRUE	R	S	S											S	S				S	S	S	S	S	S	S	S	S		S	S	R	R	R	R					S	S
2013-03-02	85	Male	812210f775dfdb96804347dc99fac127d64c5503b31d8774ab3c42eaa2d4a654	Staphylococcus epidermidis	Non-University	Clinical	Groningen	TRUE	TRUE	R	S	S		S					S				S	S				S	S	S	S	S	S	S	S	R		R		S	S	S	S					S	S
2013-03-02	78	Female	c311c0f9fbca261cd6e1e547a6721593e9de091b735315ac0f547e1cfcca4e3c	Staphylococcus hominis	Non-University	Clinical	Friesland	TRUE	TRUE	R	R	R											S	S				S		R	S	S	S	S	S	S		S	S	R	R	R	R					S	S
2013-03-02	78	Female	c311c0f9fbca261cd6e1e547a6721593e9de091b735315ac0f547e1cfcca4e3c	Staphylococcus hominis	Non-University	Clinical	Friesland	FALSE	FALSE
2013-03-03	67	Male	ae54d2f0322f7efd91f5b669d6d06e40dd3b4d986ceada2b60740b80315975f8	Staphylococcus epidermidis	University	Clinical	Groningen	TRUE	TRUE	R	S	S											S	S				S	S	S	S	R	R	S	S	R		R		S	S	S	S					R	S
2013-03-03	71	Female	9a208652c8d69c7ec34ff65656e09e8ba098b05ba7a72d3a40005e0b39c83227	Staphylococcus epidermidis	Non-University	Clinical	Friesland	TRUE	TRUE	R		S											S					S				S		S		S		S	S	S	S	S	S						S
2013-03-03	76	Female	9336983debf6dcc3c98cac6975e60aeb06d427729b89861b85caf4e3a8a9a226	Staphylococcus epidermidis	University	Clinical	Groningen	TRUE	TRUE	R	R	R											S	S				S	S	S	S	S	S	S	S	S		S	S	R	S	R	R					S	S
2013-03-03	76	Female	9336983debf6dcc3c98cac6975e60aeb06d427729b89861b85caf4e3a8a9a226	Staphylococcus epidermidis	University	Clinical	Groningen	FALSE	TRUE	R	R	R											S	R	R	R		S	S	R	S	S	S	S	S	I		I		S	S	S	S					S	S
2013-03-03	93	Male	3f2ffb8429cc0a132f6274afc4c2d70431bee8987182e84e8532ca6e131541f7	Staphylococcus haemolyticus	Non-University	Outward	Groningen	TRUE	TRUE	R	R	R	R	R	R				R				R	R	R	R	R	R	S	R	S	R	R	S	S	R		R		R	S	R	R					S	S
2013-03-03	51	Male	9a8359fecf919cb370dc1bc417a4a2be2d3eb5665df042f1a4e092c33147e801	Staphylococcus hominis	University	Clinical	Groningen	TRUE	TRUE	R	R	R												S					S	R	S	S	S	S	S					S	S	S	S					S	S
2013-03-03	65	Female	5ffe982bf3b05d0edcddb212b6238de3ab660364d0ba298d9f664774e228fd50	Staphylococcus hominis	Non-University	Clinical	Friesland	TRUE	TRUE	R		S											S					S				S		S		S		S	S	R	R	R	R						S
2013-03-04	76	Female	9336983debf6dcc3c98cac6975e60aeb06d427729b89861b85caf4e3a8a9a226	Staphylococcus epidermidis	University	Clinical	Groningen	FALSE	TRUE	R	R	R											S	S				S	S	S	S	S	S	S	S	I		I		R	S	R	R					S	S
2013-03-04	76	Female	9336983debf6dcc3c98cac6975e60aeb06d427729b89861b85caf4e3a8a9a226	Staphylococcus epidermidis	University	Clinical	Groningen	FALSE	FALSE	R	R	R											S	S				S	S	S	S	S	S	S	S	I		I		R	S	R	R					S	S
2013-03-04	28	Female	9408d88dff96824d038c754b141571ba99c7d62e70555f6cdc60e3a277d8a20e	Staphylococcus hominis	Non-University	ICU	Drenthe	TRUE	TRUE	S		S		S					S				S	S				S	S	R	R	S	S	S	S	R		R		S	S	S	S					S	S
2013-03-04	28	Female	9408d88dff96824d038c754b141571ba99c7d62e70555f6cdc60e3a277d8a20e	Staphylococcus hominis	Non-University	ICU	Drenthe	FALSE	FALSE
2013-03-04	68	Male	0dea08a2d05a84a7963944ac49d2100f286a4ab5a65d93dbd199a5e335dc6d44	Staphylococcus hominis	Non-University	Clinical	Friesland	TRUE	TRUE	R		S											S					S				S		S		S		S	S	S	S	S	S						S
2013-03-04	68	Male	0dea08a2d05a84a7963944ac49d2100f286a4ab5a65d93dbd199a5e335dc6d44	Staphylococcus hominis	Non-University	Clinical	Friesland	FALSE	FALSE
2013-03-04	76	Male	0d931b909f4affee7cefe8406b539101c0d29a037ec3cc9a68ccc95c2b9d6c7c	Staphylococcus hominis	Non-University	Clinical	Drenthe	TRUE	TRUE	R	S	S		S					S				S	S				S	S	R	S	S	S	S	S	R		R		R	S	R	R					S	S
2013-03-05	50	Male	62299f1959c1c49def6c32d87638d83423ce1ac2301b07a8ee0b588094ed45a9	Staphylococcus hominis	Non-University	Clinical	Friesland	TRUE	TRUE	S	S	S											S	S			R	R		R	S	S	S	S	S	S		S	S	S	S	S	S					S	S
2013-03-05	50	Male	62299f1959c1c49def6c32d87638d83423ce1ac2301b07a8ee0b588094ed45a9	Staphylococcus hominis	Non-University	Clinical	Friesland	FALSE	FALSE
2013-03-05	78	Female	9788f5fa3bedee66f2ed9947184334f99922d2645d04ef8ed049556e784d3834	Staphylococcus hominis	Non-University	Clinical	Groningen	TRUE	TRUE	R	S	S		S					S				S	S				S	S	R	S	S	S	S	S	R		R		S	S	S	S					S	S
2013-03-05	78	Female	9788f5fa3bedee66f2ed9947184334f99922d2645d04ef8ed049556e784d3834	Staphylococcus hominis	Non-University	Clinical	Groningen	FALSE	FALSE	R	S	S		S					S				S	S				S	S	R	S	S	S	S	S	R		R		S	S	S	S					S	S
2013-03-05	81	Male	51a732c9f91b0a163e3d2b4f1c1c0f970d8893ecb13f4fc200b6f5b9188ebde4	Staphylococcus hominis	Non-University	Clinical	Friesland	TRUE	TRUE	S	S	S											S	S			R	R		R	S	S	S	S	S	R				S	S	S	S					S	S
2013-03-06	59	Male	1d792ff47e27183df20981f724f99e263131bf94650d8c9f81fd3724bb7896fc	Staphylococcus capitis	Non-University	Clinical	Groningen	TRUE	TRUE	R	S	S		S					S				S	S				S	S	R	S	S	S	S	S	S		S	S	S	S	S	S					S	S
2013-03-06	59	Male	1d792ff47e27183df20981f724f99e263131bf94650d8c9f81fd3724bb7896fc	Staphylococcus capitis	Non-University	Clinical	Groningen	FALSE	FALSE			S		S			S	S	S	S	S	S	S					S	S	R		S		S		S		S	S	S	S	S	S	S	S			S	S
2013-03-06	82	Male	4ee52d87896ec05f0ac52be462120f97a3edd1b345cf6b7e17e27683a7f894d3	Staphylococcus hominis	Non-University	Clinical	Friesland	TRUE	TRUE	R	R	R											S	S			R	R		R	S	S	S	S	S	I				R	R	R	R					S	S
2013-03-07	67	Male	c13918acd82c9cada302907e7ba6e1aa3c4bbc6592f610ecba8e9bda5159d100	Staphylococcus epidermidis	Non-University	Clinical	Friesland	TRUE	TRUE	R	R	R											R	R	R	R		S		S	S	R	I	S	S	S		S	S	S	S	S	S					S	S
2013-03-08	0	Male	179349b00987e499aebb3f3a4c4feb078cf4e9f13b87f4321f0160da9cc0aaf0	Staphylococcus capitis	University	ICU	Groningen	TRUE	TRUE	R	R	R											R	R	R	R		S	S	R	S	S	S	S	S													S	S
2013-03-08	68	Male	127ddab659ddd0135bdd9d86069672088e092fead9138b431b4977abd86fb06e	Staphylococcus capitis	Non-University	Clinical	Drenthe	TRUE	TRUE	S	S	S		S					S				S	S				S	S	R	S	S	S	S	S	I		I		S	S	S	S					S	S
2013-03-08	68	Male	127ddab659ddd0135bdd9d86069672088e092fead9138b431b4977abd86fb06e	Staphylococcus capitis	Non-University	Clinical	Drenthe	FALSE	FALSE	S	S	S		S					S				S	S				S	S	R	S	S	S	S	S	S		S	S	S	S	S	S					S	S
2013-03-08	58	Female	0461b4517426e8ed6f1b9895469df88e1858c112244a67259a004c622c0c84fc	Staphylococcus epidermidis	Non-University	Clinical	Friesland	TRUE	TRUE	R	R	R											R	R	R	R		S		S	S	R	I	S	R	S		S	S	S	S	S	S					S	S
2013-03-08	75	Male	57721a2e58f33554f07f86aef50589edd85f6111a979f8b790acbb5660102547	Staphylococcus epidermidis	Non-University	Clinical	Drenthe	TRUE	TRUE	R	R	R	R	R	R				R				R	R	R	R	R	R	S	R	S	R	I	S	R	S		S	S	R	R	R	R					S	S
2013-03-08	75	Male	57721a2e58f33554f07f86aef50589edd85f6111a979f8b790acbb5660102547	Staphylococcus epidermidis	Non-University	Clinical	Drenthe	FALSE	TRUE	R	R	R	R	R	R				R				R	R	R	R		S	S	R	S	R	I	S	S	S		S	S	R	R	R	R					S	S
2013-03-08	74	Female	8fd4d7ffd1d8ba1af7901442525f70cf5c1ee4a74319ba88a2ee34c4ae38bdbd	Staphylococcus hominis	Non-University	Clinical	Friesland	TRUE	TRUE	R	S	S											S	S				S		R	S	S	S	S	S	I				R	R	R	R					S	S
2013-03-08	74	Female	8fd4d7ffd1d8ba1af7901442525f70cf5c1ee4a74319ba88a2ee34c4ae38bdbd	Staphylococcus hominis	Non-University	Clinical	Friesland	FALSE	TRUE	R	R	S											S	S				S		R	S	S	S	S	S	I				S	R	S	S					S	I
2013-03-09	79	Male	811735f3f53bf1ad5e4f93e221094e0f10c0eb0ae8f9ec903898a468dae1e699	Staphylococcus capitis	University	Clinical	Groningen	TRUE	TRUE	R	S	S											S	S				S	S	R	S	S	S	S	S	I		I		S	S	S	S					S	S
2013-03-09	0	Female	d1979ea85dfc386fbb0c0077dcfff7f192d17adceee7799c8ce45b87d493f6e4	Staphylococcus epidermidis	University	ICU	Groningen	TRUE	TRUE	R	R	R											R	R	R	R		S	S	S	S	S	S	S	R	I		I		R	S	R	R					S	S
2013-03-09	79	Male	811735f3f53bf1ad5e4f93e221094e0f10c0eb0ae8f9ec903898a468dae1e699	Staphylococcus epidermidis	University	Clinical	Groningen	TRUE	TRUE	R	S	S											S	S				S	S	S	S	S	S	S	R	I		I		S	S	S	S					S	S
2013-03-09	79	Male	811735f3f53bf1ad5e4f93e221094e0f10c0eb0ae8f9ec903898a468dae1e699	Staphylococcus haemolyticus	University	Clinical	Groningen	TRUE	TRUE	R	S	S											S	S				S	S	R	S	S	S	S	S	R		R		R	S	R	R					S	S
2013-03-09	77	Male	67fad44e9d9c710692209f4ae05575df4f49fedbb3848150d4f4d859a2cd92fa	Staphylococcus hominis	Non-University	Clinical	Groningen	TRUE	TRUE	R	S	S		S					S				S	S				S	S	R	S	S	S	S	S	S		S	S	S	S	S	S					S	S
2013-03-09	79	Male	811735f3f53bf1ad5e4f93e221094e0f10c0eb0ae8f9ec903898a468dae1e699	Staphylococcus lugdunensis	University	Clinical	Groningen	TRUE	TRUE	S	S	S											S	S				S	S	S	S	S	S	S	S	R		R		S	S	S	S					S	S
2013-03-09	79	Male	811735f3f53bf1ad5e4f93e221094e0f10c0eb0ae8f9ec903898a468dae1e699	Staphylococcus lugdunensis	University	Clinical	Groningen	FALSE	TRUE	R	S	S											S	S				S	S	S	S	S	S	S	R	R		R		S	S	S	S					S	S
2013-03-10	85	Female	1190b79085ede74b86fd05d1111695599cff7e12b6f42c35ed15f475e0104f20	Staphylococcus epidermidis	Non-University	Clinical	Friesland	TRUE	TRUE	S	S	S											S	S				S		S	S	S	S	S	S	S		S	S	S	S	S	S					S	S
2013-03-10	52	Male	5d61082f209575100f1daedddd8d4164882729942aac2e824e63866cc3d4e157	Staphylococcus haemolyticus	University	Clinical	Groningen	FALSE	TRUE	R	R	R											R	R	R	R		S	S	R	S	S	S	S	S	R		R		S	S	S	S					R	R
2013-03-10	65	Male	ba79cea142f544b3c4adb968b5ddd88627ec127dc6c4b128cfad3d30affdbc16	Staphylococcus hominis	Non-University	ICU	Groningen	TRUE	TRUE	R	S	S		S					S				S	S				S	S	R	S	S	S	S	S	R		R		S	S	S	S					S	S
2013-03-10	83	Female	90c0f78d38ec348f8a3d7c0afd0b03b505ba747a53c54eccd85a4b52b86cbe2d	Staphylococcus hominis	Non-University	Clinical	Friesland	TRUE	TRUE	S	S	S											S	S				S		R	S	S	S	S	S	R				S	S	S	S					S	S
2013-03-10	85	Female	1190b79085ede74b86fd05d1111695599cff7e12b6f42c35ed15f475e0104f20	Staphylococcus hominis	Non-University	Clinical	Friesland	TRUE	TRUE	R	S	S											S	S				S		R	S	S	S	S	S	S		S	S	S	S	S	S					S	S
2013-03-11	48	Male	c299e4398ceb515a5889822638ce71262324fe59e78f39b933cbd7023df3ab5b	Staphylococcus capitis	Non-University	Clinical	Drenthe	TRUE	TRUE	R	S	S		S					S				S	S				S	S	R	S	S	S	S	S	S		S	S	S	S	S	S					S	S
2013-03-11	0	Male	4752efabebebd25ec3eeba897bf41df936b549ca99581a202b4c4a05a6444751	Staphylococcus epidermidis	University	ICU	Groningen	TRUE	TRUE	R	R	R											R	R	R	R	R	R	S	S	S	R	R	S	S	I		I		R	S	R	R					S	S
2013-03-11	86	Male	b144ca4e4a953bc7a0bbd524f31fa0fbe9fa748219eddef0abc0050c4905768e	Staphylococcus hominis	Non-University	Clinical	Drenthe	TRUE	TRUE	R	S	S		S					S				S	S				S	S	R	S	S	S	S	S	S		S	S	S	S	S	S					S	S
2013-03-12	53	Female	6e68460288df500634e2e834348791a9df11e3136ebda24fa7b590fdea68cfda	Staphylococcus epidermidis	University	Clinical	Groningen	TRUE	TRUE	R	R	R											S	S			R	R	S	S	S	R	R	S	R					R	R	R	R					S	S
2013-03-12	68	Female	3e5fbfb54c5e76cb11303364b839cdb3e4a91746846bee535ed9b2a1689651cd	Staphylococcus hominis	Non-University	Clinical	Groningen	TRUE	TRUE	R	R	R	R	R	R				R				S	R	R	R		S	S	R	S	R	I	S	R	R		R		R	R	R	R					S	S
2013-03-12	80	Female	751fcf031ddce4af01ac2416cb2ad05e175bf7861026d0e3ae713376f2dc4fdc	Staphylococcus hominis	Non-University	Clinical	Drenthe	TRUE	TRUE
2013-03-12	80	Female	751fcf031ddce4af01ac2416cb2ad05e175bf7861026d0e3ae713376f2dc4fdc	Staphylococcus hominis	Non-University	Clinical	Drenthe	FALSE	FALSE
2013-03-13	80	Female	2facab3c6a78b2c68fab3c3dc146d1dea69600537e821535b26dff98a8f6dbfd	Staphylococcus epidermidis	Non-University	Clinical	Friesland	TRUE	TRUE	R	S	S											S	S			R	R		S	S	S	S	S	S	I				S	S	S	S					S	S
2013-03-13	77	Male	8028d711c40c27748a3481929a4249672881329e3099fcfea5c0997f88bb1ec0	Staphylococcus haemolyticus	Non-University	ICU	Drenthe	TRUE	TRUE	R	R	R	R	R	R				R				S	S				S	S	R	S	R	R	S	S	R		R		R	R	R	R					S	S
2013-03-13	77	Female	84a077c91b87f7aecbce9b353042fed80dd5c0ff40bdb8b5be961b69d257e2b9	Staphylococcus hominis	Non-University	Clinical	Friesland	TRUE	TRUE	R	R	R											R	R	R	R		S		R	S	S	S	S	S	S		S	S	R	R	R	R					S	S
2013-03-13	77	Female	84a077c91b87f7aecbce9b353042fed80dd5c0ff40bdb8b5be961b69d257e2b9	Staphylococcus hominis	Non-University	Clinical	Friesland	FALSE	FALSE
2013-03-13	83	Female	6b03f091713a1bf87e528a9c367db1decf11bcbb2fd61a71317eeb900ccdaae0	Staphylococcus hominis	Non-University	Clinical	Friesland	TRUE	TRUE	R	R	S											S	R	R	R		S		R	S	S	S	S	S	R				R	S	R	R					S	S
2013-03-13	83	Female	6b03f091713a1bf87e528a9c367db1decf11bcbb2fd61a71317eeb900ccdaae0	Staphylococcus hominis	Non-University	Clinical	Friesland	FALSE	TRUE	R	R	S											S	S				S		R	S	S	S	S	S	S		S	S	S	S	S	S					S	S
2013-03-13	83	Female	6b03f091713a1bf87e528a9c367db1decf11bcbb2fd61a71317eeb900ccdaae0	Staphylococcus hominis	Non-University	Clinical	Friesland	FALSE	FALSE
2013-03-13	83	Female	6b03f091713a1bf87e528a9c367db1decf11bcbb2fd61a71317eeb900ccdaae0	Staphylococcus hominis	Non-University	Clinical	Friesland	FALSE	FALSE
2013-03-14	60	Female	25df29bcaa5d1b97822b025bd70bb34d91fd681b4fbbe1f4cbf1c1322fac0809	Staphylococcus hominis	Non-University	Clinical	Friesland	TRUE	TRUE
2013-03-14	60	Female	25df29bcaa5d1b97822b025bd70bb34d91fd681b4fbbe1f4cbf1c1322fac0809	Staphylococcus hominis	Non-University	Clinical	Friesland	FALSE	FALSE	S	S	S											S	S				S		R	S	S	S	S	S	S		S	S	S	S	S	S					S	S
2013-03-14	81	Female	26dcad12a9a28a94e7db61b3ae6182b914c5ac5ef8008c2ba34b6843de6505f1	Staphylococcus hominis	Non-University	Clinical	Friesland	TRUE	TRUE	R	R	R											S	S				S		R	S	R	I	S	S	S		S	S	R	R	R	R					S	S
2013-03-15	28	Female	94ec01e4f4e31961837e9abd66f18ab4b96b2b3f8b668cd905bbe195c88766be	Staphylococcus epidermidis	Non-University	Clinical	Drenthe	TRUE	TRUE	R	S	S		S					S				S	S				S	S	S	S	S	S	S	S	S		S	S	S	S	S	S					S	S
2013-03-15	28	Female	94ec01e4f4e31961837e9abd66f18ab4b96b2b3f8b668cd905bbe195c88766be	Staphylococcus epidermidis	Non-University	Clinical	Drenthe	FALSE	TRUE	S	S	S		S					S				S	S				S	S	S	S	S	S	S	R	S		S	S	S	S	S	S					S	S
2013-03-15	56	Male	3204dad2952520c84cbc3dcc3d9bef3e8f3698b35862761a72f537934004c974	Staphylococcus epidermidis	University	Clinical	Groningen	TRUE	TRUE	R	R	R											R	R	R	R		S	S	S	S	R	I	S	R	R		R		R		R	R					S	S
2013-03-15	72	Male	b79b0881b696b74653cfa3bce7c9905c011339fd005f159e21a6b8eaac81d7dd	Staphylococcus epidermidis	Non-University	Clinical	Groningen	TRUE	TRUE	R	S	S		S					S				S	S				S	S	R	S	S	S	S	S	R		R		R	S	R	R					S	S
2013-03-15	79	Male	351bf94b3dbf8c69192b3295f1c1f97b8ad00e19b57eea784e9b59bae2617cb6	Staphylococcus epidermidis	Non-University	Clinical	Groningen	TRUE	TRUE	R	R	R	R	R	R				R				S	S			R	R	S	R	S	I	S	S	R	R		R		S	S	S	S					S	S
2013-03-15	79	Male	351bf94b3dbf8c69192b3295f1c1f97b8ad00e19b57eea784e9b59bae2617cb6	Staphylococcus epidermidis	Non-University	Clinical	Groningen	FALSE	TRUE	R	S	S		S					S				S	S				S	S	R	S	S	S	S	S	R		R		S	S	S	S					S	S
2013-03-16	88	Female	df8336b629e9067d0a2a89f36545ee203ec8c9a0c86ef91639f035bd704b1ac5	Staphylococcus epidermidis	Non-University	Clinical	Groningen	TRUE	TRUE	R	S	S		S					S				S	S				S	S	S	S	S	S	S	S	R		R		S	S	S	S					S	S
2013-03-16	88	Female	df8336b629e9067d0a2a89f36545ee203ec8c9a0c86ef91639f035bd704b1ac5	Staphylococcus epidermidis	Non-University	Clinical	Groningen	FALSE	FALSE	R	S	S		S					S				S	S				S	S	S	S	S	S	S	S	R		R		S	S	S	S					S	S
2013-03-16	77	Male	18d05df0866f9341846ebc7729e4984b98a4ed015dd36cf43dce6b2dbb09f0b2	Staphylococcus warneri	University	Outward	Groningen	TRUE	TRUE	R	S	S											S	S				S	S	R	S	S	S	S	S	S		S	S	S	S	S	S					S	S
2013-03-17	73	Female	5becb6e54dd6871f0c53743b95fbc1c6fe8233da68fb25ec73eeefd0d8f6d8f2	Staphylococcus epidermidis	Non-University	Clinical	Friesland	TRUE	TRUE	R	S	S											S	S				S		S	S	S	S	S	S	S		S	S	S	S	S	S					S	S
2013-03-17	73	Female	5becb6e54dd6871f0c53743b95fbc1c6fe8233da68fb25ec73eeefd0d8f6d8f2	Staphylococcus epidermidis	Non-University	Clinical	Friesland	FALSE	FALSE	R	S	S											S	S				S		S	S	S	S	S	S	S		S	S	S	S	S	S					S	S
2013-03-18	0	Male	b63dd05291d099e710fb585348330686c858fc18a2d37eca88acab36a9a499dc	Staphylococcus epidermidis	Non-University	Clinical	Friesland	TRUE	TRUE	R	S	S											S	S				S		S	S	S	S	S	R	I				S	S	S	S					S	S
2013-03-18	62	Male	2b0b5a4400b816ede105ef19dd33309466424e0461db7560034c2f95fca7478d	Staphylococcus epidermidis	University	Clinical	Groningen	TRUE	TRUE	R	S	S									R		S	S				S	S	S	S	S	S	S	S	R		R		R	S	R	R					S	S
2013-03-18	72	Female	7bee66ab25af265f8aace8770b07d3c6ec81beffd9e1d1f6537d81afcc1d5e3e	Staphylococcus epidermidis	Non-University	Clinical	Groningen	TRUE	TRUE	R	R	R	R	R	R				R				R	R	R	R	R	R	S	S	S	R	I	S	R	S		S	S	S	S	S	S					S	S
2013-03-18	75	Male	2c034a075bb5fd1db2e53f0adf125e2c4ff34d70364ddc357d8896f6d45936f8	Staphylococcus epidermidis	Non-University	Clinical	Overijssel	TRUE	TRUE	R	R	R	R	R	R				R				R	R	R	R		S	S	S	S	R	I	S	R	S		S	S	R	R	R	R					R	S
2013-03-18	75	Male	2c034a075bb5fd1db2e53f0adf125e2c4ff34d70364ddc357d8896f6d45936f8	Staphylococcus epidermidis	Non-University	Clinical	Overijssel	FALSE	FALSE	R	R	R	R	R	R				R				R	R	R	R		S	S	S	S	R	I	S	R	S		S	S	R	R	R	R					R	S
2013-03-18	81	Female	292f9bedf5d7a5a01d0c6a5772cef3ab6ca71ebce1245e7086a30346cd0f07e2	Staphylococcus epidermidis	Non-University	ICU	Groningen	TRUE	TRUE	R	R	R	R	R	R				R				S	S				S	S	S	S	R	R	S	S	S		S	S	R	R	R	R					S	S
2013-03-18	63	Female	4e12d1c86def53cb5fe922f54cb8e168b2d4a307e6bf7fe98dfe506a9859c954	Staphylococcus hominis	Non-University	Clinical	Friesland	TRUE	TRUE	R	S	S											S	S				S		R	S	S	S	S	S	S		S	S	R	R	R	R					S	S
2013-03-18	82	Male	1a30f5e920171461837fab6e4f14943aa8743221392cf634e7be146557affd4e	Staphylococcus hominis	Non-University	ICU	Friesland	TRUE	TRUE	R	R	R											S	R	R	R		S		R	S	R	I	S	R	S		S	S	S	S	S	S					R	S
2013-03-18	93	Female	fa42cb658c4e3959741e7319de8ca3d9751edf0d94dca3e0cb95c40433ac3874	Staphylococcus hominis	Non-University	Outward	Groningen	TRUE	TRUE	R	S	S		S					S				S	S				S	S	R	S	S	S	S	S	S		S	S	S	S	S	S					S	S
2013-03-19	62	Female	ca08fc2d2b1af683e7fc71a24ce9a2bd99479af807adc054f1c88bd13b6ae104	Staphylococcus epidermidis	Non-University	ICU	Friesland	TRUE	TRUE	R	R	R											S	S				S		R	S	S	S	S	S	S		S	S	S	S	S	S					R	S
2013-03-19	62	Female	ca08fc2d2b1af683e7fc71a24ce9a2bd99479af807adc054f1c88bd13b6ae104	Staphylococcus epidermidis	Non-University	ICU	Friesland	FALSE	FALSE	R	R	R											S	S				S		R	S	S	S	S	S	S		S	S	S	S	S	S					R	S
2013-03-19	68	Female	efa7e8434adabc3bd386836add622fc0bac7d4705e19f84ad67624ea96ecc713	Staphylococcus hominis	Non-University	ICU	Friesland	TRUE	TRUE	R	R	R											R	R	R	R		S		R	S	R	R	S	R	S		S	S	R	R	R	R					S	S
2013-03-20	92	Female	b4dac0f6e36d4332d4bb195a4a6d3baa529d4819135169d343a70f7f26dd8ff7	Staphylococcus capitis	Non-University	Clinical	Friesland	TRUE	TRUE	R	S	S											S	S				S		R	S	S	S	S	S	S		S	S	S	S	S	S					S	S
2013-03-20	51	Male	9a8359fecf919cb370dc1bc417a4a2be2d3eb5665df042f1a4e092c33147e801	Staphylococcus epidermidis	University	Clinical	Groningen	FALSE	FALSE	R	R	R											R	R	R	R	R	R	S			R				S		S	S	R	R	R	R						S
2013-03-20	51	Male	9a8359fecf919cb370dc1bc417a4a2be2d3eb5665df042f1a4e092c33147e801	Staphylococcus epidermidis	University	Clinical	Groningen	FALSE	FALSE		R	R											R	R	R	R	R	R	S			R				S		S	S	R	R	R	R						S
2013-03-20	67	Male	5f265fc93edee6bce22972c3cbe044db90b9d00915e7927f24838e530ec12bba	Staphylococcus epidermidis	University	Clinical	Groningen	TRUE	TRUE	R	R	R											S	S			R	R	S	S	S	S	S	S	R	R		R		R	S	R	R					S	S
2013-03-20	70	Male	7f66205efd1f9b14996515a684062bc2eb42fcfb2457cd67aba5d2084b601d79	Staphylococcus epidermidis	University	Outward	Groningen	TRUE	TRUE	R	R	R											S	S				S	S	S	S	R	I	S	R	S		S	S	S	S	S	S					S	S
2013-03-20	77	Male	e5bd45aed14d095c34fab97ad0f7b537765102a592262760ad295f1764252fec	Staphylococcus epidermidis	Non-University	Clinical	Friesland	TRUE	TRUE	S	S	S											S	S				S		S	S	S	S	S	S	S		S	S	S	S	S	S					S	S
2013-03-20	77	Male	e5bd45aed14d095c34fab97ad0f7b537765102a592262760ad295f1764252fec	Staphylococcus epidermidis	Non-University	Clinical	Friesland	FALSE	FALSE
2013-03-20	80	Female	66bb74db311bb03b0e05a4a7865119787b8dafc63d0230951c5deaaddaa3b035	Staphylococcus epidermidis	Non-University	Clinical	Drenthe	TRUE	TRUE	R	S	S		S					S				S	S				S	S	R	S	S	S	S	S	S		S	S	R	R	R	R					S	S
2013-03-20	85	Female	8b381f95c6d5933671cae35a295caa8737d18d69d8bae496ad7e3e3cc6c0ff88	Staphylococcus epidermidis	Non-University	Clinical	Friesland	TRUE	TRUE	S	S	S											S	S				S		R	S	S	S	S	S	R				S	S	S	S					S	S
2013-03-20	85	Female	8b381f95c6d5933671cae35a295caa8737d18d69d8bae496ad7e3e3cc6c0ff88	Staphylococcus epidermidis	Non-University	Clinical	Friesland	FALSE	FALSE
2013-03-20	49	Male	3e4ccec10c534a43e07598f40c2ea7c14a76f759f13550af6a5e7fd935173bb3	Staphylococcus hominis	Non-University	Clinical	Friesland	TRUE	TRUE	R	S	S											S	S				S		R	S	S	S	S	S	I				S	S	S	S					S	S
2013-03-20	77	Male	e38472e053b4658351fe2faee40f0fa07564e84efb9c52db64bdd69ef945963d	Staphylococcus hominis	Non-University	Clinical	Friesland	TRUE	TRUE	R	S	S											S	S				S		R	S	S	S	S	S	S		S	S	R	S	R	R					S	S
2013-03-20	80	Female	66bb74db311bb03b0e05a4a7865119787b8dafc63d0230951c5deaaddaa3b035	Staphylococcus hominis	Non-University	Clinical	Drenthe	TRUE	TRUE	R	S	S		S					S				S	S				S	S	R	S	S	S	S	S	R		R		R	S	R	R					S	S
2013-03-20	80	Female	66bb74db311bb03b0e05a4a7865119787b8dafc63d0230951c5deaaddaa3b035	Staphylococcus hominis	Non-University	Clinical	Drenthe	FALSE	TRUE	R	S	S		S					S				S	S				S	S	R	S	S	S	S	S	S		S	S	R	S	R	R					S	S
2013-03-20	80	Female	66bb74db311bb03b0e05a4a7865119787b8dafc63d0230951c5deaaddaa3b035	Staphylococcus hominis	Non-University	Clinical	Drenthe	FALSE	TRUE	R	S	S		S					S				S	S				S	S	R	S	S	S	S	R	S		S	S	S	S	S	S					S	S
2013-03-21	3	Female	f674a0d2395a750f759ed8d596c56077384dcf98ddb7499ad3776926618a5756	Staphylococcus capitis	Non-University	Outward	Drenthe	TRUE	TRUE			S		S			S	S	S	S	S	S	S				S	S		R		S				S		S	S	S	S	S	S	S	S			S	S
2013-03-21	3	Female	f674a0d2395a750f759ed8d596c56077384dcf98ddb7499ad3776926618a5756	Staphylococcus capitis	Non-University	Outward	Drenthe	FALSE	FALSE			S		S			S	S	S	S	S	S	S				S	S	S	R		S				S		S	S	S	S	S	S	S	S			S	S
2013-03-21	30	Female	4c1947549d918a6c367051fae646ad61b9ed4d5a89f8624b2e6d9842eb41341e	Staphylococcus epidermidis	Non-University	ICU	Friesland	TRUE	TRUE	R	R	S											S	R	R	R		S		S	S	S	S	S	S	R				R	S	R	R					S	S
2013-03-21	63	Male	6a4bb66d5b76818496228881366e7c6b3f267054c6ce699151d608b1e17feafe	Staphylococcus epidermidis	Non-University	ICU	Friesland	TRUE	TRUE	R	R	R											S	R	R	R		S		S	S	S	S	S	R	I				S	S	S	S					S	S
2013-03-21	83	Male	7a9bc0a148fab7cffb5957585c6e516d3ef24f30f486f53185f7f3620bf50d02	Staphylococcus epidermidis	Non-University	ICU	Drenthe	TRUE	TRUE	S	S	S		S					S				S	S				S	S	R	S	S	S	S	S	S		S	S	R	R	R	R					S	S
2013-03-21	61	Male	9efb18b05a58ce8a76a3c7d9611f5f2022bd24bdcd7790115ee3047d05c9784b	Staphylococcus hominis	Non-University	Clinical	Friesland	TRUE	TRUE	R	S	S											S	S				S		R	S	S	S	S	S	I				S	S	S	S					S	S
2013-03-21	61	Male	9efb18b05a58ce8a76a3c7d9611f5f2022bd24bdcd7790115ee3047d05c9784b	Staphylococcus hominis	Non-University	Clinical	Friesland	FALSE	FALSE
2013-03-21	83	Female	a58948e5426abf6fdd8a170c431b336f3f34497b903c8b1e7cfcdde535abc656	Staphylococcus hominis	Non-University	Clinical	Friesland	TRUE	TRUE	R	R	R											S	S				S		R	S	S	S	S	S	R				R	R	R	R					S	S
2013-03-22	68	Female	697f9c8ea844a48c3ae636a412fb65bffefd86b635b0b724bbc6fbe658036c61	Staphylococcus capitis	Non-University	Outward	Groningen	TRUE	TRUE	R	S	S		S					S				S	S				S	S	R	S	S	S	S	S	S		S	S	S	S	S	S					S	S
2013-03-23	34	Male	e333fb690131735629c964b2bb2941d0f2193cc263dfd334319261df76fb4d50	Staphylococcus hominis	Non-University	Clinical	Friesland	TRUE	TRUE	R	S	S											S	S				S		R	S	S	S	S	S	S		S	S	S	S	S	S					S	I
2013-03-23	78	Female	6011a28cb73cafad198fd78f33087214a53ddea5b402a13b233ad3ea36f0b5f7	Staphylococcus hominis	Non-University	Clinical	Friesland	TRUE	TRUE	R		R											S					I			S	S		S	S	S		S	S	R	R	R	R						S
2013-03-24	86	Male	33cb31a787687663b1446ca75589dd11877531f0c6ea5a1bb286f458b92a8aa9	Staphylococcus lugdunensis	Non-University	Clinical	Drenthe	TRUE	TRUE	S	S	S		S					S				S	S				S	S	S	S	S	S	S	S	S		S	S	S	S	S	S					S	S
2013-03-25	64	Male	c58db7d85f123a9bb0039b01e84121f7163f700c86e69e57ff95b6485a43e9c4	Staphylococcus hominis	Non-University	Clinical	Friesland	TRUE	TRUE
2013-03-25	64	Male	c58db7d85f123a9bb0039b01e84121f7163f700c86e69e57ff95b6485a43e9c4	Staphylococcus hominis	Non-University	Clinical	Friesland	FALSE	FALSE	R	R	R											S	R	R	R		S		R	S	S	S	S	S	R				R	S	R	R					S	S
2013-03-26	43	Male	fff7f747c96affcd923643d72e559088591def416cfe8de4d46504187ed6996f	Staphylococcus capitis	Non-University	Clinical	Groningen	TRUE	TRUE	S	S	S		S					S				S	S				S	S	R	S	S	S	S	S	S		S	S	S	S	S	S					S	S
2013-03-26	66	Male	f010fd78fcd80d6b567b6fcb51f8f31a5186d3c21fe65825f48200707378b57d	Staphylococcus epidermidis	Non-University	ICU	Groningen	TRUE	TRUE	R	R	R	R	R	R				R				S	S				S	S	S	S	R	I	S	R	S		S	S	R	R	R	R					I	S
2013-03-26	66	Male	f010fd78fcd80d6b567b6fcb51f8f31a5186d3c21fe65825f48200707378b57d	Staphylococcus epidermidis	Non-University	ICU	Groningen	FALSE	TRUE	R	R	R	R	R	R				R				R	R	R	R	R	R	S	S	S	R	R	S	R	S		S	S	R	R	R	R					R	S
2013-03-26	43	Male	fff7f747c96affcd923643d72e559088591def416cfe8de4d46504187ed6996f	Staphylococcus hominis	Non-University	Clinical	Groningen	TRUE	TRUE	S	R	R	R	R	R				R				S	S				S	S	R	S	S	S	S	S	R		R		S	S	S	S					S	S
2013-03-26	54	Male	04b72aebe891425f1cd802336f89f45a353492106085158e75ee5db01f7bc8fe	Staphylococcus hominis	Non-University	Clinical	Groningen	TRUE	TRUE	S	S	S		S					S				S	S				S	S	R	S	S	S	S	S	S		S	S	S	S	S	S					S	S
2013-03-26	54	Male	04b72aebe891425f1cd802336f89f45a353492106085158e75ee5db01f7bc8fe	Staphylococcus hominis	Non-University	Clinical	Groningen	FALSE	FALSE	S	S	S		S					S				S	S				S	S	R	S	S	S	S	S	S		S	S	S	S	S	S					S	S
2013-03-27	0	Male	7d63f6f3421ed4f408c15710b0aa86157168d60bced9751d4225ceaba0c8a2ce	Staphylococcus capitis	University	ICU	Groningen	TRUE	TRUE	R	R	R											S	S				S	S	R	S	S	S	S	S	S		S	S	S	S	S	S					S	S
2013-03-27	0	Female	2d463bfa6297b3712d8e98719bf5d69ae21f4ec4e856eaa7db3c44d413cd156b	Staphylococcus capitis	University	Clinical	Groningen	TRUE	TRUE	R	S	S											S	S				S	S	R	S	S	S	S	S	S		S	S	S	S	S	S					S
2013-03-27	72	Female	efe3798f47182ace8198f8b80853cdc9b22576cf0dcf4f4a90f101b81375d422	Staphylococcus epidermidis	Non-University	Clinical	Friesland	TRUE	TRUE	R	R	R											R	R	R	R		I		S	S	R	R	S	S	I				R	R	R	R					S	R
2013-03-27	81	Male	91f3e97301bc6a1f320953911a4cfe693420e69409ede8b20c2926cc66a1bc47	Staphylococcus epidermidis	Non-University	Clinical	Friesland	TRUE	TRUE	R	S	S											S					S			S	S				S		S	S	R	S	R	R						S
2013-03-27	81	Female	cbb47de0aa3a8ac38fe63effc6ed895aa0f4f37ab3455bbfe6199f01a5ea1f95	Staphylococcus epidermidis	Non-University	Clinical	Friesland	TRUE	TRUE	R	R	R											R	R	R	R		I		S	S	R	I	S	R	I				R	R	R	R					S	S
2013-03-28	62	Male	be6b8652be0ade2d8adcaff15fa96481ba2cc2c4d92040379203266cf166c3ec	Staphylococcus epidermidis	Non-University	Clinical	Friesland	TRUE	TRUE	R	R	R											R	R	R	R	R	R		S	S	R	I	S	R	S		S	S	R	R	R	R					S	S
2013-03-28	65	Male	23214cf3703063f138b3b72999f06a8c7b1f0efa2d4d75a222f29745ebc2fe7e	Staphylococcus epidermidis	Non-University	ICU	Groningen	TRUE	TRUE	R	R	R	R	R	R				R				S	R	R	R	R	R	S	S	S	R	R	S	S	R		R		R	R	R	R					S	S
2013-03-28	43	Male	fff7f747c96affcd923643d72e559088591def416cfe8de4d46504187ed6996f	Staphylococcus hominis	Non-University	Clinical	Groningen	FALSE	TRUE			S		S			S	S	S	S	S	S	S					S	S			S				R		R		S	S	S	S	S	S			S	S
2013-03-28	70	Female	cecf2f8c7c30c1d8fe164be41a238724264b28a91d1a5803d20c43ed1eaec92a	Staphylococcus hominis	Non-University	ICU	Drenthe	TRUE	TRUE	R	R	R	R	R	R				R				S	S				S			S	S	S			S		S	S	S	S	S	S					S	S
2013-03-28	2	Male	6a5e5b924041a18918c91e78a49e6a13735424841d5693e51d137e719413d8f5	Staphylococcus pettenkoferi	University	Clinical	Groningen	TRUE	TRUE		R	R											S	S				S	S	R	S	S	S	S	S	S		S	S	S	S	S	S					S	S
2013-03-29	8	Female	136e5aabaeb57c99524fd8ad60991f49d216ea3cfb05bb4982e9d2124854308f	Staphylococcus epidermidis	University	Clinical	Groningen	TRUE	TRUE	S	S	S											S	S				S	S	S	S	S	S	S	R	I		I		S	S	S	S					S	S
2013-03-29	22	Male	9bc3801116883f85630b94f71c96c1be118ce5ebf0e4c7e7723390d98223f15b	Staphylococcus epidermidis	University	Clinical	Groningen	TRUE	TRUE	R	R	R											R	R	R	R			S	S	S	R	I	S	R					S		S	S					S	S
2013-03-29	22	Male	9bc3801116883f85630b94f71c96c1be118ce5ebf0e4c7e7723390d98223f15b	Staphylococcus epidermidis	University	Clinical	Groningen	FALSE	FALSE
2013-03-29	22	Male	9bc3801116883f85630b94f71c96c1be118ce5ebf0e4c7e7723390d98223f15b	Staphylococcus epidermidis	University	Clinical	Groningen	FALSE	FALSE	R	R	R											R	R	R	R			S	S	S	R	I	S	R					S	R	S	S					S	S
2013-03-29	58	Male	b4d09b8b3e05c325f32fe1c20e74eeeb9d29fb4057b3047925a4dbd756fc31ba	Staphylococcus epidermidis	University	Clinical	Groningen	TRUE	TRUE	R	R	R											R	R	R	R	R	R	S			R				S		S	S	S	R	S	S						S
2013-03-29	58	Male	b4d09b8b3e05c325f32fe1c20e74eeeb9d29fb4057b3047925a4dbd756fc31ba	Staphylococcus epidermidis	University	Clinical	Groningen	FALSE	FALSE	R	R	R											R	R	R	R	R	R	S	S	S	R	I	S	R	S		S	S	S		S	S					S	S
2013-03-29	79	Male	13d9c4eb76a6cd25d64844673069a8ec96fd12aa1a49e0f3b2189d1765bb20f3	Staphylococcus hominis	Non-University	Clinical	Friesland	TRUE	TRUE	R	R	R											S	S				I		R	S	S	S	S	S	R				R	R	R	R					R	S
2013-03-29	67	Female	69557441bba7cccfe59d2f509d3c9f772d5c7b69230291083850c3613f4dc50d	Staphylococcus warneri	Non-University	Clinical	Friesland	TRUE	TRUE
2013-03-29	67	Female	69557441bba7cccfe59d2f509d3c9f772d5c7b69230291083850c3613f4dc50d	Staphylococcus warneri	Non-University	Clinical	Friesland	FALSE	FALSE	R	R	R											R	R	R	R		S		R	S	S	S	S	S	S		S	S	R	R	R	R					S	S
2013-03-30	89	Male	49b20588d4335c09f9f02921252b2720d4994b929d5b8f9a9d2049b6b7175750	Staphylococcus epidermidis	University	Clinical	Groningen	TRUE	TRUE	R	R	R											S	S				S	S	S	S	R	I	S	S	S		S	S	S	S	S	S					S	S
2013-03-30	80	Male	c3353f96bfe7fc516a13c53c225766d00b3faa737749e11af514f438cecdf540	Staphylococcus warneri	University	Outward	Groningen	TRUE	TRUE	R	S	S											S	S				S	S	R	S	S	S	S	S	S		S	S	S	S	S	S					S	S
2013-03-31	88	Female	474d1f4da588a9b49ea705e515280697c756e924a8a547bf4b7fc6d5411fb828	Staphylococcus capitis	Non-University	Clinical	Groningen	TRUE	TRUE	R	S	S		S					S				S	S				S	S	R	S	S	S	S	S	S		S	S	S	S	S	S					S	S
2013-03-31	88	Female	474d1f4da588a9b49ea705e515280697c756e924a8a547bf4b7fc6d5411fb828	Staphylococcus hominis	Non-University	Clinical	Groningen	TRUE	TRUE	R	S	S		S					S				S	S				S	S	R	S	S	S	S	S	R		R		R	S	R	R					S	S
2013-04-01	70	Female	4f880f41e4cd82dfe9530cdf7e2c233be56da84c98d194591c3d488866a5458a	Staphylococcus epidermidis	Non-University	Clinical	Groningen	TRUE	TRUE	R	R	R	R	R	R				R				R	R	R	R	R	R	S	S	S	R	I	S	R	R		R		R	R	R	R					S	S
2013-04-01	70	Female	4f880f41e4cd82dfe9530cdf7e2c233be56da84c98d194591c3d488866a5458a	Staphylococcus epidermidis	Non-University	Clinical	Groningen	FALSE	TRUE	R	R	R	R	R	R				R				R	R	R	R	R	R	S	S	S	R	I	S	R	S		S	S	R	R	R	R					S	S
2013-04-02	40	Male	0af3ca1216ba0dce2617cad2014fbc09ae470a850dc5d24231be4d21462340eb	Staphylococcus capitis	Non-University	Clinical	Drenthe	TRUE	TRUE	R	S	S		S					S				S	S				S	S	R	S	S	S	S	S	S		S	S	S	S	S	S					S	S
2013-04-02	76	Male	8656f9a75ed0260853ce23f1c68a35e1168db8f273d755d044bf409d7f6d0b08	Staphylococcus epidermidis	Non-University	ICU	Drenthe	TRUE	TRUE	R	R	R	R	R	R				R				R	R	R	R	R	R	S	S	S	R	I	S	S	S		S	S	R	R	R	R					S	S
2013-04-02	35	Female	4eda20c444e160e9241e82130a2b420c72b010774f857c59c32a951c41ddce93	Staphylococcus hominis	Non-University	Clinical	Friesland	TRUE	TRUE	R	S	S											S	S				S		R	S	S	S	S	S	I				S	S	S	S					S	S
2013-04-02	61	Female	e7f886b82c88423e8895c5a1477703d9f2cc98dcc30febb40ab032db07fea78c	Staphylococcus hominis	Non-University	Clinical	Groningen	TRUE	TRUE	R	S	S		S					S				S	R	R	R		S	S	R	S	S	S	S	S	R		R		R	S	R	R					S	S
2013-04-02	61	Female	e7f886b82c88423e8895c5a1477703d9f2cc98dcc30febb40ab032db07fea78c	Staphylococcus hominis	Non-University	Clinical	Groningen	FALSE	TRUE	R	S	S		S					S				S	S				S	S	R	S	S	S	S	S	S		S	S	S	S	S	S					S	S
2013-04-04	8	Male	cc1c2a43df15404ce1fd26b5d93fed6f28643b3d5cec6449b62dcafce932a5c0	Staphylococcus epidermidis	University	Clinical	Groningen	TRUE	TRUE	R	R	R											S	S				S	S	S	S	S	S	S	R	S		S	S	R	S	R	R					S	R
2013-04-04	64	Male	50d19ff5e8c8a3dfdfd6b2e6d49a136f452d4c3c09007c35cf24e15b5b4ec8a7	Staphylococcus epidermidis	University	Outward	Groningen	TRUE	TRUE	R													S				R	R	S			R				I		I		R	R	R	R						S
2013-04-04	64	Male	50d19ff5e8c8a3dfdfd6b2e6d49a136f452d4c3c09007c35cf24e15b5b4ec8a7	Staphylococcus epidermidis	University	Outward	Groningen	FALSE	FALSE	R	R	R											S	R	R	R	R	R	S	S	S	R	R	S	R	I		I		R	R	R	R					R	S
2013-04-04	64	Male	50d19ff5e8c8a3dfdfd6b2e6d49a136f452d4c3c09007c35cf24e15b5b4ec8a7	Staphylococcus epidermidis	University	Outward	Groningen	FALSE	TRUE	R	R	R											S	R	R	R	R	R	S	S	S	R	R	S	R					S	S	S	S					S	S
2013-04-05	8	Male	cc1c2a43df15404ce1fd26b5d93fed6f28643b3d5cec6449b62dcafce932a5c0	Staphylococcus epidermidis	University	Clinical	Groningen	FALSE	FALSE	R	R	R											S	S					S	S	S	S	S	S	R	S		S	S	R	S	R	R					S	R
2013-04-05	15	Male	182735f986aa9b581ec458ce715a4471d5b09b762df5138c1e7a99f44be08c13	Staphylococcus epidermidis	University	Clinical	Groningen	TRUE	TRUE	R	R	R											R	R	R	R	R	R	S	R	S	R	R	S	R	I		I		S	S	S	S					R	S
2013-04-05	51	Female	6dd2255601e12a4488c6521bb4e8302095c1d61c222c9e05739f0822ef5a5f42	Staphylococcus epidermidis	University	Clinical	Groningen	TRUE	TRUE	R	R	R											R	R	R	R		S	S	S	S	R	S	S	R	S		S	S	R	S	R	R					S	S
2013-04-05	51	Female	6dd2255601e12a4488c6521bb4e8302095c1d61c222c9e05739f0822ef5a5f42	Staphylococcus epidermidis	University	Clinical	Groningen	FALSE	TRUE	R	R	R											R	R	R	R	R	R	S	S	S	R	S	S	R	I		I		R	S	R	R					S	S
2013-04-05	65	Female	1db58e0c7ab362dbc56ec804ed3c26deb78fcf9f6d9146ba76e0df38f164aa78	Staphylococcus epidermidis	Non-University	ICU	Groningen	TRUE	TRUE	R	R	R	R	R	R				R				R	R	R	R	R	R	S	S	S	R	I	S	R	S		S	S	R	R	R	R					S	S
2013-04-05	84	Female	7267098f5390aeb50aacca8998a47518fd386c2bdc9bf5dddf3e60c2cfb12c23	Staphylococcus epidermidis	Non-University	ICU	Groningen	TRUE	TRUE	R	R	R	R	R	R				R				R	R	R	R		S	S	R	S	R	I	S	R	S		S	S	R	R	R	R					S	S
2013-04-05	15	Male	182735f986aa9b581ec458ce715a4471d5b09b762df5138c1e7a99f44be08c13	Staphylococcus hominis	University	Clinical	Groningen	TRUE	TRUE	R	R	R											R	R	R	R			S	R	S	R	R	S	R	R		R		R	R	R	R					S	S
2013-04-05	57	Female	6cfc5788e10772830b75426ed98ee79cb245f404d3f4de65d4c2e884b7f9a71a	Staphylococcus hominis	Non-University	Clinical	Friesland	TRUE	TRUE	R	S	S											S	S				S		R	S	S	S	S	S	S		S	S	S	S	S	S					S	S
2013-04-05	57	Female	6cfc5788e10772830b75426ed98ee79cb245f404d3f4de65d4c2e884b7f9a71a	Staphylococcus hominis	Non-University	Clinical	Friesland	FALSE	FALSE
2013-04-05	73	Female	4f81521bba6344f3c029673008bced9ac22595d7304563b2ccaa73c6c45ef240	Staphylococcus hominis	Non-University	Clinical	Friesland	TRUE	TRUE
2013-04-05	73	Female	4f81521bba6344f3c029673008bced9ac22595d7304563b2ccaa73c6c45ef240	Staphylococcus hominis	Non-University	Clinical	Friesland	FALSE	FALSE	R	R	R											S	R	R	R		S		R	S	R	R	S	S	S		S	S	R	R	R	R					S	S
2013-04-05	79	Male	5659155ab66b8c2c66c21857d77b4aac79e737c5eb42c9c244c02e91098d8893	Staphylococcus hominis	Non-University	Outward	Groningen	TRUE	TRUE	S	S	S		S					S				S	S				S	S	R	S	S	S	S	S	S		S	S	S	S	S	S					S	S
2013-04-05	88	Male	c44c468357df8d9e28163925d7fede48d3a30d5de08c547f75dcf308b01889e9	Staphylococcus hominis	Non-University	Clinical	Friesland	TRUE	TRUE	R	S	S											S	S				S		R	S	S	S	S	S	R				S	S	S	S					S	S
2013-04-05	4	Male	95c71e90f2608869ed5d07c96fac58a2a43e72434d84ed67970b005421b60080	Staphylococcus simulans	University	ICU	Groningen	TRUE	TRUE	S	S	S											S	S				S	S	R	S	S	S	S	S	S		S	S	S	S	S	S					S	S
2013-04-06	0	Male	f356390db909e557e6ee2042422dd9345e2a123ffd04931328f68297e070aef2	Staphylococcus epidermidis	University	ICU	Groningen	TRUE	TRUE	S	S	S											S	S				S	S	S	S	S	S	S	S	S		S	S	S	S	S	S					S	S
2013-04-06	76	Female	0960baddc60e378c09521bd46bdc740014816f0ac3f47cd76284170dc7ff6e51	Staphylococcus hominis	Non-University	Clinical	Groningen	TRUE	TRUE	S	S	S		S					S				S	S				S	S	R	S	S	S	S	S	S		S	S	S	S	S	S					S	S
2013-04-07	87	Female	7800f52b10f3b3426a2301e149ef5a25663a8640dfcc5fbfa00687cdfe43a9e2	Staphylococcus capitis	Non-University	Clinical	Friesland	TRUE	TRUE	R	S	S											S	S				S		R	S	S	S	S	S	S		S	S	S	S	S	S					S	S
2013-04-07	87	Female	7800f52b10f3b3426a2301e149ef5a25663a8640dfcc5fbfa00687cdfe43a9e2	Staphylococcus capitis	Non-University	Clinical	Friesland	FALSE	FALSE																					R
2013-04-07	51	Female	6dd2255601e12a4488c6521bb4e8302095c1d61c222c9e05739f0822ef5a5f42	Staphylococcus epidermidis	University	Clinical	Groningen	FALSE	FALSE
2013-04-07	51	Female	6dd2255601e12a4488c6521bb4e8302095c1d61c222c9e05739f0822ef5a5f42	Staphylococcus epidermidis	University	Clinical	Groningen	FALSE	FALSE	R	R	R											R	R	R	R	R	R	S	S	S	R	S	S	R	S		S	S	R	S	R	R					S	S
2013-04-07	51	Female	6dd2255601e12a4488c6521bb4e8302095c1d61c222c9e05739f0822ef5a5f42	Staphylococcus epidermidis	University	Clinical	Groningen	FALSE	TRUE	R	R	R											R	R	R	R		S	S	S	S	R	S	S	R	S		S	S	R	S	R	R					S	S
2013-04-07	65	Male	ba79cea142f544b3c4adb968b5ddd88627ec127dc6c4b128cfad3d30affdbc16	Staphylococcus hominis	Non-University	ICU	Groningen	FALSE	TRUE	R	S	S		S					S				S	S				S	S	R	S	S	S	S	S	S		S	S	S	S	S	S					S	S
2013-04-07	65	Female	1db58e0c7ab362dbc56ec804ed3c26deb78fcf9f6d9146ba76e0df38f164aa78	Staphylococcus hominis	Non-University	ICU	Groningen	TRUE	TRUE	R	R	R	R	R	R				R				S	R	R	R		S	S	R	S	R	R	S	S	R		R		R	R	R	R					S	S
2013-04-08	0	Female	3f0c498efd193992c0de331065b3489e8fe09908d94f13add4b0240ab24b92a4	Staphylococcus capitis	University	ICU	Groningen	TRUE	TRUE	R	R	R											R	R	R	R		S	S	R	S	S	S	S	S					S	S	S	S					S	S
2013-04-08	58	Female	d2bfa4769e838f878f72b3f71b217a1621a1e550b3be69b3cf514e00c1668ba2	Staphylococcus epidermidis	University	Clinical	Groningen	TRUE	TRUE	R	S	S											S	S				S	S	S	S	S	S	S	S	R		R		S	R	S	S					S	S
2013-04-08	70	Female	4f0108873bd40eedfd368e723a0eb71cb9f320582314a5706d4ad6911e72c6b9	Staphylococcus epidermidis	Non-University	Clinical	Friesland	TRUE	TRUE	R	S	S											S	S				S		S	S	S	S	S	R	S		S	S	S	S	S	S					S	S
2013-04-08	52	Female	4c8ccbee70af1125e66f4a49241f3e94a09d42b2f96b0d4fec941a3b48ac33a1	Staphylococcus haemolyticus	University	Clinical	Groningen	TRUE	TRUE	R	R	R											R	R	R	R	R	R	S	R	S	R	R	S	S	R		R		R	R	R	R					S	S
2013-04-08	52	Female	4c8ccbee70af1125e66f4a49241f3e94a09d42b2f96b0d4fec941a3b48ac33a1	Staphylococcus haemolyticus	University	Clinical	Groningen	FALSE	FALSE	R	R	R											R	R	R	R	R	R	S	R	S	R	R	S	S	R		R		R	R	R	R					S	S
2013-04-08	90	Female	90c0ecd4efbfc46d6e3e59b9ed589610cb7a1349ddb6908862112d10f1aae7fd	Staphylococcus hominis	Non-University	Clinical	Drenthe	TRUE	TRUE
2013-04-09	1	Male	c9851629efe89e70b09da2515623d1829dfc7affc57f350a0f111f6f9b1793d9	Staphylococcus epidermidis	Non-University	Clinical	Friesland	TRUE	TRUE	S	S	S											S	S				S		S	S	S	S	S	S	I				R	R	R	R					S	S
2013-04-09	60	Female	d5376bfbda2e80f9feef6d7f7f743f47874f424f1819a40383858fc14e9e9896	Staphylococcus epidermidis	Non-University	ICU	Drenthe	TRUE	TRUE	R	R	R	R	R	R				R				R	R	R	R	R	R	S	S	S	R	R	S	R	S		S	S	R	R	R	R					R	S
2013-04-09	75	Male	a0d7881c0b464e31832d2222c6fe159251e0211926e15bff7b2d0c52b81f8b29	Staphylococcus epidermidis	Non-University	Clinical	Friesland	TRUE	TRUE																			S			S		S	S	S	I	S			S	S	S	S
2013-04-09	42	Male	cabd55ac0860fcfd63cb604ffe971ca8f5c1af0b86db7c028baa76fb39d8727c	Staphylococcus hominis	Non-University	Clinical	Drenthe	TRUE	TRUE	R	R	R	R	R	R				R				S	R	R	R		S	S	R	S	R	R	S	S	R		R		R	R	R	R					S	S
2013-04-09	60	Female	d5376bfbda2e80f9feef6d7f7f743f47874f424f1819a40383858fc14e9e9896	Staphylococcus hominis	Non-University	ICU	Drenthe	TRUE	TRUE	R	R	R	R	R	R				R				S	R	R	R		S	S	R	S	R	R	S	S	R		R		R	R	R	R					S	S
2013-04-09	75	Male	a0d7881c0b464e31832d2222c6fe159251e0211926e15bff7b2d0c52b81f8b29	Staphylococcus hominis	Non-University	Clinical	Friesland	TRUE	TRUE	S	S	S											S	S				S		R	S	S	S	S	S	S		S	S	S	S	S	S					S	S
2013-04-10	5	Female	346ff02a617904d4661a1b1acdde2733d4f309ae6a3ff64c0cf5921ac1369b27	Staphylococcus epidermidis	University	Clinical	Groningen	TRUE	TRUE	R	R	R											S	R	R	R		S	S	S	S	S	S	S	R	S		S	S	S	S	S	S					R	S
2013-04-10	65	Male	ba79cea142f544b3c4adb968b5ddd88627ec127dc6c4b128cfad3d30affdbc16	Staphylococcus epidermidis	Non-University	ICU	Groningen	TRUE	TRUE	R	R	R	R	R	R				R				R	R	R	R	R	R	S	S	S	R	I	S	R	S		S	S	R	R	R	R					S	S
2013-04-11	56	Male	c63eaba0cd2b8c7205114f427b92eb75fbb59aade639815134eaac67ba01a533	Staphylococcus cohnii	Non-University	Outward	Drenthe	TRUE	TRUE	R	S	S		S					S				S	S				S	S	S	S	S	S	S	S	S		S	S	R	S	R	R					S	S
2013-04-11	56	Male	c63eaba0cd2b8c7205114f427b92eb75fbb59aade639815134eaac67ba01a533	Staphylococcus epidermidis	Non-University	Outward	Drenthe	TRUE	TRUE	S	S	S		S					S				S	S				S	S	R	S	S	S	S	R	S		S	S	S	S	S	S					S	S
2013-04-11	69	Male	14b481635260d0ffd559bf5e294ba4f5bfc6ca02dcec7f9ea4e42afe59f60da2	Staphylococcus epidermidis	Non-University	Clinical	Friesland	TRUE	TRUE	R	S	S											S	S				S		S	S	R	R	S	S	I				S	S	S	S					S	S
2013-04-11	74	Male	baab7e33ea97528a32fc7b0ec92b665fbb6615ad04682dd2d90c18245d69706f	Staphylococcus epidermidis	University	Outward	Groningen	TRUE	TRUE	R	R	R											S	S				S	S	S	S	S	S	S	R	R		R		S	S	S	S					S	S
2013-04-11	74	Male	baab7e33ea97528a32fc7b0ec92b665fbb6615ad04682dd2d90c18245d69706f	Staphylococcus epidermidis	University	Outward	Groningen	FALSE	TRUE	R	S	S												S				S	S	S	S	S	S	S	R						S							S	S
2013-04-11	86	Female	60caf0de7e509d00c3d19d263ec9bf17c5765f977acaff6ba40029822b019892	Staphylococcus hominis	University	Outward	Groningen	TRUE	TRUE	S	S	S											S	S				S	S	R	S	S	S	S	S	R		R		R		R	R					S	S
2013-04-12	13	Female	f43d9c4c04fd9d42f6b9a3f6a3ea18d5a0b4f63844eb99a34e2890f66d115340	Staphylococcus epidermidis	University	Clinical	Groningen	TRUE	TRUE	R	R	R											R	R	R	R	R	R	S	S	S	R	I	S	R	S		S	S	R		R	R					S	S
2013-04-12	64	Male	484b128eba0928ab8c33b40a34ec2cdf82d4fd5008e6c6979cb5d68744d18049	Staphylococcus epidermidis	Non-University	ICU	Friesland	TRUE	TRUE	R	R	R											R	R	R	R		I		S	S	R	I	S	R	S		S	S	R	S	R	R					S	S
2013-04-12	62	Male	f6be4eb772ac46705173f3130ead9e54e75cebe364954b179784feaedaaf8781	Staphylococcus hominis	Non-University	Clinical	Friesland	TRUE	TRUE	S		S											S	S				S		R	S	S	S	S	S	R				S	S	S	S					S	S
2013-04-12	67	Female	af4e7fc37266d8f84cdbeb5b91b3a8b501ec3a9638268329862a26ba3024b6ac	Staphylococcus hominis	Non-University	Clinical	Friesland	TRUE	TRUE	R	R	S											S	S				S		R	S	S	S	S	S	S		S	S	R	S	R	R					S	S
2013-04-12	75	Female	f1f229a74c84dd99b46896b196091bb2ae39de56e3b590b156a67a1207451b19	Staphylococcus hominis	Non-University	Clinical	Friesland	TRUE	TRUE	R		S											S					S				S		S		R				S	S	S	S						S
2013-04-13	63	Male	41bcbc38d96d72db475933053fc82d82f48638f5781e7a47461607764f53a57a	Staphylococcus capitis	University	Outward	Groningen	TRUE	TRUE	S	S	S											S	S				S	S	R	S	S	S	S	S	S		S	S	S	S	S	S					S	S
2013-04-13	0	Female	81f2566aa3f00c67238fbcc6f8fe0c86fb60f04ac31dbf0d4d6817cbc67fc9d5	Staphylococcus epidermidis	University	ICU	Groningen	TRUE	TRUE	R	R	R											R	R	R	R	R	R	S	S	S	R	I	S	R	S		S	S	R	R	R	R					S	S
2013-04-13	65	Male	e0d1516dc556ca58e5cb64246c9c5e184cacc968ade27b739c5b86d57fe35def	Staphylococcus epidermidis	Non-University	Clinical	Friesland	TRUE	TRUE	S	S	S											S	S				S		S	S	S	S	S	S	S		S	S	S	S	S	S					S	S
2013-04-13	65	Male	e0d1516dc556ca58e5cb64246c9c5e184cacc968ade27b739c5b86d57fe35def	Staphylococcus epidermidis	Non-University	Clinical	Friesland	FALSE	FALSE	S	S	S											S					S				S				S		S	S	S	S	S	S						S
2013-04-13	43	Female	cfff305f654e187c26e944dc9bc1ceb589463cc8afe2263d40edc84475bdd24c	Staphylococcus hominis	Non-University	Clinical	Friesland	TRUE	TRUE	R	S	S											S	S				S		R	S	S	S	S	S	R				S	S	S	S					S	S
2013-04-15	50	Female	a4941a573aa5e2b831119ee649a86fe28b9663af8fb44e300e59f89b731831be	Staphylococcus capitis	University	Outward	Groningen	TRUE	TRUE	S	S	S											S	S				S	S	R	S	S	S		S	S		S	S	S	S	S	S					S	S
2013-04-15	7	Male	30374140ceaccb785a53a6d4092eb98c8704bd915d2285f6186375f36bf543ca	Staphylococcus hominis	University	Clinical	Groningen	TRUE	TRUE	R	R	R												R	R	R			S	R	S	R	R	S	S					R	R	R	R					S	S
2013-04-15	26	Female	9c4214b9245799b3068b1e3200887aaf0e5269fec0975dd2761b30e1c8900f03	Staphylococcus hominis	Non-University	Clinical	Friesland	TRUE	TRUE	R	S	S											S	S				S		R	S	S	S	S	S	I				S	S	S	S					S	S
2013-04-15	78	Male	cf8ad8d44f946838ff1024dc42e51e99167453503127361ebaf5a4150a0544be	Staphylococcus hominis	University	Clinical	Groningen	TRUE	TRUE	R	S	S											S	S				S	S	R	S	S	S	S	S	R		R		S	S	S	S					S	S
2013-04-16	45	Male	fcf813765ceee21f5651123705a5cfeb5949e011dbe4c3e1d03569812fff798f	Staphylococcus capitis	Non-University	Clinical	Drenthe	TRUE	TRUE	R	S	S		S					S				S	S				S	S	R	S	S	S	S	S	S		S	S	S	S	S	S					S	S
2013-04-16	64	Male	484b128eba0928ab8c33b40a34ec2cdf82d4fd5008e6c6979cb5d68744d18049	Staphylococcus epidermidis	Non-University	ICU	Friesland	FALSE	FALSE	R	R	R											R	R	R	R		I		S	S	R	S	S	R	S		S	S	R	R	R	R					S	S
2013-04-16	64	Male	484b128eba0928ab8c33b40a34ec2cdf82d4fd5008e6c6979cb5d68744d18049	Staphylococcus epidermidis	Non-University	ICU	Friesland	FALSE	FALSE	R	R	R											R	R	R	R		I		S	S	R	I	S	R	S		S	S	R	R	R	R					S	S
2013-04-16	83	Male	1e9d017da34bda4ded55b21ce7f1f5da3fb48825eb64a50f4e522b74b8683f6c	Staphylococcus epidermidis	Non-University	Clinical	Friesland	TRUE	TRUE	S	S	S											S	S				S		S	S	S	S	S	S	S		S	S	S	S	S	S					S	S
2013-04-16	44	Male	0b14d6a13461ddff65635290959e19e09a39762dcc4621af637e0e5c27dd7036	Staphylococcus hominis	Non-University	ICU	Friesland	TRUE	TRUE	R	R	R											R	R	R	R		I		R	S	R	R	S	S	S		S	S	R	R	R	R					R	S
2013-04-16	64	Male	484b128eba0928ab8c33b40a34ec2cdf82d4fd5008e6c6979cb5d68744d18049	Staphylococcus hominis	Non-University	ICU	Friesland	TRUE	TRUE	R	R	R											S	R	R	R		S		R	S	R	R	S	S	R				R	R	R	R					S	S
2013-04-17	71	Male	ca4168243c833681f26161c775a1e3e510e55fff8dfcca0d6e710bb1a6ba8d2e	Staphylococcus capitis	University	Clinical	Groningen	TRUE	TRUE	S	S	S											S	S				S	S	R	S	S	S	S	S	S		S	S	S	S	S	S					S	S
2013-04-17	3	Male	e23cea90520b29aba0ea7a91c3f4e4dda1b31ecb438d4725d45a2e197b248148	Staphylococcus epidermidis	University	Clinical	Groningen	TRUE	TRUE	R	S	S											S	S				S	S	S	S	S	S	S	S	S		S	S	R	R	R	R					S	S
2013-04-17	52	Female	f3d9659bad2f2a7ba1c91d0e9dd434997af09888a75b0f83206db11bd251bb42	Staphylococcus epidermidis	Non-University	Clinical	Drenthe	TRUE	TRUE	R	R	R	R	R	R				R				R	R	R	R		S	S	S	S	I	S	S	R	S		S	S	R	R	R	R					S	S
2013-04-17	52	Female	f3d9659bad2f2a7ba1c91d0e9dd434997af09888a75b0f83206db11bd251bb42	Staphylococcus epidermidis	Non-University	Clinical	Drenthe	FALSE	TRUE	R	R	R	R	R	R				R				R	R	R	R	R	R	S	S	S	R	I	S	R	S		S	S	R	S	R	R					S	S
2013-04-17	71	Male	ca4168243c833681f26161c775a1e3e510e55fff8dfcca0d6e710bb1a6ba8d2e	Staphylococcus epidermidis	University	Clinical	Groningen	TRUE	TRUE	S	S	S											S	R	R	R		S	S	R	S	S	S	S	S	S		S	S	R	S	R	R					S	S
2013-04-17	83	Male	1e9d017da34bda4ded55b21ce7f1f5da3fb48825eb64a50f4e522b74b8683f6c	Staphylococcus epidermidis	Non-University	Clinical	Friesland	FALSE	FALSE
2013-04-17	51	Male	c1d0ddc1b65ecebc7f4e8547c50e4e6517fb0393f6393ed3643e12be25e8bb24	Staphylococcus hominis	Non-University	ICU	Drenthe	TRUE	TRUE	R	R	R	R	R	R				R				S	R	R	R	R	R	S	R	S	R	R	S	S	R		R		R	R	R	R					S	S
2013-04-17	73	Male	e44af4a3c4a97e74e882b054e9a7b68fb0330a86327901773935022ddff55a9f	Staphylococcus hominis	Non-University	Clinical	Groningen	TRUE	TRUE	R	S	S		S					S				S	S				S	S	R	S	S	S	S	S	R		R		R	S	R	R					S	S
2013-04-18	51	Male	fa019a511bb9a8c75bafec8fa088890e13852c901ed4aeec6f6caff11b9946e2	Staphylococcus epidermidis	Non-University	Clinical	Overijssel	TRUE	TRUE	R	S	S		S					S				S	S				S	S	S	S	S	S	S	S	R		R		S	S	S	S					S	S
2013-04-18	75	Female	97ae137b9a3c83b060ee22223dcd96bb3d1724ccf1a9889ce99542f22d99fb54	Staphylococcus epidermidis	Non-University	Clinical	Friesland	TRUE	TRUE	S	S	S											S	S				S		S	S	S	S	S	S	S		S	S	S	S	S	S					S	S
2013-04-18	76	Male	985333b134fc5cdb2a3edc70b2d0d6a21e0c270aa56f12c5771c398c6f2a8851	Staphylococcus epidermidis	Non-University	Clinical	Friesland	TRUE	TRUE	R	R	R											R	R	R	R		I		S	S	R	I	S	R	S		S	S	R	S	R	R					S	S
2013-04-18	75	Female	97ae137b9a3c83b060ee22223dcd96bb3d1724ccf1a9889ce99542f22d99fb54	Staphylococcus hominis	Non-University	Clinical	Friesland	TRUE	TRUE	S	S	S											S	S				I		R	S	S	S	S	S	S		S	S	S	S	S	S					S	S
2013-04-18	75	Female	97ae137b9a3c83b060ee22223dcd96bb3d1724ccf1a9889ce99542f22d99fb54	Staphylococcus hominis	Non-University	Clinical	Friesland	FALSE	TRUE	S	S	S											S	S				S		R	S	S	S	S	S	S		S	S	R	R	R	R					S	S
2013-04-18	75	Female	97ae137b9a3c83b060ee22223dcd96bb3d1724ccf1a9889ce99542f22d99fb54	Staphylococcus hominis	Non-University	Clinical	Friesland	FALSE	TRUE	S	S	S											S	S				S		R	S	S	S	S	S	S		S	S	S	S	S	S					S	S
2013-04-18	75	Female	97ae137b9a3c83b060ee22223dcd96bb3d1724ccf1a9889ce99542f22d99fb54	Staphylococcus hominis	Non-University	Clinical	Friesland	FALSE	TRUE	R	S	S											S	S				S		R	S	S	S	S	S	S		S	S	R	R	R	R					S	S
2013-04-18	75	Female	97ae137b9a3c83b060ee22223dcd96bb3d1724ccf1a9889ce99542f22d99fb54	Staphylococcus hominis	Non-University	Clinical	Friesland	FALSE	TRUE	S	S	S											S	S				S		R	S	S	S	S	S	S		S	S	S	S	S	S					S	S
2013-04-19	67	Male	1e3ea33ba0414afb4d22dd6c2d5d607fa267922a3856c6b8a2baa690b062052f	Staphylococcus epidermidis	Non-University	Clinical	Friesland	TRUE	TRUE	R	R	R											S	S				S		S	S	S	S	S	S	R				R	S	R	R					S	S
2013-04-19	73	Male	b13ee3bd239071e1ca54fd99021fd0bff423bf1b8491c805bef8dc5190edf50b	Staphylococcus epidermidis	University	ICU	Groningen	TRUE	TRUE	R	R	R											R	R	R	R			S	R	S	R	I	S	S	R		R		R	R	R	R					S	S
2013-04-19	79	Female	3ff7233fd29d5494f399acf2a3a8635cede615459d4f95d956ba00b4d3a840a9	Staphylococcus epidermidis	Non-University	Clinical	Drenthe	TRUE	TRUE	R	R	R	R	R	R				R				S	S			R	R	S	S	S	S	S	S	R	R		R		S	S	S	S					S	S
2013-04-19	82	Male	ad35e5539e20135f28be871367444299a8cfb2587648fb636c79dde4c23a0760	Staphylococcus hominis	University	Clinical	Groningen	TRUE	TRUE	R	S	S											S	S				S	S	R	S	S	S	S	S	S		S	S		S							S	S
2013-04-20	33	Male	365bc8d6bebdf8098086f5fc1c771260c652e493c66f92ffd5ea1a92cee43a28	Staphylococcus haemolyticus	Non-University	Clinical	Friesland	TRUE	TRUE	S	S	S											S	S				S		R	S	S	S	S	S	S		S	S	S	S	S	S					S	S
2013-04-20	21	Male	9dc8db947d3b2baf6a67dd7f7a5435444e0635c76c3874620229d7f93fd6eccb	Staphylococcus hominis	Non-University	Clinical	Drenthe	TRUE	TRUE	R	S	S		S					S				S	S				S	S	R	S	S	S	S	S	R		R		S	S	S	S					S	S
2013-04-21	56	Male	a7533bdca2f11db7f2b744fa1783e7f1f7830ea78b093ab61acdde9785ffa724	Staphylococcus caprae	Non-University	Clinical	Drenthe	TRUE	TRUE	R	S	S		S					S				S	S				S	S	R	S	S	S	S	S	S		S	S	S	S	S	S					S	S
2013-04-21	56	Male	a7533bdca2f11db7f2b744fa1783e7f1f7830ea78b093ab61acdde9785ffa724	Staphylococcus caprae	Non-University	Clinical	Drenthe	FALSE	FALSE
2013-04-21	56	Male	a7533bdca2f11db7f2b744fa1783e7f1f7830ea78b093ab61acdde9785ffa724	Staphylococcus caprae	Non-University	Clinical	Drenthe	FALSE	FALSE
2013-04-21	54	Female	52a742cd89c3ec8fc93e9e23a13e5c2344ba91245ae864e89552b63bccd7c2ab	Staphylococcus epidermidis	Non-University	ICU	Drenthe	TRUE	TRUE	R	R	R	R	R	R				R				S	S			R	R	S	S	S	I	S	S	S	R		R		S	S	S	S					S	S
2013-04-21	66	Female	f48ef3beb7357c89319c6acecfb21daadeb2908f5bbfe84a16b01d8227bf10da	Staphylococcus epidermidis	University	ICU	Groningen	TRUE	TRUE	R	R	R											R	R	R	R	R	R	S	S	S	R	I	S	S	S		S	S	R	R	R	R					S	S
2013-04-21	66	Female	f48ef3beb7357c89319c6acecfb21daadeb2908f5bbfe84a16b01d8227bf10da	Staphylococcus epidermidis	University	ICU	Groningen	FALSE	FALSE	R	R	R											R	R	R	R	R	R	S	S	S	R	I	S	S	S		S	S	R	R	R	R					S	S
2013-04-21	67	Female	465dabaa18abb9963d276ad1ce7f692a0aadf73ddc72401050edcfb793888b9b	Staphylococcus epidermidis	Non-University	Clinical	Friesland	TRUE	TRUE	R	S	S											S	S				S		S	S	S	S	S	S	R				R	S	R	R					S	S
2013-04-21	83	Male	f99632e16fb28f58f77afa154cd522b44675886b09fbf649dbe6f7d84c812ad8	Staphylococcus epidermidis	Non-University	ICU	Friesland	TRUE	TRUE	R	R	R											R	R	R	R	R	R		R	S	R	R	S	R	R				R	R	R	R					R	S
2013-04-21	33	Male	992e5cd9cad77313c0f4d115932e431842b7085f05ed1436197ca3dbbc8bcad5	Staphylococcus hominis	Non-University	Clinical	Drenthe	TRUE	TRUE	R	S	S		S					S				S	S				S	S	R	S	S	S	S	S	R		R		S	S	S	S					S	S
2013-04-21	72	Female	5b3afd598d7449e9315eb32224bababe6ac1fd7b3f69250e3a8581bef94cb276	Staphylococcus hominis	Non-University	Clinical	Friesland	TRUE	TRUE	R	R	R											S	S				S		R	S	S	S	S	S	S		S	S	S	S	S	S					S	S
2013-04-22	76	Female	0c988febd588404511293103ea2df86fef9ddc535d9da85ee914dd4b45b9c5db	Staphylococcus capitis	Non-University	Clinical	Drenthe	TRUE	TRUE	R	S	S		S					S				S	S				S	S	R	S	S	S	S	S	S		S	S	S	S	S	S					S	S
2013-04-22	0	Female	31b80bfab5e3774d957eafcd89777a1b0e66f80fab9032303b1c04ff09dec68f	Staphylococcus epidermidis	University	ICU	Groningen	TRUE	TRUE	R	R	R											R	R	R	R		S	S	S	S	R	I	S	R	S		S	S	R	R	R	R					S	S
2013-04-22	84	Female	3e8b37241bfe1bbf88a08f96ead97b1141157371caf54a164522c6ff074a0b6f	Staphylococcus epidermidis	Non-University	Clinical	Groningen	TRUE	TRUE	R	R	R	R	R	R				R				S	R	R	R		S	S	S	S	I	S	S	S	R		R		S	S	S	S					S	S
2013-04-22	54	Female	52a742cd89c3ec8fc93e9e23a13e5c2344ba91245ae864e89552b63bccd7c2ab	Staphylococcus hominis	Non-University	ICU	Drenthe	TRUE	TRUE	R	R	R	R	R	R				R				S	S			R	R	S	R	S	S	S	S	S	R		R		R	R	R	R					S	S
2013-04-23	74	Female	ca317f75766dbd47e520aa43a5337c5bec97338e5eb8fb51c0593cb5e3aaf2f2	Staphylococcus epidermidis	Non-University	Clinical	Drenthe	TRUE	TRUE	R	S	S		S					S				S	S				S	S	R	S	S	S	S	S	S		S	S	S	S	S	S					S	S
2013-04-23	74	Female	ca317f75766dbd47e520aa43a5337c5bec97338e5eb8fb51c0593cb5e3aaf2f2	Staphylococcus epidermidis	Non-University	Clinical	Drenthe	FALSE	FALSE	R	S	S		S					S				S	S				S	S	R	S	S	S	S	S	S		S	S	S	S	S	S					S	S
2013-04-23	67	Female	0a4bf16ac5672a4b1ea34f23486b3943ac466dd2ce19530269aaa3b7266f5d48	Staphylococcus hominis	Non-University	ICU	Groningen	TRUE	TRUE	R	R	R	R	R	R				R				S	S			R	R	S	R	S	R	I	S	S	R		R		R	S	R	R					S	S
2013-04-23	74	Female	ca317f75766dbd47e520aa43a5337c5bec97338e5eb8fb51c0593cb5e3aaf2f2	Staphylococcus hominis	Non-University	Clinical	Drenthe	TRUE	TRUE	R	S	S		S					S				S	S				S	S	R	S	S	S	S	S	S		S	S	S	S	S	S					S	S
2013-04-23	78	Male	64e8be76c4b77bb82de9001c4fd4682884033ac758063666b687424e17af9efe	Staphylococcus hominis	Non-University	Clinical	Groningen	TRUE	TRUE	S	S	S		S					S				S	S				S	S	R	S	S	S	S	R	R		R		R	R	R	R					S	S
2013-04-24	64	Male	484b128eba0928ab8c33b40a34ec2cdf82d4fd5008e6c6979cb5d68744d18049	Staphylococcus epidermidis	Non-University	ICU	Friesland	FALSE	FALSE	R	R	R											R	R	R	R		I		S	S	R	S	S	R	S		S	S	R	S	R	R					S	S
2013-04-24	66	Male	3e169ab51821c8f181c33c9eaff93fc4cf342861e27a716e8d54a26466740fa0	Staphylococcus epidermidis	University	ICU	Groningen	TRUE	TRUE	R													S	S			R	R	S	S	S	R	R	S	R					S	S	S	S					S	S
2013-04-24	66	Male	3e169ab51821c8f181c33c9eaff93fc4cf342861e27a716e8d54a26466740fa0	Staphylococcus epidermidis	University	ICU	Groningen	FALSE	FALSE	R	S	S											S	S			R	R	S	S	S	R	R	S	R					S	S	S	S					S	S
2013-04-24	68	Male	7e2e85fc56cf58f42c50dffb553d04f5df81da2dd186ed09ab45361e1f11ccc1	Staphylococcus epidermidis	Non-University	ICU	Groningen	TRUE	TRUE	R	R	R	R	R	R				R				S	S				S	S	S	S	S	S	S	S	S		S	S	R	R	R	R					S	S
2013-04-24	68	Male	7e2e85fc56cf58f42c50dffb553d04f5df81da2dd186ed09ab45361e1f11ccc1	Staphylococcus epidermidis	Non-University	ICU	Groningen	FALSE	TRUE	R	R	R	R	R	R				R				R	R	R	R	R	R	S	S	S	R	I	S	R	S		S	S	R	S	R	R					S	S
2013-04-24	68	Male	7e2e85fc56cf58f42c50dffb553d04f5df81da2dd186ed09ab45361e1f11ccc1	Staphylococcus hominis	Non-University	ICU	Groningen	TRUE	TRUE	R	R	R	R	R	R				R				S	R	R	R		S	S	R	S	R	R	S	S	R		R		R	R	R	R					S	S
2013-04-25	68	Male	7e2e85fc56cf58f42c50dffb553d04f5df81da2dd186ed09ab45361e1f11ccc1	Staphylococcus capitis	Non-University	ICU	Groningen	TRUE	TRUE	R	S	S		S					S				S	S				S	S	R	S	S	S	S	S	S		S	S	S	S	S	S					S	S
2013-04-25	64	Male	484b128eba0928ab8c33b40a34ec2cdf82d4fd5008e6c6979cb5d68744d18049	Staphylococcus epidermidis	Non-University	ICU	Friesland	FALSE	FALSE
2013-04-25	59	Female	955492c74977cf83de40ac8ce9424439d000c8cd0b022de1cd45286569cbc7da	Staphylococcus hominis	Non-University	ICU	Groningen	TRUE	TRUE	R	R	R	R	R	R				R				S	R	R	R		S	S	R	S	R	R	S	S	R		R		R	R	R	R					S	S
2013-04-26	0	Female	321a066397c1ba42797d109d2818afd3d0b1da4fd4428b5dcef854184771004d	Staphylococcus epidermidis	University	ICU	Groningen	TRUE	TRUE	R	R	R											R	R	R	R	R	R	S	S	S	R	R	S	S					R		R	R					S	S
2013-04-27	77	Female	1af644cb570e6c3c5ae0da3a333d694aad5b9e9c8051823010e35796dcf1214e	Staphylococcus epidermidis	Non-University	ICU	Groningen	TRUE	TRUE	S	S	S		S					S				S	S				S	S	S	S	S	S	S	R	S		S	S	S	S	S	S					S	S
2013-04-27	90	Male	31df957f82510ccac2923591d118e9a319bbc7cc777a9d59983226ebd62349a3	Staphylococcus epidermidis	Non-University	Clinical	Groningen	TRUE	TRUE	S		S		S					S				S	S			R	R	S	R	S	R	I	S	S	R		R		R	R	R	R					S	S
2013-04-27	90	Male	31df957f82510ccac2923591d118e9a319bbc7cc777a9d59983226ebd62349a3	Staphylococcus epidermidis	Non-University	Clinical	Groningen	FALSE	FALSE	S		S		S					S				S	S			R	R	S	R	S	R	I	S	S	R		R		R	R	R	R					S	S
2013-04-27	78	Male	aa204ad8c753c74497e3b6cec31dbe580ec9298e7b90d941368f70f249836bfe	Staphylococcus hominis	Non-University	Clinical	Friesland	TRUE	TRUE
2013-04-27	78	Male	aa204ad8c753c74497e3b6cec31dbe580ec9298e7b90d941368f70f249836bfe	Staphylococcus hominis	Non-University	Clinical	Friesland	FALSE	FALSE	R	S	S											S	S				S		R	S	S	S	S	S	S		S	S	S	S	S	S					S	S
2013-04-28	1	Male	e5185c731e5ecc0fcb8bec265178a95f2a598accd780217c719cb23994885715	Staphylococcus epidermidis	Non-University	Clinical	Friesland	TRUE	TRUE	R	S	S											S	S				S		S	S	S	S	S	R	R				R	S	R	R					S	S
2013-04-28	45	Male	9c525b7aef2fd524ac6ad562103e6a3e4d3769c68f5f9bd5f7c25ed0d5890619	Staphylococcus epidermidis	University	Clinical	Groningen	TRUE	TRUE	R	R	R											R	R	R	R	R	R	S	S	S	R	I	S	R	S		S	S									S	S
2013-04-28	76	Male	605b92fbd1a895eca518e41184684aeedbfa4170fba419a146f399f3243307de	Staphylococcus epidermidis	Non-University	ICU	Groningen	TRUE	TRUE	S	S	S		S					S				S	S				S	S	S	S	S	S	S	S	S		S	S	S	S	S	S					S	S
2013-04-28	0	Male	5d01e7a7ce297cbfdefed87850b27e6e31cac4fb2cde0df1ad41754ed0cc40a1	Staphylococcus hominis	Non-University	Clinical	Drenthe	TRUE	TRUE	R	S	S		S					S				S	S				S	S	R	S	S	S	S	S	S		S	S	S	S	S	S					S	S
2013-04-28	1	Male	e5185c731e5ecc0fcb8bec265178a95f2a598accd780217c719cb23994885715	Staphylococcus hominis	Non-University	Clinical	Friesland	TRUE	TRUE	R		S											S	S				S		R	S	S	S	S	R	I				R	S	R	R					S	S
2013-04-28	21	Male	0c731970dc1f5afd2fc241223db617bd0232245f32853962b534ce89ab6b17a2	Staphylococcus hominis	Non-University	Clinical	Friesland	TRUE	TRUE	S	S	S											S	S				S		R	S	S	S	S	S	S		S	S	S	S	S	S					S	S
2013-04-28	77	Male	b4cd9b098e86cba13ac940264aee4a983a5e17610817fbe8c1ac9fb316a984ca	Staphylococcus hominis	Non-University	Clinical	Friesland	TRUE	TRUE	R	R	R											S	R	R	R		S		R	S	R	R	S	S	R				R	R	R	R					S	S
2013-04-28	77	Male	b4cd9b098e86cba13ac940264aee4a983a5e17610817fbe8c1ac9fb316a984ca	Staphylococcus hominis	Non-University	Clinical	Friesland	FALSE	FALSE
2013-04-29	63	Male	571cae823701ff04406062bf2d3c28147f57a70d923c26be5896581e237c0f01	Staphylococcus cohnii	Non-University	Clinical	Friesland	TRUE	TRUE	R	S	S											S	S				S		S	S	S	S	S	S	S		S	S	S	S	S	S					S	S
2013-04-29	0	Female	321a066397c1ba42797d109d2818afd3d0b1da4fd4428b5dcef854184771004d	Staphylococcus epidermidis	University	ICU	Groningen	FALSE	TRUE	R	R	R											R	R	R	R	R	R	S	S	S	R	R	S	R	R		R		R		R	R					S
2013-04-29	0	Female	321a066397c1ba42797d109d2818afd3d0b1da4fd4428b5dcef854184771004d	Staphylococcus epidermidis	University	ICU	Groningen	FALSE	FALSE
2013-04-29	67	Male	7fbec6c937b1015164174ff77be00899c972b00864e616c93d6a5709c1da5553	Staphylococcus epidermidis	Non-University	ICU	Groningen	TRUE	TRUE	R	R	R	R	R	R				R				R	R	R	R	R	R	S	S	S	R	I	S	S	S		S	S	R	R	R	R					S	S
2013-04-29	73	Male	63698bc2b3de7205d11a2360e864fb370452e7c305530b6eb20b135140c976c1	Staphylococcus epidermidis	Non-University	ICU	Drenthe	TRUE	TRUE	R	R	R	R	R	R				R				R	R	R	R		S	S	S	S	R	R	S	S	S		S	S	R	R	R	R					S	S
2013-04-29	88	Female	f79c9d91c601aeb355158398b238922529d1847c8754df06d62a5a0f7c1f2362	Staphylococcus epidermidis	Non-University	Clinical	Drenthe	TRUE	TRUE	R	S	S		S					S				S	S				S	S	R	S	S	S	S	S	R		R		S	S	S	S					S	S
2013-04-29	65	Male	368faa0e041d853cbcfcf6b1f1f08fcf09c57b5822bde89628f9a0292e1607cc	Staphylococcus haemolyticus	University	Clinical	Groningen	TRUE	TRUE	R	R	R											R	R	R	R	R	R	S	R	S	R	I	S	S					R	R	R	R					S	S
2013-04-29	66	Male	7eb3487c42c6d9b6bb1fd8491ddf759b99057ff4047890bed518529f28030b67	Staphylococcus haemolyticus	University	Clinical	Groningen	TRUE	TRUE	R	R	R											S	R	R	R			S	R	S	S	S	S	S	S		S	S	R	S	R	R					S	S
2013-04-29	61	Male	81fe5ac4b3ab71f236924b94193a78b382b5fbb7935545a99998883f5c6c17fa	Staphylococcus warneri	Non-University	Clinical	Groningen	TRUE	TRUE	S	S	S		S					S				S	S				S	S	R	S	S	S	S	S	S		S	S	S	S	S	S					S	S
2013-04-29	61	Male	81fe5ac4b3ab71f236924b94193a78b382b5fbb7935545a99998883f5c6c17fa	Staphylococcus warneri	Non-University	Clinical	Groningen	FALSE	FALSE	S	S	S		S					S				S	S				S	S	R	S	S	S	S	S	S		S	S	S	S	S	S					S	S
2013-04-30	12	Male	c221a5df39b87b6b65a38ff5d694a2e610bec5dc21dffe8818f4ce06e3ee757f	Staphylococcus capitis	University	Clinical	Groningen	TRUE	TRUE	S	S	S											S	S				S	S	R	S	S	S	S	S	S		S	S	S	S	S	S					S	S
2013-04-30	0	Female	321a066397c1ba42797d109d2818afd3d0b1da4fd4428b5dcef854184771004d	Staphylococcus epidermidis	University	ICU	Groningen	FALSE	FALSE	R	R	R											R	R	R	R	R	R	S	S	S	R	R	S	S	I		I		R	R	R	R					S	S
2013-04-30	80	Female	be81e03915a5a30d04a9a026222c2b624212ab217415cfd7476c9afc116888a7	Staphylococcus epidermidis	Non-University	Clinical	Groningen	FALSE	TRUE	R	R	R	R	R	R				R				R	R	R	R	R	R	S	S	S	R	I	S	R	R		R		R	R	R	R					R	R
2013-04-30	74	Male	a686b4e644c4261548a246e1ce68a6eff78de55179ed36a4895a4b67a15d1b7b	Staphylococcus hominis	Non-University	Clinical	Groningen	TRUE	TRUE	R	S	S		S					S				S	S				S	S	R	S	S	S	S	S	S		S	S	S	S	S	S					S	S
2013-05-01	0	Female	321a066397c1ba42797d109d2818afd3d0b1da4fd4428b5dcef854184771004d	Staphylococcus epidermidis	University	ICU	Groningen	FALSE	FALSE	R	R	R											R	R	R	R	R	R	S	S	S	R	R	S	S	I		I		R	R	R	R					S	S
2013-05-01	30	Female	6630ee0395e2e51d26f6907bfb6e79af3aff0c2a2b3215645664d73b8a1fcc12	Staphylococcus epidermidis	Non-University	Clinical	Friesland	TRUE	TRUE	R	S	S											S	S				S		S	S	S	S	S	S	S		S	S	S	S	S	S					S	S
2013-05-01	55	Male	cb481e195501ac41a51202bbd95d4d13cc268b9b92e8319d38c378e7c9bbb90d	Staphylococcus hominis	Non-University	ICU	Groningen	TRUE	TRUE	R	R	R	R	R	R				R				R	R	R	R	R	R	S	R	S	R	I	S	R	R		R		R	R	R	R					S	S
2013-05-01	56	Female	57b345e9995b45d326e1a487559707e0c52a0cce42f6ea10899222bdea51f171	Staphylococcus hominis	Non-University	Clinical	Friesland	TRUE	TRUE	R		S											S	S				S		S	S	S	S	S	S	S		S	S	S	S	S	S					S	S
2013-05-02	82	Female	1879f25f005420ee7d97dc9631ed706c92d8a763c6437240b232951c34909c5b	Staphylococcus cohnii	Non-University	Clinical	Friesland	TRUE	TRUE	R	R	R											S	S				S		S	S	S	S	S	S	S		S	S	R	S	R	R					S	S
2013-05-02	82	Female	1879f25f005420ee7d97dc9631ed706c92d8a763c6437240b232951c34909c5b	Staphylococcus cohnii	Non-University	Clinical	Friesland	FALSE	FALSE
2013-05-02	65	Female	1db58e0c7ab362dbc56ec804ed3c26deb78fcf9f6d9146ba76e0df38f164aa78	Staphylococcus epidermidis	Non-University	ICU	Groningen	FALSE	FALSE	R	R	R	R	R	R				R				R	R	R	R	R	R	S	R	S	R	I	S	R	S		S	S	R	R	R	R					S	S
2013-05-02	88	Female	95b764978a974d40132f707bd4990dbbe6aa3f94e078be1d34217f4280494b00	Staphylococcus epidermidis	Non-University	Clinical	Drenthe	TRUE	TRUE	R	R	R	R	R	R				R				S	S				S	S	S	S	S	S	S	S	S		S	S	S	S	S	S					S	S
2013-05-02	62	Male	247c58d3ab55ca9c78967eed9e1b8855d676cac217199a113585cbe463e54d58	Staphylococcus hominis	Non-University	Clinical	Friesland	TRUE	TRUE	S	S	S											S	S				S		R	S	S	S	S	S	S		S	S	S	S	S	S					S	S
2013-05-03	49	Female	213474bee7feb5ec54e7036940def7bb9599f447dbe61a118fe1deefca149320	Staphylococcus epidermidis	Non-University	ICU	Drenthe	TRUE	TRUE	R	R	R	R	R	R				R				R	R	R	R	R	R	S	R	S	R	R	S	R	R		R		R	R	R	R					R	S
2013-05-03	59	Female	3619f11bdc31503339fe57f1f610ae905addbe06114847a1c6c2d62a1f64fe07	Staphylococcus epidermidis	Non-University	ICU	Groningen	TRUE	TRUE	R	R	R	R	R	R				R				R	R	R	R	R	R	S	R	S	R	R	S	R	R		R		R	R	R	R					I	S
2013-05-03	78	Female	7f510b2923d9bc0b86a692f38119d6a5abd8c5e3ca0dd008e5ea896c92e5b158	Staphylococcus epidermidis	Non-University	Clinical	Friesland	TRUE	TRUE	R	S	S											S	S				S		S	S	S	S	S	S	S		S	S	S	S	S	S					S	S
2013-05-03	66	Female	7bf3208d9e204632282c1642edfd52ec53f10697e2dea7ce83cd3bdca2e47dfb	Staphylococcus hominis	University	Clinical	Groningen	TRUE	TRUE
2013-05-03	66	Female	7bf3208d9e204632282c1642edfd52ec53f10697e2dea7ce83cd3bdca2e47dfb	Staphylococcus hominis	University	Clinical	Groningen	FALSE	FALSE	R	S	S											S	S				S	S	R	S	S	S	S	S	I		I		S	S	S	S					S	R
2013-05-03	67	Male	fc2921185c68bde288704b1338181acb02b946a1cc1a0a49ffa00e9dff263bf5	Staphylococcus hominis	University	Outward	Groningen	TRUE	TRUE	R	S	S											S	S			R	R	S	R	S	S	S	S	S					R	S	R	R					S	S
2013-05-03	76	Female	ec23f907056f47fd80ce300d6721b0cce4609ee4c87dd54dbbb4c0cca2023aee	Staphylococcus hominis	Non-University	Clinical	Friesland	TRUE	TRUE	R	R	R											S	S			R	R		R	S	S	S	S	S	I				R	S	R	R					I	S
2013-05-04	25	Female	1dad7ec2456b662d781e1083e80ffad0be13b9b8ef8d5ce2f72b2d323e7ac33f	Staphylococcus capitis	Non-University	Clinical	Groningen	TRUE	TRUE	R	S	S		S					S				S	S				S	S	R	S	S	S	S	S	S		S	S	S	S	S	S					S	S
2013-05-04	62	Female	0080a514ee7ab4d1ba1e332707f142aa1399f6d6bc0cae1f2f4eafa56c2fc09a	Staphylococcus capitis	University	Outward	Groningen	TRUE	TRUE	S	S	S											S	S				S	S	R	S	S	S	S	S	S		S	S	S	S	S	S					S	S
2013-05-04	82	Female	62b19d6300117510e9792598bfc8889cff52ddbb2b11f8c48ddc438cfe442ab0	Staphylococcus capitis	Non-University	ICU	Drenthe	TRUE	TRUE																					R
2013-05-04	62	Female	0080a514ee7ab4d1ba1e332707f142aa1399f6d6bc0cae1f2f4eafa56c2fc09a	Staphylococcus epidermidis	University	Outward	Groningen	TRUE	TRUE	R	S	S											S	R	R	R		S	S	S	S	S	S	S	S	R		R		R	S	R	R					S	S
2013-05-04	74	Female	b2c3eb0c325e0b343cca8d89f902bb0d9f1cc37c54eb6f413492a2b51e871995	Staphylococcus hominis	Non-University	Clinical	Friesland	TRUE	TRUE	S	S	S											S	S				S		R	S	S	S	S	S	S		S	S	R	S	R	R					S	S
2013-05-05	25	Female	1dad7ec2456b662d781e1083e80ffad0be13b9b8ef8d5ce2f72b2d323e7ac33f	Staphylococcus capitis	Non-University	Clinical	Groningen	FALSE	FALSE	R	S	S		S					S				S	S				S	S	R	S	S	S	S	S	S		S	S	S	S	S	S					S	S
2013-05-05	92	Female	30d7e29b282a9c560df362e584c500ef8354884a8ad1fc444de9139081866d9f	Staphylococcus epidermidis	Non-University	Clinical	Drenthe	TRUE	TRUE	S	S	S		S					S				S	S				S	S	S	S	S	S	S	S	S		S	S	S	S	S	S					S	S
2013-05-05	25	Female	1dad7ec2456b662d781e1083e80ffad0be13b9b8ef8d5ce2f72b2d323e7ac33f	Staphylococcus hominis	Non-University	Clinical	Groningen	TRUE	TRUE	R	S	S		S					S				S	S				S	S	R	S	S	S	S	S	S		S	S	S	S	S	S					S	S
2013-05-05	47	Male	e8e274944c73ff0c00c64316d12527bb3e27c22e27151ac0133db5ee04ccf4d2	Staphylococcus hominis	Non-University	Clinical	Friesland	TRUE	TRUE	R	S	S											S	S				S		R	S	S	S	S	S	R				S	S	S	S					S	S
2013-05-06	50	Male	d433632c04e0bb4ad81b3e46ba229ac109842467b69938a83c308edd24542d4c	Staphylococcus epidermidis	Non-University	ICU	Drenthe	TRUE	TRUE	R	R	R	R	R	R				R				R	R	R	R	R	R	S	S	S	R	R	S	R	S		S	S	R	R	R	R					S	S
2013-05-06	81	Male	8ea3bcea39ec4f347e13208d54cd16e0a8ab19bd9de9e6b53f6e619dabd171f9	Staphylococcus epidermidis	Non-University	Clinical	Groningen	TRUE	TRUE	R	S	S		S					S				S	S				S	S	S	S	S	S	S	S	R		R		S	S	S	S					S	S
2013-05-06	91	Female	42718edbfc2147e5ac982797bbb50a902b3ad1f61677746df1b8080be01bf9f9	Staphylococcus epidermidis	Non-University	Clinical	Groningen	TRUE	TRUE	S	S	S		S					S				S	S				S	S	S	S	R	I	S	R	R				S	S	S	S					S	S
2013-05-06	91	Female	42718edbfc2147e5ac982797bbb50a902b3ad1f61677746df1b8080be01bf9f9	Staphylococcus hominis	Non-University	Clinical	Groningen	TRUE	TRUE			S		S			S	S	S	S	S	S	S					S				S				S		S	S	S	S	S	S	S	S			S	S
2013-05-06	47	Male	bff5b2d9654353816f294b9999d223416b696c516ebe8b90994c5d254f9bd409	Staphylococcus simulans	Non-University	Clinical	Friesland	TRUE	TRUE	S	S	S											S	S				S		S	S	S	S	S	S	S		S	S	S	R	S	S					S	S
2013-05-06	47	Male	bff5b2d9654353816f294b9999d223416b696c516ebe8b90994c5d254f9bd409	Staphylococcus simulans	Non-University	Clinical	Friesland	FALSE	FALSE
2013-05-07	12	Male	c221a5df39b87b6b65a38ff5d694a2e610bec5dc21dffe8818f4ce06e3ee757f	Staphylococcus capitis	University	Clinical	Groningen	FALSE	FALSE	S	S	S											S	S				S	S	R	S	S	S	S	S	S		S	S	S	S	S	S					S	S
2013-05-07	56	Male	ab7cd15d319d885d5732cd6c86e3eb183c52d868111d55124626d81c82fdce6e	Staphylococcus epidermidis	University	Clinical	Groningen	TRUE	TRUE	R	R	R											S	S				S	S	S	S	R	I	S	S	S		S	S	R	R	R	R					S	S
2013-05-07	60	Female	3a94c72ead0acad39937ac2ef99f736de01d622db915d27d43eea6e6fbaf1b87	Staphylococcus epidermidis	University	Clinical	Groningen	TRUE	TRUE	R	R	R											S	S			R	R	S	S	S	S	S	S	S	I		I		S	S	S	S					S	S
2013-05-07	83	Female	ebae07613a7f3a6fa4624cf66c8d5d2074b6cb7ff4e4f27b4845b386d0f79394	Staphylococcus hominis	Non-University	Clinical	Friesland	TRUE	TRUE	R	R	R											S	S				S		R	S	S	S	S	S	S		S	S	S	S	S	S					S	S
2013-05-07	83	Female	ebae07613a7f3a6fa4624cf66c8d5d2074b6cb7ff4e4f27b4845b386d0f79394	Staphylococcus hominis	Non-University	Clinical	Friesland	FALSE	TRUE	R		R											S				R	R				S				S		S	S	S	S	S	S						S
2013-05-08	60	Female	3a94c72ead0acad39937ac2ef99f736de01d622db915d27d43eea6e6fbaf1b87	Staphylococcus haemolyticus	University	Clinical	Groningen	TRUE	TRUE	R	R	R											R	R	R	R	R	R	S	R	S	R	R	S	S	R		R		R	S	R	R					S	S
2013-05-08	56	Male	16e1e57d2293838f3e9ff86277389874f48e75864e6dc0575dc8c22742d63e5e	Staphylococcus hominis	Non-University	Clinical	Friesland	TRUE	TRUE
2013-05-08	56	Male	16e1e57d2293838f3e9ff86277389874f48e75864e6dc0575dc8c22742d63e5e	Staphylococcus hominis	Non-University	Clinical	Friesland	FALSE	FALSE	S	R	S											S	S				S		R	S	S	S	S	S	R				S	S	S	S					S	S
2013-05-08	80	Female	a5f86a1102c3cb595543d4494051bd1fdc441dff73dd24739c161e60122747dc	Staphylococcus hominis	Non-University	Clinical	Friesland	TRUE	TRUE	R	R	R											S	R	R	R		S		R	S	R	R	S	S	R				R	R	R	R					S	S
2013-05-09	77	Male	e4e4bd513033f7e909973014d0095ead820ce904711f066046b63f13e33cba2f	Staphylococcus capitis	Non-University	Clinical	Friesland	TRUE	TRUE	R	S	S											S	S				S		R	S	S	S	S	S	S		S	S	S	S	S	S					S	S
2013-05-09	78	Male	fd87287c594a9afa5bbb2091fd7214d19ca2e30044b4cb52c1923ad312746b4a	Staphylococcus epidermidis	Non-University	Clinical	Friesland	TRUE	TRUE	R	S	S											S	S			R	R		S	S	S	S	S	S	I				S	S	S	S					S	S
2013-05-09	78	Male	fd87287c594a9afa5bbb2091fd7214d19ca2e30044b4cb52c1923ad312746b4a	Staphylococcus hominis	Non-University	Clinical	Friesland	TRUE	TRUE	R	R	R											R	R	R	R	R	R		R	S	R	R	S	S	R				R	R	R	R					S	S
2013-05-09	78	Male	fd87287c594a9afa5bbb2091fd7214d19ca2e30044b4cb52c1923ad312746b4a	Staphylococcus hominis	Non-University	Clinical	Friesland	FALSE	TRUE	R	R	R											R	R	R	R		S		R	S	R	R	S	S	R				R	R	R	R					S	S
2013-05-10	68	Male	2f0b99de226d4ceb9aca6e568fca414067dd2a260ee6b73b69e81c6159d30c16	Staphylococcus capitis	Non-University	Clinical	Friesland	TRUE	TRUE	S	S	S											S	S				S		R	S	S	S	S	S	S		S	S	S	S	S	S					S	S
2013-05-10	0	Female	dc7106108cd8add849879186c9c0df8bb2b80c0cddfafa294435a28bb02c3eb7	Staphylococcus epidermidis	University	ICU	Groningen	TRUE	TRUE	R	S	S											S	S				S	S	R	S	S	S	S	S	S		S	S	R	R	R	R					S	S
2013-05-10	53	Female	8c44a0698936955844762217d22e3bba13a50c33e02aa1defc85125c22910973	Staphylococcus epidermidis	Non-University	Clinical	Drenthe	TRUE	TRUE	R	R	R	R	R	R				R				S	S				S	S	R	S	S	S	S	S	R		R		S	S	S	S					S	S
2013-05-10	69	Male	0dea08a2d05a84a7963944ac49d2100f286a4ab5a65d93dbd199a5e335dc6d44	Staphylococcus epidermidis	Non-University	Clinical	Friesland	TRUE	TRUE	R	R	R											S	R	R	R		S		S	S	S	S	S	S	I				S	S	S	S					S	S
2013-05-10	86	Female	2b5b66bf6e4817e10f369cf881c2e866869d285093eb5f75aa46f9b1c884b766	Staphylococcus epidermidis	Non-University	Clinical	Groningen	TRUE	TRUE	R	S	S		S					S				S	S				S	S	R	S	S	S	S	S	S		S	S	S	S	S	S					S	S
2013-05-10	90	Female	e6a6ac034f922ac3989aeb58d852626133145686167e652f3a895bf3ec09033f	Staphylococcus epidermidis	Non-University	Clinical	Groningen	TRUE	TRUE	R	S	S		S					S				S	S				S	S	S	S	S	S	S	R	S		S	S	S	S	S	S					S	S
2013-05-10	0	Female	dc7106108cd8add849879186c9c0df8bb2b80c0cddfafa294435a28bb02c3eb7	Staphylococcus hominis	University	ICU	Groningen	TRUE	TRUE	R	S	S											S	S				S	S	R	S	S	S	S	S	S		S	S		S							S	S
2013-05-10	58	Male	55901fc069d2d14fa050b45cbcf9a231bf9cc69b20b063cc36350ec97d7dc705	Staphylococcus hominis	Non-University	Clinical	Friesland	TRUE	TRUE	R	S	S											S	S				S		R	S	S	S	S	S	I				S	S	S	S					S	S
2013-05-10	86	Female	b97b5a22c55fe1a01e39d666175e657210d2d5ff9e14f17769652c0e1823dd5c	Staphylococcus hominis	Non-University	Clinical	Friesland	TRUE	TRUE	R	R	R											S	S				S		R	S	S	S	S	S	R				R	R	R	R					S	S
2013-05-10	86	Female	b97b5a22c55fe1a01e39d666175e657210d2d5ff9e14f17769652c0e1823dd5c	Staphylococcus hominis	Non-University	Clinical	Friesland	FALSE	TRUE	R	S	S											S	S				S		R	S	S	S	S	S	S		S	S	S	S	S	S					S	S
2013-05-11	0	Female	f86097a39de3a3210863b5a2918a933e77e608df85752f8e2c2b807c2e111585	Staphylococcus epidermidis	University	Outward	Groningen	TRUE	TRUE	R	R	R											S	S				S	S	S	S	S	S	S	S					R		R	R					S	S
2013-05-11	73	Male	184bdce8799712a701e08e0b3f0ad6060a4029c6f449a148dc4ed25ac7c4391e	Staphylococcus pettenkoferi	University	Outward	Groningen	TRUE	TRUE	R	S	S											S	S				S	S	R	S	S	S	S	S	S		S	S	S	S	S	S					S	S
2013-05-12	60	Female	3a94c72ead0acad39937ac2ef99f736de01d622db915d27d43eea6e6fbaf1b87	Staphylococcus haemolyticus	University	Clinical	Groningen	FALSE	TRUE	R	R	R											R	R	R	R	R	R	S	R	S	R	R	S	R	R		R		R	S	R	R					S	S
2013-05-12	60	Female	3a94c72ead0acad39937ac2ef99f736de01d622db915d27d43eea6e6fbaf1b87	Staphylococcus haemolyticus	University	Clinical	Groningen	FALSE	FALSE	R	R	R											R	R	R	R	R	R	S	R	S	R	R	S	R	R		R		R	R	R	R					S	S
2013-05-13	50	Female	15c5a377b10467c6d42a12e53b38550e021348282d07335dd555133438cb15b0	Staphylococcus epidermidis	University	Clinical	Groningen	FALSE	TRUE	R	R	R											S	S			R	R	S	S	S	R	R	S	R	I		I		S	S	S	S					R	S
2013-05-13	50	Female	15c5a377b10467c6d42a12e53b38550e021348282d07335dd555133438cb15b0	Staphylococcus epidermidis	University	Clinical	Groningen	FALSE	TRUE	R	R	R											S	S				S	S	S	S	R	R	S	R	I		I		S	S	S	S					R	S
2013-05-13	58	Female	f9ae85f62ee1f9f87194299d270f505e3c3fd11e560e2b6dcffaf3e9124de607	Staphylococcus epidermidis	Non-University	Clinical	Drenthe	TRUE	TRUE	R	R	R	R	R	R				R				S	S				S	S	R	S	R	R	S	S	S		S	S	S	S	S	S					S	S
2013-05-13	68	Male	a2fefa7bf51931a7e4b9fc67dd630c5da14db3eb1b8da34ed974f8a0368696d2	Staphylococcus epidermidis	University	Clinical	Groningen	TRUE	TRUE	R	S	S											S	S				S	S	S	S	S	S	S	S	S		S	S	S	S	S	S					S	S
2013-05-13	78	Female	9788f5fa3bedee66f2ed9947184334f99922d2645d04ef8ed049556e784d3834	Staphylococcus epidermidis	Non-University	Clinical	Groningen	TRUE	TRUE	R	R	R	R	R	R				R				R	R	R	R	R	R	S	S	S	R	I	S	R	S		S	S	R	R	R	R					S	S
2013-05-13	90	Male	6808f34e7adb1dc0c4fdb8a5c3764fd96584954154d9b10a791edcbfa8266562	Staphylococcus epidermidis	Non-University	Clinical	Overijssel	TRUE	TRUE	R	S	S		S					S				S	S				S	S	S	S	R	R	S	S	R		R		S	S	S	S					S	S
2013-05-13	66	Male	87c3cc19564098ec91520b137542ecf6b236bcf792a8007d628049e52035aa91	Staphylococcus hominis	Non-University	Clinical	Drenthe	TRUE	TRUE	R	S	S		S					S				S	S				S	S	R	S	S	S	S	S	R		R		S	S	S	S					S	S
2013-05-13	66	Male	87c3cc19564098ec91520b137542ecf6b236bcf792a8007d628049e52035aa91	Staphylococcus hominis	Non-University	Clinical	Drenthe	FALSE	TRUE	R	S	S		S					S				S	S				S	S	R	S	S	S	S	S	S		S	S	S	S	S	S					S	S
2013-05-13	90	Male	6808f34e7adb1dc0c4fdb8a5c3764fd96584954154d9b10a791edcbfa8266562	Staphylococcus hominis	Non-University	Clinical	Overijssel	TRUE	TRUE	R	S	S		S					S				S	S				S	S	R	S	S	S	S	S	R		R		S	S	S	S					S	S
2013-05-14	47	Male	cf0e539a2662c7b88527ad4f65b2e292054b7a17f70e05ce1d60f9879a465831	Staphylococcus capitis	Non-University	Clinical	Overijssel	TRUE	TRUE	R	S	S		S					S				S	S				S	S	R	S	S	S	S	S	S		S	S	S	S	S	S					S	S
2013-05-14	64	Male	1a81830140fede017b3387008eaddfba4dfb021c70fe039df010926fdb8905ab	Staphylococcus epidermidis	Non-University	Clinical	Friesland	TRUE	TRUE	R	R	R											R	R	R	R	R	R		S	S	R	R	S	S	S		S	S	R	R	R	R					R	I
2013-05-14	64	Male	1a81830140fede017b3387008eaddfba4dfb021c70fe039df010926fdb8905ab	Staphylococcus epidermidis	Non-University	Clinical	Friesland	FALSE	TRUE	R	R	R											S	S				S		S	S	R	I	S	R	S		S	S	S	S	S	S					R	S
2013-05-14	64	Male	1a81830140fede017b3387008eaddfba4dfb021c70fe039df010926fdb8905ab	Staphylococcus epidermidis	Non-University	Clinical	Friesland	FALSE	FALSE
2013-05-14	64	Male	1a81830140fede017b3387008eaddfba4dfb021c70fe039df010926fdb8905ab	Staphylococcus epidermidis	Non-University	Clinical	Friesland	FALSE	FALSE
2013-05-14	64	Male	1a81830140fede017b3387008eaddfba4dfb021c70fe039df010926fdb8905ab	Staphylococcus epidermidis	Non-University	Clinical	Friesland	FALSE	FALSE
2013-05-14	64	Male	1a81830140fede017b3387008eaddfba4dfb021c70fe039df010926fdb8905ab	Staphylococcus epidermidis	Non-University	Clinical	Friesland	FALSE	FALSE
2013-05-14	68	Female	ae710365c5c0970388aa3242dfea155cf775472591941473780c37997106facb	Staphylococcus epidermidis	Non-University	Clinical	Friesland	TRUE	TRUE	R	S	S											S	S				I		S	S	S	S	S	R	S		S	S	R	R	R	R					S	S
2013-05-14	82	Female	d65159e6de9c077b32e643a0a48e57753a47261502f9a6a7e9ffea8548deecfb	Staphylococcus epidermidis	Non-University	Clinical	Drenthe	TRUE	TRUE	R	R	R	R	R	R				R				S	R	R	R		S	S	S	S	S	S	S	S	S		S	S	R	S	R	R					S	S
2013-05-14	67	Male	814a86a64b8545a070ca4b4d6247fa042091dfd39a49e664acd2a6e37fa445a1	Staphylococcus hominis	Non-University	Clinical	Overijssel	TRUE	TRUE	R	R	R	R	R	R				R				S	S			R	R	S	R	S	S	S	S	S	R		R		R	S	R	R					S	S
2013-05-14	67	Female	dd7295ae0348ae1e44e43bb18d6e3d56d44ccf11a18dbe1a3ef671cc01109289	Staphylococcus hominis	Non-University	ICU	Friesland	TRUE	TRUE
2013-05-14	67	Female	dd7295ae0348ae1e44e43bb18d6e3d56d44ccf11a18dbe1a3ef671cc01109289	Staphylococcus hominis	Non-University	ICU	Friesland	FALSE	FALSE	R	S	S											S	S				S		R	S	S	S	S	S	R				S	S	S	S					S	S
2013-05-14	67	Female	dd7295ae0348ae1e44e43bb18d6e3d56d44ccf11a18dbe1a3ef671cc01109289	Staphylococcus hominis	Non-University	ICU	Friesland	FALSE	FALSE
2013-05-14	69	Male	52cd83d8f569fed939449e1076294c5927caee44bdfb135e83dfc1b736272351	Staphylococcus hominis	Non-University	Clinical	Friesland	TRUE	TRUE	R	R	R											S	R	R	R		S		R	S	R	R	S	S	R				R	R	R	R					S	S
2013-05-15	22	Female	facbdf5c8b2eaf8a9677a7df75cfa36e86657a56399987321260d9cf399ca038	Staphylococcus capitis	University	Outward	Groningen	TRUE	TRUE	S	S	S											S	S				S	S	R	S	S	S	S	S	S		S	S	S	S	S	S					S	S
2013-05-15	0	Female	4cff4addddb93c34ca5e4fa26c0bb0b47e4bfa02dab0ca711ba568754abad0cb	Staphylococcus epidermidis	University	Clinical	Groningen	TRUE	TRUE	R	R	R											S	S				S	S	S	S	S	S	S	S	I		I		S	S	S	S					S	S
2013-05-15	62	Female	34b9fbea13eb0ecac78550d2be24ffe8cdc34d4437c71e2b4d73c87ea00d1892	Staphylococcus epidermidis	Non-University	Clinical	Friesland	TRUE	TRUE	R	R	R											S	S				S		S	S	I	S	S	R	R				S	S	S	S					S	S
2013-05-15	64	Male	1a81830140fede017b3387008eaddfba4dfb021c70fe039df010926fdb8905ab	Staphylococcus epidermidis	Non-University	Clinical	Friesland	FALSE	FALSE	R	R	R											R	R	R	R	R	R		S	S	R	R	S	S	S		S	S	R	R	R	R					R	I
2013-05-15	64	Male	1a81830140fede017b3387008eaddfba4dfb021c70fe039df010926fdb8905ab	Staphylococcus epidermidis	Non-University	Clinical	Friesland	FALSE	TRUE	R	R	R											S	S				S		S	S	R	I	S	R	S		S	S	S	S	S	S					R	S
2013-05-15	64	Male	1a81830140fede017b3387008eaddfba4dfb021c70fe039df010926fdb8905ab	Staphylococcus epidermidis	Non-University	Clinical	Friesland	FALSE	FALSE
2013-05-15	64	Male	1a81830140fede017b3387008eaddfba4dfb021c70fe039df010926fdb8905ab	Staphylococcus epidermidis	Non-University	Clinical	Friesland	FALSE	FALSE
2013-05-15	74	Male	3ac783a09e659d4339907d9fb41486b2a541eb59ccacd754eb6741cf3a1909b1	Staphylococcus epidermidis	Non-University	ICU	Groningen	TRUE	TRUE	R	R	R	R	R	R				R				R	R	R	R	R	R	S	R	S	R	I	S	R	R		R		R	R	R	R					S	S
2013-05-15	78	Male	a8041ac9dbc1acfa52acb5c6cbe4c1c0fac862f1c6d2aaa4f8420d84820f59c8	Staphylococcus hominis	Non-University	Clinical	Friesland	TRUE	TRUE	R	R	S											S	S				S		R	S	S	S	S	S	S		S	S	S	S	S	S					S	S
2013-05-16	74	Male	872beae159e083111cc80eef958ef650295a633864bd960bf7d19a9f4cf05d86	Staphylococcus hominis	Non-University	Clinical	Overijssel	TRUE	TRUE	S	S	S		S					S				S	S				S	S	R	S	S	S	S	S	S		S	S	S	S	S	S					S	S
2013-05-17	22	Female	facbdf5c8b2eaf8a9677a7df75cfa36e86657a56399987321260d9cf399ca038	Staphylococcus capitis	University	Outward	Groningen	FALSE	FALSE	R													S	S				S	S	R	S	S	S	S	S	S		S	S	S	S	S	S					S	S
2013-05-17	82	Female	d083cedd9daae4dc910912682cefbfaedb7a20b86894414a5d59fc4cf17458cc	Staphylococcus capitis	Non-University	Clinical	Drenthe	TRUE	TRUE	S	S	S		S					S				S	S				S	S	R	S	S	S	S	S	I		I		S	S	S	S					S	S
2013-05-17	82	Female	d083cedd9daae4dc910912682cefbfaedb7a20b86894414a5d59fc4cf17458cc	Staphylococcus capitis	Non-University	Clinical	Drenthe	FALSE	FALSE	R	S	S		S					S				S	S				S	S	R	S	S	S	S	S	S		S	S	S	S	S	S					S	S
2013-05-17	82	Female	d083cedd9daae4dc910912682cefbfaedb7a20b86894414a5d59fc4cf17458cc	Staphylococcus capitis	Non-University	Clinical	Drenthe	FALSE	FALSE	S	S	S		S					S				S	S				S	S	R	S	S	S	S	S	S		S	S	S	S	S	S					S	S
2013-05-17	82	Female	d083cedd9daae4dc910912682cefbfaedb7a20b86894414a5d59fc4cf17458cc	Staphylococcus capitis	Non-University	Clinical	Drenthe	FALSE	FALSE	R	S	S		S					S				S	S				S	S	R	S	S	S	S	S	S		S	S	S	S	S	S					S	S
2013-05-17	64	Male	1a81830140fede017b3387008eaddfba4dfb021c70fe039df010926fdb8905ab	Staphylococcus epidermidis	Non-University	Clinical	Friesland	FALSE	FALSE	R	R	R											R	R	R	R		I		S	S	R	R	S	S	S		S	S	R	R	R	R					R	I
2013-05-17	64	Male	1a81830140fede017b3387008eaddfba4dfb021c70fe039df010926fdb8905ab	Staphylococcus epidermidis	Non-University	Clinical	Friesland	FALSE	TRUE	R	R	R											S	S				S		S	S	R	I	S	R	S		S	S	S	S	S	S					R	S
2013-05-17	67	Female	f5735b0b52c2108dca4793443006b314e99883d9f52ea540cfcdbd9efd40e909	Staphylococcus hominis	Non-University	Clinical	Groningen	TRUE	TRUE	R	R	R	R	R	R				R				S	R	R	R	R	R	S	R	S	R	R	S	S	R		R		R	R	R	R					S	S
2013-05-17	78	Male	fa3c32fc0f4288d69e38529bea5d4066806e3563f7c58ed166bbf66f349efee5	Staphylococcus hominis	Non-University	Clinical	Groningen	TRUE	TRUE	R	R	R	R	R	R				R				S	R	R	R		S	S	R	S	R	R	S	S	S		S	S	R	R	R	R					S	S
2013-05-17	79	Male	8f684bfebbc96f89a9a7fba4f031afdec7252458f4918d293809cc3f80ceb902	Staphylococcus hominis	Non-University	Clinical	Groningen	TRUE	TRUE	R	R	R	R	R	R				R				S	S				S	S	R	S	R	R	S	R	R		R		R	R	R	R					S	S
2013-05-17	82	Female	ec65f68bd726c6a7097b5dcdcfb546d135b0ce1e602a0a299ee3e95084030f99	Staphylococcus hominis	Non-University	Clinical	Groningen	TRUE	TRUE	S	S	S		S					S				S	S				S	S	R	S	S	S	S	S	S		S	S	S	S	S	S					S	S
2013-05-17	74	Male	0a16edc12707040e3ebd4a3b98f8c45df952dfa99445a87086e26ae463ebf99a	Staphylococcus schleiferi	University	Clinical	Groningen	TRUE	TRUE	S	S	S											S	S				S	S	S	S	S	S	S	S	S		S	S	S	S	S	S					S	S
2013-05-18	67	Male	077133bdf6a4b0aec0297d390597f5d2f31dcc0dcca6153742092d0499d07da0	Staphylococcus epidermidis	Non-University	Clinical	Groningen	TRUE	TRUE	S	S	S		S					S				S	S				S	S	R	S	S	S	S	S	S		S	S	S	S	S	S					S	S
2013-05-18	67	Male	077133bdf6a4b0aec0297d390597f5d2f31dcc0dcca6153742092d0499d07da0	Staphylococcus epidermidis	Non-University	Clinical	Groningen	FALSE	TRUE	S	S	S		S					S				S	S				S	S	S	S	S	S	S	S	R		R		R	S	R	R					S	S
2013-05-18	67	Female	861b4a7ea85efe36f80f2230a1178120850bd6007547c770bc6361d6c6267452	Staphylococcus epidermidis	Non-University	Clinical	Groningen	TRUE	TRUE	R	S	S		S					S				S	S				S	S	S	S	S	S	S	R	R		R		R	S	R	R					S	S
2013-05-18	89	Female	89b0f6f82d68e34459b1b250e7f66aa0324e003b09040d0ce75403292a597ec4	Staphylococcus epidermidis	Non-University	Clinical	Drenthe	TRUE	TRUE	R	S	S		S					S				S	S				S	S	R	S	S	S	S	S	R		R		S	S	S	S					S	S
2013-05-18	67	Female	861b4a7ea85efe36f80f2230a1178120850bd6007547c770bc6361d6c6267452	Staphylococcus hominis	Non-University	Clinical	Groningen	TRUE	TRUE	R	S	S		S					S				S	S				S	S	R	S	S	S	S	S	R		R		S	S	S	S					S	S
2013-05-18	82	Male	93cf34fa4096320aef1293f76826b62e49d9b8c0889ee019f4bb0317d023487d	Staphylococcus hominis	University	ICU	Groningen	TRUE	TRUE	R	R	R												R	R	R			S	R	S	R	R	S	R	S		S	S	R		R	R					S	S
2013-05-19	20	Female	b5108bf9f9a4b2e9f34f7250cd852b468a1f8c45330e76e5d0d65831ed93d67b	Staphylococcus epidermidis	Non-University	Clinical	Friesland	TRUE	TRUE	S	S	S											S	S				S		S	S	S	S	S	S	S		S	S	S	S	S	S					S	S
2013-05-19	20	Female	b5108bf9f9a4b2e9f34f7250cd852b468a1f8c45330e76e5d0d65831ed93d67b	Staphylococcus epidermidis	Non-University	Clinical	Friesland	FALSE	TRUE	S	S	S											S	R	R	R		S		S	S	S	S	S	R	I				R	S	R	R					S	S
2013-05-19	20	Female	b5108bf9f9a4b2e9f34f7250cd852b468a1f8c45330e76e5d0d65831ed93d67b	Staphylococcus epidermidis	Non-University	Clinical	Friesland	FALSE	FALSE	S	S	S											S	R	R	R		S		S	S	S	S	S	R	S		S	S	R	S	R	R					S	S
2013-05-19	22	Male	b44574891d1b7171c7d90f67d7ece55078fd13ea46f42b5da1506a837e873d23	Staphylococcus epidermidis	Non-University	Clinical	Friesland	TRUE	TRUE	S	S	S											S	S				S		S	S	S	S	S	R	S		S	S	S	S	S	S					S	S
2013-05-19	59	Female	a73441135d3329441cbca094140f292e58abe8cf744fe48a29aca1a6f819bee0	Staphylococcus epidermidis	University	ICU	Groningen	TRUE	TRUE	R	R	R											R	R	R	R	R	R	S	S	S	R	I	S	R	S		S	S	R	R	R	R					S	S
2013-05-19	77	Female	1af644cb570e6c3c5ae0da3a333d694aad5b9e9c8051823010e35796dcf1214e	Staphylococcus epidermidis	Non-University	ICU	Groningen	FALSE	TRUE	R	R	R	R	R	R				R				R	R	R	R	R	R	S	S	S	R	I	S	R	S		S	S	S	S	S	S					S	S
2013-05-19	22	Male	b44574891d1b7171c7d90f67d7ece55078fd13ea46f42b5da1506a837e873d23	Staphylococcus hominis	Non-University	Clinical	Friesland	TRUE	TRUE	R	S	S											S	S				S		R	S	S	S	S	S	S		S	S	S	S	S	S					S	S
2013-05-19	22	Male	b44574891d1b7171c7d90f67d7ece55078fd13ea46f42b5da1506a837e873d23	Staphylococcus hominis	Non-University	Clinical	Friesland	FALSE	TRUE	R	R	R											S	R	R	R		S		R	S	R	R	S	S	R				R	S	R	R					S	S
2013-05-20	68	Male	533332c885021057757e8910c665cc2a4f01cc31ab1c8f2d2317b8f50d7de610	Staphylococcus haemolyticus	University	Clinical	Groningen	TRUE	TRUE	R	R	R											R	R	R	R	R	R	S	R	S	R	R	S	S	R		R		R	S	R	R					S	S
2013-05-21	64	Male	1a81830140fede017b3387008eaddfba4dfb021c70fe039df010926fdb8905ab	Staphylococcus epidermidis	Non-University	Clinical	Friesland	FALSE	TRUE	R	R	R											R	R	R	R		I		S	S	R	R	S	S	S		S	S	R	R	R	R					R	I
2013-05-21	54	Female	197948e6ff629dfcae1c8dcf6afa4d16bd64f30a753fc549da847f70750f775c	Staphylococcus hominis	University	Outward	Groningen	TRUE	TRUE	S	S	S											S	S				S	S	R	S	S	S	S	S	S		S	S	S	S	S	S					S	S
2013-05-21	54	Female	197948e6ff629dfcae1c8dcf6afa4d16bd64f30a753fc549da847f70750f775c	Staphylococcus hominis	University	Outward	Groningen	FALSE	TRUE	R	R	R											S	S				S	S	R	S	S	S	S	S	R		R		S	S	S	S					S	S
2013-05-21	55	Male	947d79f10e9f06c235c976b46c2fae6f7754ed99ec37a4bf35d1e08da263e4e4	Staphylococcus hominis	Non-University	Clinical	Overijssel	TRUE	TRUE	R	R	R	R	R	R				R				S	R	R	R		S	S	R	S	R	R	S	R	S		S	S	R	R	R	R					S	S
2013-05-22	24	Male	127e07aac7636f45f1cce0898e40c990feb05290d6e0c458a48c34ef6b2d9296	Staphylococcus capitis	University	Outward	Groningen	TRUE	TRUE	R	S	S												S				S	S	R	S	S	S	S	S	S		S	S	S	S	S	S					S	S
2013-05-22	54	Female	197948e6ff629dfcae1c8dcf6afa4d16bd64f30a753fc549da847f70750f775c	Staphylococcus epidermidis	University	Outward	Groningen	TRUE	TRUE	R	S	S											S	S				S	S	R	S	S	S	S	S	I		I		S	S	S	S					S	S
2013-05-22	73	Male	63698bc2b3de7205d11a2360e864fb370452e7c305530b6eb20b135140c976c1	Staphylococcus epidermidis	Non-University	ICU	Drenthe	FALSE	TRUE	R	R	R	R	R	R				R				R	R	R	R	R	R	S	S	S	R	R	S	R	S		S	S	R	R	R	R					S	S
2013-05-22	82	Female	da5a52fa336a1de5699148d06bd309d35e91b4b64e537e062a525aa38f5c4d04	Staphylococcus epidermidis	Non-University	Clinical	Drenthe	TRUE	TRUE	R	R	R	R	R	R				R				R	R	R	R	R	R	S	R	S	R	I	S	R	S		S	S	R	R	R	R					S	S
2013-05-22	0	Female	f3b27f9a3548e0dffa83afa783cedf75e4f29c477d71c288e4e361e0336c5951	Staphylococcus hominis	Non-University	Clinical	Friesland	TRUE	TRUE	S	S	S											S	S				S		S	S	S	S	S	S	S		S	S	S	S	S	S					S	S
2013-05-22	36	Female	228b186eb1b783f31ca3781cd8a4dad110dc9aea33e7e61ff2af8c05b8ec7867	Staphylococcus hominis	Non-University	Clinical	Friesland	TRUE	TRUE
2013-05-22	36	Female	228b186eb1b783f31ca3781cd8a4dad110dc9aea33e7e61ff2af8c05b8ec7867	Staphylococcus hominis	Non-University	Clinical	Friesland	FALSE	FALSE	R													S	S				S		R	S	S	S	S	S	I				S	S	S	S					S	S
2013-05-22	42	Female	d556e5c24b2613dcb260639af368dd108caa307cd2b0010d007055443893b14f	Staphylococcus hominis	Non-University	Clinical	Groningen	TRUE	TRUE	R	S	S		S					S				S	S				S	S	R	S	S	S	S	S	R		R		R	R	R	R					S	S
2013-05-22	42	Female	d556e5c24b2613dcb260639af368dd108caa307cd2b0010d007055443893b14f	Staphylococcus hominis	Non-University	Clinical	Groningen	FALSE	FALSE	R	S	S		S					S				S	S				S	S	R	S	S	S	S	S	R		R		R	R	R	R					S	S
2013-05-22	54	Female	197948e6ff629dfcae1c8dcf6afa4d16bd64f30a753fc549da847f70750f775c	Staphylococcus hominis	University	Outward	Groningen	FALSE	TRUE	R	S	S											S	S				S	S	R	S	S	S	S	S	S		S	S	S	S	S	S					S	S
2013-05-23	63	Female	fc0906d1feb75fe99df866398c2e9b8f39c437254d88368348c6e1c9a872d750	Staphylococcus epidermidis	Non-University	ICU	Drenthe	TRUE	TRUE
2013-05-23	56	Male	4409451c96d4bc64a6751ee877201aa6102407d262295f48e288f9957a6ba064	Staphylococcus hominis	Non-University	Clinical	Friesland	TRUE	TRUE	R	S	S											S	S				S		R	S	S	S	S	S	R				S	S	S	S					S	S
2013-05-24	34	Male	2fe7ef9e029ac6c34f638f090cf295c79f657e88c18a9824b761ee408bf32d5b	Staphylococcus capitis	University	Clinical	Groningen	TRUE	TRUE	S	S	S											S	S				S	S	R	S	S	S	S	S	S		S	S	S	S	S	S					S	S
2013-05-24	34	Male	2fe7ef9e029ac6c34f638f090cf295c79f657e88c18a9824b761ee408bf32d5b	Staphylococcus capitis	University	Clinical	Groningen	FALSE	FALSE	S	S	S											S	S				S	S	R	S	S	S	S	S	S		S	S	S	S	S	S					S	S
2013-05-24	76	Male	fc5badce521816d43d13d7132f5d78cd67575edc235f25eea77667279e71b325	Staphylococcus capitis	University	Outward	Groningen	TRUE	TRUE	R	S	S											S	S				S	S	R	S	S	S	S	S	S		S	S	S	S	S	S					S	S
2013-05-24	49	Female	befb7d96fdb586cc53780d35399f45a3df3e2e0ee77850695b5432e93a84168d	Staphylococcus epidermidis	University	ICU	Groningen	TRUE	TRUE	R	R	R											R	R	R	R		S	S	S	S	R	I	S	S	R		R		R	R	R	R					S	S
2013-05-24	66	Female	f7098d9e322daa7e8762ff92024678dcadc26a9567a4cf09be2ecb4e972e0268	Staphylococcus hominis	Non-University	Clinical	Friesland	TRUE	TRUE	R		S											S					S				S		S		S		S	S	R	S	R	R						S
2013-05-24	69	Male	0aa36e14015081a8685cb03335dd509899c6097045be9fe48d78d1405881b8b6	Staphylococcus warneri	Non-University	Clinical	Overijssel	TRUE	TRUE	R	S	S		S					S				S	S				S	S	R	S	S	S	S	S	S		S	S	S	S	S	S					S	S
2013-05-25	34	Male	2fe7ef9e029ac6c34f638f090cf295c79f657e88c18a9824b761ee408bf32d5b	Staphylococcus capitis	University	Clinical	Groningen	FALSE	FALSE	S	S	S											R	R	R	R		S	S	R		S				I		I		S	S	S	S						S
2013-05-25	55	Female	9288edb3f553be9f81b274d8150a37df92946f3579a206f2aacfcc6449e410c7	Staphylococcus epidermidis	Non-University	Clinical	Groningen	TRUE	TRUE	R	S	S		S					S				S	S				S	S	S	S	S	S	S	S	R		R		S	S	S	S					S	S
2013-05-26	72	Male	9e93aed3562f00c8cc061b12224fa8b5e3aecea9451fc32524b67758297ad6c1	Staphylococcus epidermidis	Non-University	Clinical	Drenthe	TRUE	TRUE	R	S	S		S					S				S	S				S	S	S	S	S	S	S	R	S		S	S	S	S	S	S					S	S
2013-05-26	82	Female	da5a52fa336a1de5699148d06bd309d35e91b4b64e537e062a525aa38f5c4d04	Staphylococcus epidermidis	Non-University	Clinical	Drenthe	FALSE	FALSE	R	R	R	R	R	R				R				R	R	R	R	R	R	S	S	S	R	I	S	R	S		S	S	R	S	R	R					S	S
2013-05-27	59	Male	f93a2196a6ab4463055f5686d48c415bd471d1cfb68d1853fea404896dae0e28	Staphylococcus epidermidis	University	Clinical	Groningen	TRUE	TRUE	R	S	S											S	S				S	S	S	S	S	S	S	R	I		I		R	S	R	R					S	S
2013-05-27	70	Female	d2f7cb6d20e3e8dd0bd44c372bf820a49893815f8b26dada6dfde7807b5606f3	Staphylococcus epidermidis	Non-University	Clinical	Friesland	TRUE	TRUE	R	R	R											S	S				S		S	S	R	I	S	R	R				R	R	R	R					S	R
2013-05-27	38	Female	58979c0998ff571ccc9c0d5651dce69bc706d5a5cd2fa5ea861cabebaa49f09d	Staphylococcus hominis	Non-University	Clinical	Friesland	TRUE	TRUE	R		S											S	S				S		R	S	S	S	S	S	S		S	S	S	S	S	S					S	S
2013-05-27	77	Male	716743661d42bd687b17f666a6be5b97ac9ec0f4c486af8c35ab679da3025dc8	Staphylococcus hominis	Non-University	Clinical	Groningen	TRUE	TRUE	R	S	S		S					S				S	S				S	S	R	S	S	S	S	S	R		R		S	S	S	S					S	S
2013-05-28	70	Male	5fec4403d9cc8cef4407d12eeb8cc0217e53dca856161acb5f0d67c6671b93a7	Staphylococcus capitis	Non-University	Clinical	Drenthe	TRUE	TRUE	S	S	S		S					S				S	S				S	S	R	S	S	S	S	S	I		I		S	S	S	S					S	S
2013-05-29	0	Male	85aecbe5f13595908a280d62a9456a1d1df15cddd39c195b887e9e16ead1e0e8	Staphylococcus epidermidis	Non-University	Clinical	Groningen	TRUE	TRUE	R	S	S		S					S				S	S				S	S	R	S	S	S	S	S	R				S	S	S	S					S	S
2013-05-29	23	Female	8cf0f70e5737d84eb4f52925bacc65dd0a8c361f4f2a22e3bc83c6331d08a5f9	Staphylococcus epidermidis	University	ICU	Groningen	TRUE	TRUE	R	R	R											S	R	R	R	R	R	S	S	S	R	R	S	S	S		S	S	R	R	R	R					S	S
2013-05-29	69	Male	0dea08a2d05a84a7963944ac49d2100f286a4ab5a65d93dbd199a5e335dc6d44	Staphylococcus epidermidis	Non-University	Clinical	Friesland	FALSE	TRUE	R	R	R											R	R	R	R		S		S	S	R	I	S	R	S		S	S	R	S	R	R					S	S
2013-05-29	70	Male	1d15c98e049df42b3662cdaac4a917f7ee3c5ec6033662bfa4823d6603f80a9d	Staphylococcus epidermidis	University	Clinical	Groningen	TRUE	TRUE	R	R	R											R	R	R	R	R	R	S	S	S	R	I	S	S	S		S	S	R	R	R	R					R	S
2013-05-29	70	Male	1d15c98e049df42b3662cdaac4a917f7ee3c5ec6033662bfa4823d6603f80a9d	Staphylococcus epidermidis	University	Clinical	Groningen	FALSE	TRUE	R	R	R											S	S			R	R	S	S	S	R	R	S	R	I		I		R	R	R	R					R	S
2013-05-29	70	Male	1d15c98e049df42b3662cdaac4a917f7ee3c5ec6033662bfa4823d6603f80a9d	Staphylococcus epidermidis	University	Clinical	Groningen	FALSE	TRUE	R	S	S											R	R	R	R		S	S	S	S	R	R	S	R	I		I		R	R	R	R					R	R
2013-05-29	70	Male	1d15c98e049df42b3662cdaac4a917f7ee3c5ec6033662bfa4823d6603f80a9d	Staphylococcus epidermidis	University	Clinical	Groningen	FALSE	TRUE	R	R	R											R	R	R	R	R	R	S	S	S	R	I	S	R	S		S	S	R	R	R	R					R	S
2013-05-29	79	Female	9ad2194b74bba8f2783cb09d2081ac0904bd774c3aef4b064da8e66906ef80d7	Staphylococcus epidermidis	Non-University	Clinical	Groningen	TRUE	TRUE	S	S	S		S					S				S	R	R	R		S	S	R	S	S	S	S	R	R		R		S	S	S	S					S	S
2013-05-30	0	Male	05c83f9feb6348071990c85adcbd8a23bd04da8c3687751048f212872caf168d	Staphylococcus epidermidis	University	ICU	Groningen	TRUE	TRUE	R	R	R							R				R	R	R	R	R	R	S		S	R	R	S	S		S			R		R	R	R					S
2013-05-30	43	Male	c7093c99e5b58614adbe1af7a31fee6c8219559c9a3ef5a81012a1633567cca4	Staphylococcus epidermidis	University	ICU	Groningen	TRUE	TRUE	R	R	R											R	R	R	R	R	R	S	S	S	R	I	S	R	S		S	S	R	R	R	R					S	S
2013-05-30	70	Male	3cae3d84df15bf413316102f271b5f4611bde1110c7d429e1c1e81a30bebcd68	Staphylococcus hominis	University	Clinical	Groningen	TRUE	TRUE	R	S	S											S	S				S	S	R	S	S	S	S	S	I		I		S	S	S	S					S	S
2013-05-31	31	Female	21de6cc30ab58e153519948cf3c6a9eb8dcf19f5853070b5ffc6ea23d9d8052a	Staphylococcus capitis	Non-University	Clinical	Overijssel	TRUE	TRUE	R	S	S		S					S				S	S				S	S	R	S	S	S	S	S	S		S	S	R	S	R	R					S	S
2013-05-31	43	Male	ac297df2a8745f9d374d23ac05ce62f4829904e2721f667a6a57c2d34a29bdc7	Staphylococcus epidermidis	Non-University	ICU	Drenthe	TRUE	TRUE	R	R	R	R	R	R				R				R	R	R	R		S	S	R	S	R	I	S	R	S		S	S	R	R	R	R					S	S
2013-05-31	43	Male	c7093c99e5b58614adbe1af7a31fee6c8219559c9a3ef5a81012a1633567cca4	Staphylococcus epidermidis	University	ICU	Groningen	FALSE	FALSE	R	R	R											R	R	R	R	R	R	S	S	S	R	I	S	R	S		S	S	R	R	R	R					S	S
2013-05-31	43	Male	c7093c99e5b58614adbe1af7a31fee6c8219559c9a3ef5a81012a1633567cca4	Staphylococcus epidermidis	University	ICU	Groningen	FALSE	FALSE	R	R	R											R	R	R	R	R	R	S	S	S	R	I	S	R	S		S	S	R	R	R	R					S	S
2013-05-31	73	Male	e6dad1a57f223b8c219536e00ae96f8d9af684f2eaa0f0cd070f134a4caf8177	Staphylococcus epidermidis	Non-University	ICU	Groningen	TRUE	TRUE	R	R	R	R	R	R				R				S	R	R	R	R	R	S	R	S	R	R	S	S	R		R		R	R	R	R					R	S
2013-05-31	73	Male	e6dad1a57f223b8c219536e00ae96f8d9af684f2eaa0f0cd070f134a4caf8177	Staphylococcus epidermidis	Non-University	ICU	Groningen	FALSE	TRUE	R	R	R	R	R	R				R				S	S			R	R	S	R	S	R	R	S	S	R		R		S	S	S	S					R	S
2013-06-01	51	Female	6dd2255601e12a4488c6521bb4e8302095c1d61c222c9e05739f0822ef5a5f42	Staphylococcus epidermidis	University	Clinical	Groningen	FALSE	TRUE	R	R	R											S	S				S	S	S	S	R	I	S	R	S		S	S	S	S	S	S					S	S
2013-06-01	51	Female	6dd2255601e12a4488c6521bb4e8302095c1d61c222c9e05739f0822ef5a5f42	Staphylococcus epidermidis	University	Clinical	Groningen	FALSE	FALSE	R	R	R											S	S				S	S	S	S	R	I	S	R	S		S	S	S	S	S	S					S	S
2013-06-02	65	Male	ba79cea142f544b3c4adb968b5ddd88627ec127dc6c4b128cfad3d30affdbc16	Staphylococcus hominis	Non-University	ICU	Groningen	FALSE	TRUE	R	R	S		S					S				S	R	R	R		S	S	R	S	R	R	S	S	R		R		R	R	R	R					S	S
2013-06-03	73	Male	e6dad1a57f223b8c219536e00ae96f8d9af684f2eaa0f0cd070f134a4caf8177	Staphylococcus epidermidis	Non-University	Clinical	Groningen	FALSE	FALSE	R	R	R	R	R	R				R				S	R	R	R	R	R	S	S	S	R	R	S	S	R		R		S	S	S	S					R	S
2013-06-03	37	Female	4577dc0a1d9ed83fb126d4903ad1e54d1370bca5a9d1726c2be7f3a0bfaf6e4d	Staphylococcus hominis	Non-University	Clinical	Drenthe	TRUE	TRUE	S	S	S		S					S				S	S				S	S	R	S	S	S	S	S	S		S	S	S	S	S	S					S	S
2013-06-03	72	Male	27d3176893694bd2dfdf78a660c76040898e88741e39a67767bdd356e8338154	Staphylococcus hominis	Non-University	Clinical	Overijssel	TRUE	TRUE	R	R	R	R	R	R				R				R	R	R	R		S	S	R	S	R	R	S	S	R		R		R	R	R	R					S	S
2013-06-03	81	Female	6c205d3a102006c880033355e11a3961228196d9d81eb0bba3326d3fb5aa6b39	Staphylococcus hominis	Non-University	Clinical	Drenthe	TRUE	TRUE	R	S	S		S					S				S	S				S	S	R	S	S	S	S	S	R		R		R	R	R	R					S	S
2013-06-04	43	Male	ac297df2a8745f9d374d23ac05ce62f4829904e2721f667a6a57c2d34a29bdc7	Staphylococcus capitis	Non-University	ICU	Drenthe	TRUE	TRUE	R	S	S		S					S				S	S				S	S	R	S	S	S	S	S	S		S	S	R	R	R	R					S	S
2013-06-04	41	Male	cb641e34d0c4da3ce956c4b70256aa8a26847ed9ed8458b1ef7a36ee97595d15	Staphylococcus epidermidis	University	Clinical	Groningen	TRUE	TRUE	R	R	R											S	S				S	S	S	S	S	S	S	R	S		S	S	S	S	S	S					S	S
2013-06-04	43	Male	ac297df2a8745f9d374d23ac05ce62f4829904e2721f667a6a57c2d34a29bdc7	Staphylococcus epidermidis	Non-University	ICU	Drenthe	FALSE	TRUE	R	R	R	R	R	R				R				S	R	R	R	R	R	S	S	S	R	R	S	R	R		R		R	R	R	R					S	S
2013-06-04	67	Male	a06c4d3221d35b541d93121bdaf5f4437bfa78bc123f0cc07271535d03e33833	Staphylococcus epidermidis	Non-University	ICU	Drenthe	TRUE	TRUE	R	R	R	R	R	R				R				R	R	R	R	R	R	S	S	S	R	I	S	R	S		S	S	R	R	R	R					S	S
2013-06-04	83	Male	550b6482a9d0c469d2b15e699b8bce46e63ac6eede32b7c4d434d6e5a0988a60	Staphylococcus epidermidis	Non-University	Clinical	Friesland	TRUE	TRUE	R	R	R											R	R	R	R	R	R		S	S	R	I	S	R	S		S	S	S	S	S	S					S	S
2013-06-05	78	Male	ef3ef05f2245abf569f37e320340bf34b691fecd7cb58a0660ad4581ef042362	Staphylococcus capitis	Non-University	ICU	Groningen	TRUE	TRUE	R	S	S		S					S				S	S				S	S	R	S	S	S	S	S	S		S	S	R	R	R	R					S	S
2013-06-05	78	Male	ee9584cc8351788473360e619959b0b14806396a61484d398516fdefe31a53df	Staphylococcus epidermidis	Non-University	Clinical	Drenthe	TRUE	TRUE	R	R	R	R	R	R				R				R	R	R	R		S	S	R	S	R	I	S	R	S		S	S	R	R	R	R					S	S
2013-06-05	90	Female	1fe5e2f8657c7dbd4a065ba018a9521907dcd4eef448b8163434f9abe45ed2ae	Staphylococcus hominis	Non-University	Clinical	Friesland	TRUE	TRUE	S		S											S	S				S		R	S	S	S	S	S	I				S	S	S	S					S	S
2013-06-06	29	Male	dd2ac60e8944ef28ca7166586084ce71073ea7cabf1c423e64a8c3cb69b46fcc	Staphylococcus epidermidis	University	ICU	Groningen	TRUE	TRUE	R													R	R	R	R	R	R	S	S	S	R	I	S	R	S		S	S	R	R	R	R					S	S
2013-06-06	38	Male	19fb2ee91b8aa9903e2a420c546e5d587474238a26cf5714b89eced6c684b864	Staphylococcus epidermidis	University	ICU	Groningen	TRUE	TRUE	R	R	R											R	R	R	R			S	S	S	R	I	S	R	R		R		R	R	R	R					S	S
2013-06-06	52	Male	a0601cbbe112b1329e22c3852e462a6fc6546eb5644d9ed8ec3b7ea6bbcae0a5	Staphylococcus epidermidis	Non-University	Clinical	Drenthe	TRUE	TRUE	S	S	S		S					S				S	S				S	S	S	S	S	S	S	S	S		S	S	S	S	S	S					S	S
2013-06-06	70	Male	1d15c98e049df42b3662cdaac4a917f7ee3c5ec6033662bfa4823d6603f80a9d	Staphylococcus epidermidis	University	Clinical	Groningen	FALSE	TRUE	R														S			R	R	S	S	S	R	R	S	S					R	R	R	R					R
2013-06-06	87	Female	259f2398956a654e29d3bcdcc6b24d535381dc56ab27fad80d9775ce6fc0d2ed	Staphylococcus epidermidis	Non-University	Clinical	Groningen	TRUE	TRUE	R	R	R	R	R	R				R				R	R	R	R	R	R	S	R	S	R	I	S	R	S		S	S	S	R	S	S					S	S
2013-06-06	52	Male	a0601cbbe112b1329e22c3852e462a6fc6546eb5644d9ed8ec3b7ea6bbcae0a5	Staphylococcus hominis	Non-University	Clinical	Drenthe	TRUE	TRUE	R	S	S		S					S				S	S				S	S	R	S	S	S	S	S	R		R		S	S	S	S					S	S
2013-06-06	62	Female	0c7fb48583b0f355dd1bd648ee9959a3c31da60d96942f184104737ee56a5738	Staphylococcus hominis	Non-University	Clinical	Friesland	TRUE	TRUE	R	S	S											S	S				S		R	S	S	S	S	S	S		S	S	S	S	S	S					S	S
2013-06-06	75	Female	4b4cd6363b4133693f086a6e97dbf80687f2292375fc8ad3dfb7d15ee9810cf8	Staphylococcus hominis	Non-University	ICU	Friesland	TRUE	TRUE	S	S	S											S	S				S		R	S	S	S	S	S	S		S	S	S	S	S	S					S	S
2013-06-06	81	Male	95fded436996d1629837eb76f47f7dd4d28878071727f16de914c47f36b7db4a	Staphylococcus hominis	Non-University	Clinical	Drenthe	TRUE	TRUE	R	S	S		S					S				S	S				S	S	R	S	S	S	S	S	S		S	S	S	S	S	S					S	S
2013-06-07	61	Female	5f12bfbfc9faa509f728a4e9b86de15ddb49616b9205822d3c4bec4ebd4af855	Staphylococcus hominis	Non-University	Clinical	Drenthe	TRUE	TRUE	R	R	R	R	R	R				R				R	R	R	R		S	S	R	S	S	S	S	S	S		S	S	R	S	R	R					S	S
2013-06-08	96	Female	4a91ee8c4359ec0a70dc97c99d59dbc18e39b02a4edab62bf4f09056c14ae347	Staphylococcus auricularis	University	Clinical	Groningen	TRUE	TRUE	S	S	S											S	S				S	S	R	S	S	S	S	S	S		S	S	S	S	S	S					S	S
2013-06-08	56	Male	7ca057b3924308acb46261495b487bc3f8ea8a8933836248d8e4016a76a62882	Staphylococcus epidermidis	University	Clinical	Groningen	TRUE	TRUE	R	R	R											R	R	R	R	R	R	S	S	S	R	S	S	R	S		S	S	R	S	R	R					S	S
2013-06-08	56	Male	7ca057b3924308acb46261495b487bc3f8ea8a8933836248d8e4016a76a62882	Staphylococcus epidermidis	University	Clinical	Groningen	FALSE	TRUE	R	R	R											R	R	R	R		S	S	S	S	R	I	S	R	S		S	S	R	R	R	R					S	S
2013-06-08	56	Male	7ca057b3924308acb46261495b487bc3f8ea8a8933836248d8e4016a76a62882	Staphylococcus epidermidis	University	Clinical	Groningen	FALSE	TRUE	R	R	R											R	R	R	R	R	R	S	S	S	R	S	S	R	S		S	S	R	R	R	R					S	S
2013-06-08	56	Male	7ca057b3924308acb46261495b487bc3f8ea8a8933836248d8e4016a76a62882	Staphylococcus epidermidis	University	Clinical	Groningen	FALSE	FALSE	R	R	R											R	R	R	R	R	R	S	S	S	R	S	S	R	S		S	S	R	R	R	R					S	S
2013-06-09	76	Female	0a40dd7ba99cc8f4755b8cd731d19114fe34e22b0aa394d9843ad47dba7c93b2	Staphylococcus capitis	Non-University	Clinical	Drenthe	TRUE	TRUE	R	S	S		S					S				S	S				S	S	R	S	S	S	S	S	S		S	S	S	S	S	S					S	S
2013-06-09	38	Male	19fb2ee91b8aa9903e2a420c546e5d587474238a26cf5714b89eced6c684b864	Staphylococcus epidermidis	University	ICU	Groningen	FALSE	TRUE	R	R	R											R	R	R	R	R	R	S	S	S	R	I	S	R	S		S	S	R	S	R	R					S	S
2013-06-09	38	Male	19fb2ee91b8aa9903e2a420c546e5d587474238a26cf5714b89eced6c684b864	Staphylococcus epidermidis	University	ICU	Groningen	FALSE	TRUE	R	R	R											R	R	R	R		S	S	S	S	R	I	S	R	S		S	S	R	R	R	R					S	S
2013-06-10	55	Male	703bd404cb20ae8b87e6ee3443d148b06a13318aff80b91d2702631ac300aa4d	Staphylococcus epidermidis	Non-University	ICU	Drenthe	TRUE	TRUE	R	R	R	R	R	R				R				R	R	R	R	R	R	S	R	S	R	R	S	S	R		R		R	R	R	R					S	S
2013-06-10	60	Male	6b73449d378cd6092a8cfbe6be496788f93adab829f87498d8cbaaef1277e6dd	Staphylococcus epidermidis	Non-University	Clinical	Friesland	TRUE	TRUE	S	S	S											S	S				S		S	S	S	S	S	S	S		S	S	S	S	S	S					S	S
2013-06-10	76	Male	a87a48ce422ab8223f3b51964761e9601746d870873590178d38e65b1a93e802	Staphylococcus epidermidis	Non-University	ICU	Groningen	TRUE	TRUE	R	R	R	R	R	R				R				S	S				S	S	S	S	R	R	S	R	S		S	S	R	R	R	R					S	S
2013-06-10	78	Male	f98dbbb49a6bf0b37302567516444a1062a094fa5eed692ec7becf7934c175f0	Staphylococcus hominis	Non-University	Clinical	Drenthe	TRUE	TRUE	R	S	S		S					S				S	S				S	S	R	S	S	S	S	S	S		S	S	R	R	R	R					S	S
2013-06-10	78	Male	f98dbbb49a6bf0b37302567516444a1062a094fa5eed692ec7becf7934c175f0	Staphylococcus hominis	Non-University	Clinical	Drenthe	FALSE	FALSE	R	S	S		S					S				S	S				S	S	R	S	S	S	S	S	S		S	S	R	R	R	R					S	S
2013-06-11	53	Male	008afc0e623fe38483a29be4ec79ce859651a0c5eef2d29fc97ce474ab65bda2	Staphylococcus capitis	Non-University	Clinical	Friesland	TRUE	TRUE	S		S											S					S		R		S				S		S	S	S	S	S	S						S
2013-06-11	38	Male	19fb2ee91b8aa9903e2a420c546e5d587474238a26cf5714b89eced6c684b864	Staphylococcus epidermidis	University	ICU	Groningen	FALSE	TRUE	R	R	R											R	R	R	R		S	S	S	S	R	I	S	S	R		R		R	R	R	R					S	S
2013-06-11	68	Male	ec30d6247f197554821b8b354d46295063de5e888e4a228b2fd7339c943e250a	Staphylococcus epidermidis	Non-University	ICU	Groningen	TRUE	TRUE	R	R	R	R	R	R				R				S	S			R	R	S	R	S	S	S	S	S	R		R		R	S	R	R					S	S
2013-06-11	78	Male	ffda4ff5eb5fd951fb6a2bf8d05564ed6b8e66ba6ab3f08b5cec54577a5fb9d0	Staphylococcus epidermidis	Non-University	Clinical	Drenthe	TRUE	TRUE	S	S	S		S					S				S	S				S	S	S	S	S	S	S	R	S		S	S	R	S	R	R					S	S
2013-06-11	85	Male	5dab6545298505fd6efa3e7c3439fdd359e0dbc90e40cc6802b8a3bc3c49a02a	Staphylococcus hominis	Non-University	Clinical	Groningen	TRUE	TRUE	S	S	S		S					S				S	S				S	S	R	S	S	S	S	S	S		S	S	S	S	S	S					S	S
2013-06-12	54	Male	f4a1cc4452c2e219c7d3481b79075757cf173e3a4b7de8715880a32cd5848424	Staphylococcus epidermidis	University	Clinical	Groningen	TRUE	TRUE	R	R	R											S	S				S	S	S	S	R	R	S	R	I		I		R	R	R	R					S	S
2013-06-12	54	Male	f4a1cc4452c2e219c7d3481b79075757cf173e3a4b7de8715880a32cd5848424	Staphylococcus epidermidis	University	Clinical	Groningen	FALSE	FALSE	R	R	R											S	S				S	S	S	S	R	R	S	R	S		S	S	R	R	R	R					S	S
2013-06-13	0	Female	f20c08ccb9cc31b2ce999d7036e70113f936774c6190ae8f6f62438275c75860	Staphylococcus epidermidis	Non-University	Clinical	Friesland	TRUE	TRUE	R	R	R											S	S				S		S	S	S	S	S	R	R				S	S	S	S					S	S
2013-06-13	93	Female	0f5cc2b00ee4158445fdd47ec56fb27af86d97a570de10ccd9a0841e9cd405db	Staphylococcus haemolyticus	Non-University	Clinical	Drenthe	TRUE	TRUE	R	S	S		S					S				S	S				S		R	S	R		S	S	S		S	S	S	R	S	S					S	S
2013-06-13	76	Male	a87a48ce422ab8223f3b51964761e9601746d870873590178d38e65b1a93e802	Staphylococcus hominis	Non-University	ICU	Groningen	TRUE	TRUE	R	R	R	R	R	R				R				R	R	R	R	R	R		R	S	R		S	S	R		R		R	R	R	R					S	R
2013-06-13	77	Male	6ffad18387ac2256a2480ea0559ef9dbc38d398e905a29a6a76236b3786a19ea	Staphylococcus hominis	Non-University	Clinical	Friesland	TRUE	TRUE	S	S	S											S	S				S		R	S	S	S	S	S	I				S	S	S	S					S	S
2013-06-13	77	Male	6ffad18387ac2256a2480ea0559ef9dbc38d398e905a29a6a76236b3786a19ea	Staphylococcus hominis	Non-University	Clinical	Friesland	FALSE	FALSE
2013-06-14	0	Male	b097c8a6b3185e631076e802fa1eb97eade2207f391e32a80a6b7d2fe4be89d9	Staphylococcus epidermidis	Non-University	Clinical	Friesland	TRUE	TRUE	S	S	S											S	S				S		S	S	S	S	S	S	R				S	S	S	S					S	S
2013-06-14	73	Male	5391a69cb57558e184d554477b34d3f71950236144e4995a4cb0c29bdf6596a5	Staphylococcus epidermidis	Non-University	Outward	Groningen	TRUE	TRUE	R	S	S		S					S				S	S				S		R	S	S		S	S	S		S	S	R	R	R	R					S	S
2013-06-14	73	Male	5391a69cb57558e184d554477b34d3f71950236144e4995a4cb0c29bdf6596a5	Staphylococcus epidermidis	Non-University	Outward	Groningen	FALSE	FALSE	R	S	S		S					S				S	S				S		R	S	S		S	S	S		S	S	R	R	R	R					S	S
2013-06-14	74	Male	7ce806bb288a4d56cb3f36f27812e0744f164f4586fd2d2366a59803666d05cf	Staphylococcus epidermidis	Non-University	Clinical	Groningen	TRUE	TRUE	R	R	R	R	R	R				R				S	R	R	R		S		R	S	S		S	R	R		R		R	R	R	R					S	S
2013-06-14	38	Male	e86cc9d65fd3c741053b44f84b9bcfb344a06f4d8cf6e6999f191bc1620b901f	Staphylococcus haemolyticus	University	Clinical	Groningen	TRUE	TRUE	S	S	S												S				S	S	R	S	S	S	S	S	S		S	S	S	S	S	S					S	S
2013-06-15	73	Male	5391a69cb57558e184d554477b34d3f71950236144e4995a4cb0c29bdf6596a5	Staphylococcus epidermidis	Non-University	Clinical	Groningen	FALSE	FALSE	R	S	S		S					S				S	S				S		S	S	S		S	S	S		S	S	R	R	R	R					S	S
2013-06-15	52	Male	ea53a5ce601c0bcac8a51f8b3b30926d9f08407637d22ca50182dd2ab04e91a8	Staphylococcus haemolyticus	Non-University	Clinical	Drenthe	TRUE	TRUE	R	R	R	R	R	R				R				R	R	R	R	R	R	S	R	S	R	R	S	S	R		R		R	R	R	R					S	S
2013-06-16	0	Male	02e82d234d4f0d6027c18b4332cf065b4354cd8b991ebbfe738d8926ef4ded2b	Staphylococcus epidermidis	University	ICU	Groningen	TRUE	TRUE	R	R	R											R	R	R	R	R	R	S	S	S	R	R	S	S	I		I		R	R	R	R					S	S
2013-06-16	71	Male	90f671634709c80799e55f68f74f059824dc510ee19d79c3176cde92ec6d26db	Staphylococcus epidermidis	Non-University	ICU	Friesland	TRUE	TRUE	R	R	R											S	S				S		S	S	S	S	S	S	I				S	R	S	S					R	S
2013-06-16	79	Male	6748072ada6ac63160c6709cfcbc10d3a941135f3cb63b0503fe31a300682b9a	Staphylococcus epidermidis	Non-University	ICU	Groningen	TRUE	TRUE	R	R	R	R	R	R				R				R	R	R	R	R	R		S	S	R		S	S	S		S	S	R	R	R	R					S	S
2013-06-17	61	Female	c8350f69956c7f43d2072cecc9c83992b9fd24ffdb50645086601abb76f4d287	Staphylococcus epidermidis	Non-University	Clinical	Friesland	TRUE	TRUE	R	R	R											S	S				S		S	S	R	I	S	R	S		S	S	S	S	S	S					S	S
2013-06-17	82	Male	0decd1bd07ce9c15d82771989b57cd874fce45ea8d0123dfd499942294cc1a4e	Staphylococcus epidermidis	Non-University	Clinical	Friesland	TRUE	TRUE	R	R	S											S	S				S		R	S	S	S	S	S	I				S	S	S	S					S	S
2013-06-17	61	Female	c8350f69956c7f43d2072cecc9c83992b9fd24ffdb50645086601abb76f4d287	Staphylococcus hominis	Non-University	Clinical	Friesland	TRUE	TRUE	R	R	R											S	R	R	R		S		R	S	R	R	S	S	R				R	R	R	R					S	S
2013-06-17	63	Male	8816fb5fc5ec2d9bac27365b9a35c62f0d1f21a3929446dd2c7ce00145db905b	Staphylococcus hominis	Non-University	Clinical	Friesland	TRUE	TRUE	R	S	S											S	S				S		R	S	S	S	S	S	I				R	S	R	R					S	S
2013-06-17	82	Male	0decd1bd07ce9c15d82771989b57cd874fce45ea8d0123dfd499942294cc1a4e	Staphylococcus hominis	Non-University	Clinical	Friesland	TRUE	TRUE	R	R	R											R	R	R	R		I		S	S	R	I	S	R	S		S	S	S	S	S	S					S	S
2013-06-17	84	Female	c0e648a91e31dd5e9fb845b05894621ae6fb58ea50340106664fbd1136446ba5	Staphylococcus hominis	Non-University	Clinical	Friesland	TRUE	TRUE
2013-06-17	84	Female	c0e648a91e31dd5e9fb845b05894621ae6fb58ea50340106664fbd1136446ba5	Staphylococcus hominis	Non-University	Clinical	Friesland	FALSE	FALSE	R	S	S											S	S				S		R	S	S	S	S	S	S		S	S	S	S	S	S					S	S
2013-06-18	0	Male	7036ec9f512b5e590f5ce9624618af63dbad677cad621f3fe9e41b52f99612d8	Staphylococcus epidermidis	University	ICU	Groningen	TRUE	TRUE	R	R	R											R	R	R	R	R	R	S	S	S	R	R	S	R	I		I		R	R	R	R					S	S
2013-06-18	38	Male	19fb2ee91b8aa9903e2a420c546e5d587474238a26cf5714b89eced6c684b864	Staphylococcus epidermidis	University	ICU	Groningen	FALSE	TRUE	R	R	R											R	R	R	R		S	S	S	S	S	S	S	S	S		S	S	S	S	S	S					S	S
2013-06-18	60	Female	3a94c72ead0acad39937ac2ef99f736de01d622db915d27d43eea6e6fbaf1b87	Staphylococcus epidermidis	University	Clinical	Groningen	FALSE	TRUE	R	R	R											R	R	R	R		S	S	S	S	R	I	S	S	S		S	S	S	S	S	S					S	S
2013-06-18	66	Female	0ea5599d53a7e9aa1e86ba7bf8630e106a1951a3113d1f7108560f4537b01102	Staphylococcus epidermidis	University	Clinical	Groningen	TRUE	TRUE	R	S	S											S	S				S	S	S	S	S	S	S	S	I		I		S	S	S	S					S	S
2013-06-18	79	Male	309ce15ef275f884af4c5b47192dcf48cf54406d36d0291525109fc828f84eed	Staphylococcus epidermidis	Non-University	Clinical	Groningen	TRUE	TRUE	R	R	R	R	R	R				R				S	S			R	R		S	S	R		S	S	R		R		R	R	R	R					R	S
2013-06-18	60	Female	3a94c72ead0acad39937ac2ef99f736de01d622db915d27d43eea6e6fbaf1b87	Staphylococcus haemolyticus	University	Clinical	Groningen	FALSE	TRUE	R	R	R											R	R	R	R	R	R	S	R	S	R	R	S	S	R		R		R	R	R	R					S	S
2013-06-18	79	Male	309ce15ef275f884af4c5b47192dcf48cf54406d36d0291525109fc828f84eed	Staphylococcus haemolyticus	Non-University	Clinical	Groningen	TRUE	TRUE	R	S	S		S					S				S	S			R	R		R	S	R		S	S	S		S	S	S	R	S	S					S	S
2013-06-18	38	Male	19fb2ee91b8aa9903e2a420c546e5d587474238a26cf5714b89eced6c684b864	Staphylococcus hominis	University	ICU	Groningen	TRUE	TRUE	R	R	R											S	R	R	R		S	S	R	S	R	I	S	R	R		R		R	R	R	R					S	S
2013-06-18	68	Male	05b9eb1821f8fbe0fefff35a5c86951b32bff285c4d98ea432aabf17594aced5	Staphylococcus hominis	Non-University	Clinical	Groningen	TRUE	TRUE	R	S	S		S					S				S	S				S		R	S	S		S	S	R		R		R	S	R	R					S	S
2013-06-19	44	Male	3864f5d19ce508493c322a067a2606f386ec1600b4de9dcd9147e463064bd072	Staphylococcus epidermidis	Non-University	ICU	Groningen	TRUE	TRUE	R	R	R	R	R	R				R				R	R	R	R	R	R		R	S	R		S	S	R		R		R	R	R	R					S	R
2013-06-19	44	Male	3864f5d19ce508493c322a067a2606f386ec1600b4de9dcd9147e463064bd072	Staphylococcus epidermidis	Non-University	ICU	Groningen	FALSE	TRUE	R	R	R	R	R	R				R				S	R	R	R		S		S	S	R		S	R	S		S	S	R	R	R	R					S	S
2013-06-19	73	Male	c260433805f7ed4820f660c126837636e8980be91fb410ac6de1c610c7c9bed8	Staphylococcus epidermidis	Non-University	Clinical	Drenthe	TRUE	TRUE	R	R	R	R	R	R				R				R	R	R	R		S	S	S	S	R	I	S	R	R		R		R	R	R	R					S	S
2013-06-19	83	Female	8b79aafb6943d44d7e6b342017dc1782de3f9e9b4d3175793fdcbf5d21b1dfa7	Staphylococcus hominis	Non-University	Clinical	Groningen	TRUE	TRUE	R	S	S		S					S				S	S				S		R	S	R		S	S	S		S	S	S	S	S	S					S	S
2013-06-20	38	Male	19fb2ee91b8aa9903e2a420c546e5d587474238a26cf5714b89eced6c684b864	Staphylococcus epidermidis	University	ICU	Groningen	FALSE	TRUE	R	R	R											R	R	R	R			S	S	S	R	I	S	S	R		R		R	R	R	R					S	S
2013-06-20	70	Male	1d15c98e049df42b3662cdaac4a917f7ee3c5ec6033662bfa4823d6603f80a9d	Staphylococcus epidermidis	University	Clinical	Groningen	FALSE	FALSE	R	R	R												S					S	S	S	R	R	S	S					R	R	R	R					R	S
2013-06-20	70	Male	1d15c98e049df42b3662cdaac4a917f7ee3c5ec6033662bfa4823d6603f80a9d	Staphylococcus epidermidis	University	Clinical	Groningen	FALSE	FALSE	R	R	R											S	S			R	R	S	S	S	R	R	S	S	I		I		R	R	R	R					R	S
2013-06-20	70	Male	1d15c98e049df42b3662cdaac4a917f7ee3c5ec6033662bfa4823d6603f80a9d	Staphylococcus epidermidis	University	Clinical	Groningen	FALSE	TRUE	R	S	S											R	R	R	R		S	S	S	S	R	R	S	R	I		I		R	R	R	R					R	R
2013-06-20	70	Male	1d15c98e049df42b3662cdaac4a917f7ee3c5ec6033662bfa4823d6603f80a9d	Staphylococcus epidermidis	University	Clinical	Groningen	FALSE	FALSE	R	S	S											R	R	R	R			S	S	S	R	R		R					R	R	R	R					R	R
2013-06-20	80	Female	2da161fc1da0e4b9bd61dd89a26c121a2c2b3fa0e65cbaa7f4bdddbd3a6458dc	Staphylococcus epidermidis	Non-University	Clinical	Drenthe	TRUE	TRUE	S	S	S		S					S				S	S				S		R	S	S		S	S	S		S	S	S	S	S	S					S	S
2013-06-20	87	Female	d91fdf9c7cdce7aec284019ab38a592feb902a12072b826ddb4ed2cc7a21309d	Staphylococcus epidermidis	Non-University	Clinical	Groningen	TRUE	TRUE	R	S	S		S					S				S	S				S		S	S	S		S	S	R		R		R	S	R	R					S	S
2013-06-20	63	Female	3125d98547fef58b7c1253471632878cc619bf3e1c4cb07690ba54ab5df4b95a	Staphylococcus hominis	Non-University	Clinical	Friesland	TRUE	TRUE	S	S	S											S	S				S		R	S	S	S	S	S	S		S	S	S	S	S	S					S	S
2013-06-20	63	Female	3125d98547fef58b7c1253471632878cc619bf3e1c4cb07690ba54ab5df4b95a	Staphylococcus hominis	Non-University	Clinical	Friesland	FALSE	FALSE
2013-06-21	75	Male	866f26e93e7fb00e6bd172fc910a6e7f96ecaaa8d4f48a403868d12dbc2511d8	Staphylococcus epidermidis	Non-University	Outward	Groningen	TRUE	TRUE	R	S	S		S					S				S	S				S		S	S	S		S	S	S		S	S	S	S	S	S					S	S
2013-06-21	75	Male	866f26e93e7fb00e6bd172fc910a6e7f96ecaaa8d4f48a403868d12dbc2511d8	Staphylococcus epidermidis	Non-University	Outward	Groningen	FALSE	FALSE	R	S	S		S					S				S	S				S		S	S	S		S	S	S		S	S	S	S	S	S					S	S
2013-06-21	75	Male	866f26e93e7fb00e6bd172fc910a6e7f96ecaaa8d4f48a403868d12dbc2511d8	Staphylococcus hominis	Non-University	Outward	Groningen	TRUE	TRUE	S	S	S		S					S				S	S				S		R	S	S		S	S	R		R		S	S	S	S					S	S
2013-06-21	75	Male	866f26e93e7fb00e6bd172fc910a6e7f96ecaaa8d4f48a403868d12dbc2511d8	Staphylococcus hominis	Non-University	Outward	Groningen	FALSE	FALSE	S	S	S		S					S				S	S				S		R	S	S		S	S	R		R		S	S	S	S					S	S
2013-06-22	90	Female	4b24d233a1483337f85f2b5780c23b5e565207eeb7f8a07edcbc9ed6eef51adf	Staphylococcus capitis	Non-University	Clinical	Drenthe	TRUE	TRUE			S		S			S	S	S	S	S	S	S					S	S	R		R				S		S	S	S	S	S	S	S	S			S	S
2013-06-22	80	Female	0aefe04e3173395790f6f0efc9f68d01ef4f03811b5eedbf917d7e2dce865b6d	Staphylococcus epidermidis	Non-University	Outward	Groningen	TRUE	TRUE	R	S	S		S					S				S	S				S		S	S	S		S	S	R		R		R	S	R	R					S	S
2013-06-22	90	Female	4b24d233a1483337f85f2b5780c23b5e565207eeb7f8a07edcbc9ed6eef51adf	Staphylococcus epidermidis	Non-University	Clinical	Drenthe	TRUE	TRUE			S		S			S	S	S	S	S	S	R	R	R	R		S	S			R		S		R		R		S	S	S	S	S	S			S	S
2013-06-22	67	Female	77a083b6a7c2646ffa333edb44b1eed3f1f05d7eb57cd438a7716983fb3e701c	Staphylococcus hominis	Non-University	Clinical	Drenthe	TRUE	TRUE	R		R	R	R	R				R				S	R	R	R	R	R		R	S	S		S	S	R		R		R	R	R	R					R	S
2013-06-22	80	Female	0aefe04e3173395790f6f0efc9f68d01ef4f03811b5eedbf917d7e2dce865b6d	Staphylococcus hominis	Non-University	Outward	Groningen	TRUE	TRUE	S	S	S		S					S				S	S				S		R	S	S		S	S	S		S	S	S	S	S	S					S	S
2013-06-22	80	Female	0aefe04e3173395790f6f0efc9f68d01ef4f03811b5eedbf917d7e2dce865b6d	Staphylococcus hominis	Non-University	Outward	Groningen	FALSE	TRUE	R	S	S		S					S				S	S				S		R	S	S		S	S	R		R		S	S	S	S					S	S
2013-06-22	92	Female	8d75d627d01fe860ea9d839f88d9b46b97d2e9379857507d8495dcbbf9192857	Staphylococcus hominis	Non-University	Clinical	Groningen	TRUE	TRUE	R	R	R	R	R	R				R				S	S			R	R		R	S	S		S	S	R		R		R	R	R	R					S	S
2013-06-23	67	Female	77a083b6a7c2646ffa333edb44b1eed3f1f05d7eb57cd438a7716983fb3e701c	Staphylococcus epidermidis	Non-University	Clinical	Drenthe	TRUE	TRUE	R	R	R	R	R	R				R				S	S			R	R		S	S	R		S	S	R		R		R	R	R	R					R	S
2013-06-23	67	Female	77a083b6a7c2646ffa333edb44b1eed3f1f05d7eb57cd438a7716983fb3e701c	Staphylococcus epidermidis	Non-University	Clinical	Drenthe	FALSE	FALSE	R	R	R	R	R	R				R				S	R	R	R	R	R		R	S	R		S	S	R		R		R	R	R	R					R	S
2013-06-23	0	Female	2094f2cbfc616a0f796ee063c38bc6ee5bcaa5d9b17fb5109004245d30ca9141	Staphylococcus warneri	Non-University	Clinical	Friesland	TRUE	TRUE	S	S	S											S	S				S		R	S	S	S	S	S	S		S	S	S	S	S	S					S	S
2013-06-24	32	Male	b2f2703f98504da34cdcdd8c98b44d76f146c306fc0c51235724392bd2284135	Staphylococcus capitis	University	ICU	Groningen	TRUE	TRUE	S	S	S											S	S				S	S	R	S	S	S	S	S	S		S	S	S	S	S	S					S	S
2013-06-24	32	Male	b2f2703f98504da34cdcdd8c98b44d76f146c306fc0c51235724392bd2284135	Staphylococcus capitis	University	ICU	Groningen	FALSE	FALSE	S	S	S											S	S				S	S	R	S	S	S	S	S	S		S	S	S	S	S	S					S	S
2013-06-24	36	Female	ed207adfb7e017600b333d13b8867d32ce6f18cb35aab81735d11466c6cd2898	Staphylococcus epidermidis	Non-University	Clinical	Friesland	TRUE	TRUE	R	S	S											S	S				S		S	S	S	S	S	S	I				R	S	R	R					S	S
2013-06-24	37	Female	4ce7e13c76e5182ad8bda16b7c52b123688c1deb3a649c494ceeb2da453d6fb1	Staphylococcus epidermidis	Non-University	Clinical	Groningen	TRUE	TRUE	R	R	R	R	R	R				R				S	R	R	R		S		S	S	R		S	R	S		S	S	R	R	R	R					R	S
2013-06-24	62	Female	64d4fc1f94231a2345028aa09e9c489f81bbec5f382345935c6bbdcab06353e7	Staphylococcus epidermidis	Non-University	ICU	Groningen	TRUE	TRUE	R	R	R	R	R	R				R				R	R	R	R	R	R		S	S	R		S	R	S		S	S	R	R	R	R					S	S
2013-06-24	62	Female	64d4fc1f94231a2345028aa09e9c489f81bbec5f382345935c6bbdcab06353e7	Staphylococcus hominis	Non-University	ICU	Groningen	TRUE	TRUE	R	R	R	R	R	R				R				S	R	R	R	R	R		R	S	R		S	S	R		R		R	R	R	R					S	S
2013-06-24	71	Male	0a13a12ff7e4966ec5e703e43acaa2d76dfb601800b9778dbf6d69edfb9d1cec	Staphylococcus hominis	Non-University	ICU	Groningen	TRUE	TRUE	S	S	S		S					S				S	S				S		R	S	S		S	S	S		S	S	R	R	R	R					S	S
2013-06-25	39	Female	df604d675fa25f55eb4710acb804ca881f8c068f5054f65a79e11d41f4171436	Staphylococcus epidermidis	Non-University	Clinical	Drenthe	TRUE	TRUE	R	S	S		S					S				S	S				S		S	S	S		S	S	R		R		R	S	R	R					S	S
2013-06-25	45	Female	baf6e5bf31262f5ddc41480646fce87891218cc05cdfcb9f2a7be1c28d56e79b	Staphylococcus epidermidis	Non-University	ICU	Friesland	TRUE	TRUE
2013-06-25	45	Female	baf6e5bf31262f5ddc41480646fce87891218cc05cdfcb9f2a7be1c28d56e79b	Staphylococcus epidermidis	Non-University	ICU	Friesland	FALSE	FALSE	R	S	R											R	R	R	R	R	R				R		S		S		S	S	R	R	R	R						S
2013-06-25	45	Female	baf6e5bf31262f5ddc41480646fce87891218cc05cdfcb9f2a7be1c28d56e79b	Staphylococcus epidermidis	Non-University	ICU	Friesland	FALSE	FALSE
2013-06-25	53	Male	5fd79516a15f7d82093b268a4ee2d7c30a7222701f0e5fe0f8648f37289dcfc5	Staphylococcus epidermidis	University	Clinical	Groningen	TRUE	TRUE	R	S	S											S	S				S	S	S	S	S	S	S	R					S		S	S					S	S
2013-06-25	53	Male	5fd79516a15f7d82093b268a4ee2d7c30a7222701f0e5fe0f8648f37289dcfc5	Staphylococcus epidermidis	University	Clinical	Groningen	FALSE	TRUE	R	S	S											S	S				S	S	S	S	S	S	S	S	S		S	S	S	S	S	S					R	S
2013-06-25	75	Male	e3e76a46935eb6dc40cdb16e1c6daff59b74ee58efcac25ab9c9c6ee3ca03a1f	Staphylococcus epidermidis	Non-University	Outward	Groningen	TRUE	TRUE	S	S	S		S					S				S	S				S		S	S	S		S	R	R		R		R	S	R	R					S	S
2013-06-25	77	Female	58a2ea662af6ded3717d69e58f506fabf349e7f9d922c9ff29c8f2fbbce93c05	Staphylococcus haemolyticus	Non-University	Clinical	Friesland	TRUE	TRUE	S	S	S											S	S				S		R	S	S	S	S	S	S		S	S	S	S	S	S					S	S
2013-06-26	45	Female	baf6e5bf31262f5ddc41480646fce87891218cc05cdfcb9f2a7be1c28d56e79b	Staphylococcus epidermidis	Non-University	ICU	Friesland	FALSE	FALSE
2013-06-26	45	Female	baf6e5bf31262f5ddc41480646fce87891218cc05cdfcb9f2a7be1c28d56e79b	Staphylococcus epidermidis	Non-University	ICU	Friesland	FALSE	FALSE
2013-06-26	61	Female	3da4accfdb8aea180fa2e4176969624b8a0fb6132449628d6991b4ed101160ca	Staphylococcus epidermidis	University	Outward	Groningen	TRUE	TRUE	R	R	R												S				S	S	S	S	S	S	S	S					R	S	R	R					S	S
2013-06-26	83	Female	bf519b6b15cd905feb33e749856c9fd02e2cf7de4e407c1723ac4c470a526858	Staphylococcus hominis	Non-University	Clinical	Friesland	TRUE	TRUE	R	R	R											S	S				S		R	S	R	I	S	S	S		S	S	R	S	R	R					R	S
2013-06-26	86	Female	61727cab5fa868c67aab0c1278eca65981a8adc6247335047af8408a624f9715	Staphylococcus hominis	Non-University	Clinical	Drenthe	TRUE	TRUE	R	S	S		S					S				S	S				S		R	S	S		S	S	R		R		R	R	R	R					S	S
2013-06-26	86	Female	61727cab5fa868c67aab0c1278eca65981a8adc6247335047af8408a624f9715	Staphylococcus hominis	Non-University	Clinical	Drenthe	FALSE	FALSE	R	S	S		S					S				S	S				S		R	S	S		S	S	R		R		R	R	R	R					S	S
2013-06-26	75	Male	2a3f00e28f77a34571cec0d30a515015f9f02c4ba2517ee02e8900230cbd4acf	Staphylococcus schleiferi	University	Clinical	Groningen	TRUE	TRUE	S	S	S											S	S				S	S	S	S	S	S	S	S	S		S	S	S	S	S	S					S	S
2013-06-27	22	Female	6b39152e8106bb9b012e249b443f7dec3d0b62944d8f493e5ba0b68d9a55c845	Staphylococcus epidermidis	University	Clinical	Groningen	TRUE	TRUE	R	R	R											S	S				S	S	S	S	S	S	S	S	R		R		R	R	R	R					S	S
2013-06-27	22	Female	6b39152e8106bb9b012e249b443f7dec3d0b62944d8f493e5ba0b68d9a55c845	Staphylococcus epidermidis	University	Clinical	Groningen	FALSE	FALSE	R	R	R											S	R	R	R		S	S	S	S	S	S	S	S	R		R		R	R	R	R					S	S
2013-06-27	22	Female	6b39152e8106bb9b012e249b443f7dec3d0b62944d8f493e5ba0b68d9a55c845	Staphylococcus epidermidis	University	Clinical	Groningen	FALSE	FALSE	R													S	R	R	R		S	S	S	S	S	S	S	S	R		R		R		R	R					S	S
2013-06-27	64	Female	e72f769ef89c30978e8cae0092c1f792fa3e9879e403eb8f9aab0bf184bfff00	Staphylococcus epidermidis	Non-University	ICU	Groningen	TRUE	TRUE	R	R	R	R	R	R				R				R	R	R	R	R	R		R	S	R		S	S	S		S	S	S	R	S	S					S	S
2013-06-28	22	Female	6b39152e8106bb9b012e249b443f7dec3d0b62944d8f493e5ba0b68d9a55c845	Staphylococcus epidermidis	University	Clinical	Groningen	FALSE	FALSE
2013-06-28	63	Female	8d8eff5eb55fdd32ab22f78a6a8b9ae2c98f7d8cca91a569a8aae5405a81330c	Staphylococcus epidermidis	University	Outward	Groningen	TRUE	TRUE	R	S	S											S	S				S	S	S	S	S	S	S	S	S		S	S	S	S	S	S					S	S
2013-06-28	71	Female	0a3da17ee2c92e49f76dcdc2ebb06af12311d98ed6e5441705ed737431e2d7f9	Staphylococcus epidermidis	Non-University	Outward	Groningen	TRUE	TRUE	R	R	R	R	R	R				R				S	S			R	R		S	S	R		S	S	R		R		R	R	R	R					S	S
2013-06-28	77	Male	6eaa19eff508cdb3984de78135a687730a55e92a9f5d02b6e0eef54c464fbb96	Staphylococcus epidermidis	Non-University	Clinical	Friesland	TRUE	TRUE	R	R	R											R	R	R	R		S		R	S	R	R	S	R	I				R	R	R	R					I	S
2013-06-28	43	Male	6851978a59231d8dcfaffbf7cdf391be7a055e75db747bb329d3708e2fcf5d76	Staphylococcus hominis	Non-University	Clinical	Drenthe	TRUE	TRUE	R	S	S		S					S				S	S				S		R	S	S		S	S	S		S	S	S	S	S	S					S	S
2013-06-28	71	Female	0a3da17ee2c92e49f76dcdc2ebb06af12311d98ed6e5441705ed737431e2d7f9	Staphylococcus hominis	Non-University	Outward	Groningen	TRUE	TRUE	R	S	S		S					S				S	S				S		R	S	R		S	S	R		R		R	R	R	R					S	S
2013-06-29	89	Female	f79ea25434efcb32c6119404d94ef0497853103ef7188e71c7dc36f507407f99	Staphylococcus capitis	Non-University	Outward	Groningen	TRUE	TRUE	S	S	S		S					S				S	S				S		R	S	S		S	S	S		S	S	S	S	S	S					R	S
2013-06-29	62	Female	09ad98b24add4b276101097fc0e45db6968830349d2f276d997fb44664725a14	Staphylococcus epidermidis	Non-University	ICU	Groningen	TRUE	TRUE	S	S	S		S					S				S	S				S		S	S	S		S	S	S		S	S	S	S	S	S					S	S
2013-06-29	70	Male	1092ff916924c9a2a92e91587575cce09407f8e8046054f2344c8504f4254e89	Staphylococcus epidermidis	Non-University	Clinical	Friesland	TRUE	TRUE	R	S	S											S	S				S		S	S	S	S	S	R	S		S	S	S	S	S	S					S	S
2013-06-29	89	Female	f79ea25434efcb32c6119404d94ef0497853103ef7188e71c7dc36f507407f99	Staphylococcus epidermidis	Non-University	Outward	Groningen	TRUE	TRUE	S	S	S		S					S				S	S				S		S	S	S		S	S	R		R		R	S	R	R					S	S
2013-06-29	79	Female	cbed146e7f5a05fd21b91880840e1b8730119045d632fd0beff5f00e333c5e11	Staphylococcus haemolyticus	Non-University	Clinical	Groningen	TRUE	TRUE			S		S			S	S	S	S	S	S	S	S			R	R				R		S		S		S	S	S	R	S	S	S	S			S	S
2013-06-29	62	Female	09ad98b24add4b276101097fc0e45db6968830349d2f276d997fb44664725a14	Staphylococcus hominis	Non-University	ICU	Groningen	TRUE	TRUE	S	S	S		S					S				S	S				S		R	S	S		S	S	S		S	S	S	S	S	S					S	S
2013-06-29	62	Female	09ad98b24add4b276101097fc0e45db6968830349d2f276d997fb44664725a14	Staphylococcus hominis	Non-University	ICU	Groningen	FALSE	FALSE	R	S	S		S					S				S	S				S		R	S	S		S	S	S		S	S	S	S	S	S					S	S
2013-06-30	80	Male	ac31e1738d6b05718a4e51540c26ce504ca6f6e76ef36cd8c8ba4e1098ad3255	Staphylococcus epidermidis	Non-University	ICU	Groningen	TRUE	TRUE	R	R	R	R	R	R				R				S	S				S		R	S	R		S		R		R		R	R	R	R					S	S
2013-06-30	35	Female	07868e5c783197e861c1f5d71d850f54cb869a2aeee516b3ad6bc94fa705dd00	Staphylococcus hominis	Non-University	Clinical	Overijssel	TRUE	TRUE	R	S	S		S					S				S	S				S		R	S	S		S	S	S		S	S	S	S	S	S					S	S
2013-06-30	80	Male	ac31e1738d6b05718a4e51540c26ce504ca6f6e76ef36cd8c8ba4e1098ad3255	Staphylococcus hominis	Non-University	ICU	Groningen	TRUE	TRUE	R	R	R	R	R	R				R				S	S			R	R		R	S	S		S	S	R		R		R	R	R	R					S	S
2013-06-30	0	Female	6c842207aa32670bf4191dba308c64b93e5ab115a65b3dc3a74e85a80668c5aa	Staphylococcus warneri	University	ICU	Groningen	TRUE	TRUE	R	S	S											S	S				S	S	R	S	S	S	S	S	S		S	S	S	S	S	S					S	S
2013-07-01	0	Female	bf91570ae20213d8dc06ccc8811a18af3687d14545127e9c730fb47d2fa34ef0	Staphylococcus capitis	University	ICU	Groningen	TRUE	TRUE	R	R	R											R	R	R	R		S	S	R	S	S	S	S	R	I		I		S	S	S	S					S	S
2013-07-01	66	Male	5f93bd9b9e3d26c85d697329a151d0a37d58e38c9636a10ea6f41292d23b00e6	Staphylococcus capitis	Non-University	Clinical	Friesland	TRUE	TRUE	S	S	S											S	S				S		R	S	S	S	S	S	S		S	S	S	S	S	S					S	S
2013-07-01	51	Female	043b51aa871f23324efcfd909f47bbffb998d75603197c814f777d2c35ffad33	Staphylococcus epidermidis	Non-University	ICU	Groningen	TRUE	TRUE	R	S	S		S					S				S	R	R	R		S		S	S	S		S	S	R		R		R	S	R	R					S	S
2013-07-01	51	Female	043b51aa871f23324efcfd909f47bbffb998d75603197c814f777d2c35ffad33	Staphylococcus epidermidis	Non-University	ICU	Groningen	FALSE	TRUE	S	S	S		S					S				S	S				S		S	S	S		S	S	R		R		S	S	S	S					S	S
2013-07-01	54	Female	6cdb468313e303a38f5fd1bb588bd0146583684557b74cdb3bd44f46dfcbc391	Staphylococcus epidermidis	Non-University	Clinical	Drenthe	TRUE	TRUE	R	R	R	R	R	R				R				R	R	R	R	R	R		S	S	R		S	R	S		S	S	S	R	S	S					S	S
2013-07-01	56	Male	112f87004b437da45cb76b1c0aa712528134dcd69ab9caf27106a5d1942d69f8	Staphylococcus epidermidis	University	ICU	Groningen	TRUE	TRUE	R	R	R											R	R	R	R		S	S	S	S	R	R	S	R	I		I		R	R	R	R					R	S
2013-07-01	56	Male	112f87004b437da45cb76b1c0aa712528134dcd69ab9caf27106a5d1942d69f8	Staphylococcus epidermidis	University	ICU	Groningen	FALSE	FALSE	R	R	R											R	R	R	R		S	S	S	S	R	R	S	R	I		I		R	R	R	R					R	S
2013-07-01	66	Male	5f93bd9b9e3d26c85d697329a151d0a37d58e38c9636a10ea6f41292d23b00e6	Staphylococcus epidermidis	Non-University	Clinical	Friesland	TRUE	TRUE	S	R	R											S	S				S		R	S	S	S	S	R	I				S	S	S	S					S	S
2013-07-01	78	Female	0f8ae64f7cae7e75393d8f60a95c7c72500986824d9d4f84bad422082fd0a116	Staphylococcus epidermidis	Non-University	Clinical	Friesland	TRUE	TRUE	R	S	S											S	S				S		S	S	S	S	S	S	S		S	S	S	S	S	S					S	S
2013-07-01	89	Female	50e9f6635d4a852cd4b39b69278c4474866247d1ea44bfc6af95b8b797f334f4	Staphylococcus epidermidis	Non-University	Clinical	Drenthe	TRUE	TRUE	R	S	S		S					S				S	S				S	S	S	S	S	S	S	S	R		R		S	S	S	S					S	S
2013-07-01	0	Male	4162b61e111960dbb794d64fc91dd996344237e0acd34206861800eb218a6eac	Staphylococcus hominis	University	Clinical	Groningen	TRUE	TRUE	R	R	R											S	S			R	R	S	R	S	R	R	S	S	R		R		R	S	R	R					S	S
2013-07-01	0	Male	4162b61e111960dbb794d64fc91dd996344237e0acd34206861800eb218a6eac	Staphylococcus hominis	University	Clinical	Groningen	FALSE	TRUE	R	R	R											R	R	R	R		S	S	R	S	R	R	S	S	R		R		R	S	R	R					S	S
2013-07-02	0	Male	54bbdbcae6f32f3f8ec444f82e8ae8af9469b0c9e5b6726a59ca2a3ef00ccad5	Staphylococcus capitis	University	ICU	Groningen	TRUE	TRUE	R	R	R											R	R	R	R		S	S	R	S	S	S	S	S					S	S	S	S					S	S
2013-07-02	28	Female	58cdac63d12ccc7da1c3fd6ae762969f1bb371416d242282fbc6212167b11407	Staphylococcus epidermidis	University	ICU	Groningen	TRUE	TRUE	R	R	R											S	R	R	R	R	R	S	S	S	R	R	S	R	I		I		R	R	R	R					R	S
2013-07-02	45	Female	baf6e5bf31262f5ddc41480646fce87891218cc05cdfcb9f2a7be1c28d56e79b	Staphylococcus epidermidis	Non-University	ICU	Friesland	FALSE	FALSE		S
2013-07-02	76	Female	5d0bd49dadd3a65edce1725c2208cbef64cd6cefd79e5ae244d94d5e5049e7a1	Staphylococcus hominis	Non-University	Clinical	Drenthe	TRUE	TRUE	R	R	R	R	R	R				R				S	S			R	R		R	S	S		S	S	R		R		R	S	R	R					S	S
2013-07-03	47	Male	d11fa8993a7a81f47c12816330163a72e0b4ec6eeb8f57ab73aa888eafa9fd1b	Staphylococcus epidermidis	Non-University	Clinical	Drenthe	TRUE	TRUE	R	R	R	R	R	R				R				R	R	R	R	R	R		S	S	R		S	R	S		S	S	R	R	R	R					S	S
2013-07-03	56	Male	112f87004b437da45cb76b1c0aa712528134dcd69ab9caf27106a5d1942d69f8	Staphylococcus epidermidis	University	ICU	Groningen	FALSE	TRUE	R	R	R											R	R	R	R	R	R	S	S	S	R	R	S	R	I		I		R	R	R	R					R	S
2013-07-03	56	Male	112f87004b437da45cb76b1c0aa712528134dcd69ab9caf27106a5d1942d69f8	Staphylococcus epidermidis	University	ICU	Groningen	FALSE	FALSE	R	R	R											R	R	R	R	R	R	S	S	S	R	R	S	R					R	R	R	R					R	S
2013-07-03	60	Female	1c688173dcacb221d3cb65c3de0d02c3e473ae2090dc08885ed612264be3a786	Staphylococcus epidermidis	University	ICU	Groningen	TRUE	TRUE	R	R	R											R	R	R	R	R	R	S	S	S	R	R	S	R	S		S	S	R	R	R	R					R	S
2013-07-03	74	Male	cbbdc73d94fedf1462a16147ecd373ece3e0d5d01d57866c2fb9a7bf3b2d88e3	Staphylococcus epidermidis	Non-University	Clinical	Friesland	TRUE	TRUE	R	S	S											S	S				S		S	S	S	S	S	S	I				S	S	S	S					S	S
2013-07-03	62	Female	0f5ae01a4a0def746f165df2c85f2ecf3e50089480ec3f81598f7adf0bce891f	Staphylococcus hominis	University	Outward	Groningen	TRUE	TRUE	R	S	S											S	S				S	S	R	S	S	S	S	S	S		S	S	S	S	S	S					S	S
2013-07-03	74	Male	cbbdc73d94fedf1462a16147ecd373ece3e0d5d01d57866c2fb9a7bf3b2d88e3	Staphylococcus hominis	Non-University	Clinical	Friesland	TRUE	TRUE	R	S	S											S	S				S		R	S	S	S	S	S	R				S	S	S	S					S	S
2013-07-03	74	Male	cbbdc73d94fedf1462a16147ecd373ece3e0d5d01d57866c2fb9a7bf3b2d88e3	Staphylococcus hominis	Non-University	Clinical	Friesland	FALSE	TRUE	R	S	S											S	S				S		R	S	S	S	S	S	S		S	S	S	S	S	S					S	S
2013-07-03	79	Male	c4e24a41b1060356e50d557a1c9ea99bac48ee6b0a2e6c75fc44f85b1c1e3f67	Staphylococcus hominis	Non-University	Clinical	Friesland	TRUE	TRUE	R	R	R											R	R	R	R		S		R	S	S	S	S	S	S		S	S	R	R	R	R					S	S
2013-07-03	81	Female	96abee547c99a7ce5c8ae562b6a41218312c959a51509d1e1e7e12cb17f482cc	Staphylococcus hominis	Non-University	Clinical	Groningen	TRUE	TRUE	R	R	R	R	R	R				R				S	S			R	R		R	S	R		S	S	R		R		R	R	R	R					S	S
2013-07-04	21	Female	dd91aea7fbe251a903e9affdadaafbabb1512f16c188624ccc792916f6626359	Staphylococcus epidermidis	University	Outward	Groningen	TRUE	TRUE	R	S	S											S	S				S	S	S	S		S	S	R	S		S	S	S	S	S	S					S	S
2013-07-04	21	Female	dd91aea7fbe251a903e9affdadaafbabb1512f16c188624ccc792916f6626359	Staphylococcus hominis	University	Outward	Groningen	TRUE	TRUE	R	S	S											S	S				S	S	R	S	S	S	S	S	S		S	S	S	S	S	S					S	S
2013-07-04	51	Female	ee0b1d8b1b6b6c613f8ea6447a19c6b8dde4e6ca3dc9d03340a9ce37befbbdc9	Staphylococcus hominis	Non-University	Clinical	Overijssel	TRUE	TRUE	R	R	R	R	R	R				R				R	R	R	R	R	R		R	S	R		S	S	R		R		R	R	R	R					S	S
2013-07-04	67	Female	93e80719161ceb7fd5f899438deb45f23c2cf8cc37b0a7a0861c48661a6bf820	Staphylococcus hominis	Non-University	Clinical	Friesland	TRUE	TRUE	R	R	R											S	R	R	R		S		R	S	R	R	S	R	S		S	S	R	R	R	R					S	S
2013-07-05	84	Male	1beb33bc07eb7abc07f78dc2aa40e6b8369ee1ec1a60b4915ff702a740b4a0dd	Staphylococcus epidermidis	Non-University	Clinical	Groningen	TRUE	TRUE	R	S	S		S					S				S	S			R	R		R	S	S		S	S	R		R		S	S	S	S					S	S
2013-07-05	59	Female	3882ee5e6e00f3a85cb0bd3cacc4df6bb0c85e1c67ebb725a44da766d1ffc4a9	Staphylococcus hominis	Non-University	Clinical	Drenthe	TRUE	TRUE	R	S	S		S					S				S	S				S		R	S	S		S	S	S		S	S	R	S	R	R					S	S
2013-07-05	61	Male	5c4eb3641b4a3242966d77ea1a833bd8fd51e6c577ad0a919200e7ab6fa0277a	Staphylococcus hominis	University	Outward	Groningen	TRUE	TRUE	R													S	R	R	R	R	R	S	S	S	S	S	S	R					R	S	R	R					S	S
2013-07-05	74	Female	24a0846a4c66c92585814c5e4c2e824eae4c6634e01eb405d334c51b9416cf54	Staphylococcus hominis	Non-University	ICU	Groningen	TRUE	TRUE	R	R	R	R	R	R				R				R	R	R	R	R	R		R	S	R		S	S	S		S	S	R	R	R	R					R	S
2013-07-05	84	Male	1beb33bc07eb7abc07f78dc2aa40e6b8369ee1ec1a60b4915ff702a740b4a0dd	Staphylococcus hominis	Non-University	Clinical	Groningen	TRUE	TRUE	R	S	S		S					S				S	S				S		R	S	S		S	S	S		S	S	S	S	S	S					S	S
2013-07-05	85	Male	3f465a7358e50b3a6da193363a1829b3115ae28a7d33aaf1106464da771c3b7d	Staphylococcus hominis	Non-University	Clinical	Friesland	TRUE	TRUE	R	S	S											S	R	R	R		S		R	S	S	S	S	S	R				S	S	S	S					S	I
2013-07-06	3	Female	af07ea749aef32244a0c2074cc2daaf01306fdc8e494ec6c414bbe103b34d3d2	Staphylococcus epidermidis	University	Clinical	Groningen	TRUE	TRUE	R	R	R											R	R	R	R		S	S	R	S	R	R	S	S	I		I		S	S	S	S					R	S
2013-07-07	62	Female	09ad98b24add4b276101097fc0e45db6968830349d2f276d997fb44664725a14	Staphylococcus epidermidis	Non-University	ICU	Groningen	FALSE	TRUE	R	R	R	R	R	R				R				S	S				S		S	S	R		S	S	S		S	S	R	R	R	R					S	S
2013-07-07	73	Female	940cb262bbf5fa6424ea9abe3de79521bff1b96c2d2a123cab9de7a922d76c65	Staphylococcus epidermidis	University	Outward	Groningen	TRUE	TRUE	R	R	R											R	R	R	R	R	R	S	S	S	R	I	S	R	S		S	S	S		S	S					S	S
2013-07-07	62	Female	09ad98b24add4b276101097fc0e45db6968830349d2f276d997fb44664725a14	Staphylococcus haemolyticus	Non-University	ICU	Groningen	TRUE	TRUE	R	R	R	R	R	R				R				S	S			R	R		R	S	R		S	S	R		R		R	S	R	R					S	S
2013-07-07	23	Male	a8d5383df5e95880f73aa450be0b3f92c11064a36c24279b82365c49bb2a4207	Staphylococcus lugdunensis	University	Clinical	Groningen	TRUE	TRUE	R	S	S											S	S				S	S	S	S	S	S	S	S	S		S	S	S	S	S	S					S	S
2013-07-08	80	Male	5df97c11fe7f320738dc3308c9ecb241fc5d0ab1d16e41fe2d139d1aec03725f	Staphylococcus epidermidis	Non-University	Clinical	Drenthe	TRUE	TRUE	R	R	R	R	R	R				R				R	R	R	R	R	R		S	S	R		S	R	S		S	S	R	R	R	R					S	S
2013-07-08	82	Female	1350aa9ae379c5cf552b7524fe33a3f9512a495f9feeca5ed99d4880bf27e90f	Staphylococcus epidermidis	Non-University	Clinical	Friesland	TRUE	TRUE	R	R	R											R	R	R	R		S		S	S	R	I	S	R	S		S	S	S	S	S	S					S	S
2013-07-09	1	Male	fda72e20e6bb644ea4a3b246fdbfbc246f1b3677ce68d602380f08dadec9c60d	Staphylococcus epidermidis	University	Outward	Groningen	TRUE	TRUE	S	S	S											S	S				S	S	S	S	S	S	S	S	I		I		R	S	R	R					R	S
2013-07-09	50	Male	aa82e02bd8703325d2f7efc8ebff2c0b4a95d9817327a2ee017f688478a86416	Staphylococcus epidermidis	Non-University	Clinical	Overijssel	TRUE	TRUE	S	S	S		S					S				S	S				S		R	S	S		S	S	S		S	S	S	S	S	S					S	S
2013-07-09	51	Male	a687aa7ac68a7d10827294cef79941d0d752a64b1945e664dc45a9e3b14ec56c	Staphylococcus epidermidis	University	Clinical	Groningen	TRUE	TRUE	R	R	R											R	R	R	R	R	R	S	S	S	R	R	S	R	R		R		S	S	S	S					R	S
2013-07-09	51	Male	a687aa7ac68a7d10827294cef79941d0d752a64b1945e664dc45a9e3b14ec56c	Staphylococcus epidermidis	University	Clinical	Groningen	FALSE	TRUE	R	R	R											R	R	R	R	R	R	S	S	S	R	R	S	S	R		R		S	S	S	S					R	S
2013-07-09	51	Male	a687aa7ac68a7d10827294cef79941d0d752a64b1945e664dc45a9e3b14ec56c	Staphylococcus epidermidis	University	Clinical	Groningen	FALSE	FALSE	R	R	R											R	R	R	R	R	R	S	S	S	R	R	S	S	I		I		S	S	S	S					R	S
2013-07-09	57	Male	92b7cc015952f41ec7526aa08c274503ae95d94ff1549647c929a269dcd94b26	Staphylococcus epidermidis	Non-University	Clinical	Friesland	TRUE	TRUE	R	R	R											R	R	R	R	R	R		S	S	R	I	S	S	R				R	R	R	R					R	I
2013-07-09	57	Male	92b7cc015952f41ec7526aa08c274503ae95d94ff1549647c929a269dcd94b26	Staphylococcus epidermidis	Non-University	Clinical	Friesland	FALSE	FALSE
2013-07-09	58	Male	a8fc06d897f037697daae9bac39ecd89534407b4f8fb0d3247a57e7fbde148b1	Staphylococcus epidermidis	University	ICU	Groningen	TRUE	TRUE	R	R	R											R	R	R	R	R	R	S	S	S	R	I	S	R	S		S	S	R	R	R	R					S	S
2013-07-09	0	Male	82469e8aa71ea08b07bac5221969722072c73e7b600c1bd295e6b8d2129dd6ab	Staphylococcus hominis	University	Clinical	Groningen	TRUE	TRUE	R	S	S											S	S				S	S	R	S	S	S	S	S	I		I		R	S	R	R					R	S
2013-07-09	57	Male	92b7cc015952f41ec7526aa08c274503ae95d94ff1549647c929a269dcd94b26	Staphylococcus hominis	Non-University	Clinical	Friesland	TRUE	TRUE	R	S	S											S	S				S		R	S	S	S	S	S	R				S	S	S	S					S	S
2013-07-09	57	Male	92b7cc015952f41ec7526aa08c274503ae95d94ff1549647c929a269dcd94b26	Staphylococcus hominis	Non-University	Clinical	Friesland	FALSE	FALSE
2013-07-10	63	Male	e164bcb0cc551c09173e368c2c624e1d0c1c1e40e0ee70986aefcd5013d05a6b	Staphylococcus capitis	Non-University	Clinical	Overijssel	TRUE	TRUE	R	S	S		S					S				S	S				S		R	S	S		S	S	S		S	S	S	S	S	S					S	S
2013-07-10	82	Male	8004d5c1b2f680204a0029b8e6982d9f8115b84730e952ef822e319c76cd40f6	Staphylococcus hominis	Non-University	Clinical	Groningen	TRUE	TRUE	R	S	S		S					S				S	S				S		R	S	S		S	S	S		S	S	S	S	S	S					S	S
2013-07-11	56	Female	8acb1b6472ad1772a47dc54e26b2811d58c87d7db56d0e41894ea33ddfe65fbc	Staphylococcus epidermidis	University	Clinical	Groningen	TRUE	TRUE	R	R	R											R	R	R	R		S	S	S	S	R	I	S	R	S		S	S	R	S	R	R					S	S
2013-07-11	70	Male	c4cbb45bd2884edb08fb2607ab9aefbf5ac15c293eb46200b92176ba3dc7614e	Staphylococcus epidermidis	Non-University	Clinical	Friesland	TRUE	TRUE	R	R	R											R	R	R	R		S		S	S	R	I	S	S	I				R	R	R	R					S	S
2013-07-11	56	Female	8acb1b6472ad1772a47dc54e26b2811d58c87d7db56d0e41894ea33ddfe65fbc	Staphylococcus hominis	University	Clinical	Groningen	TRUE	TRUE	R	R	R											S	R	R	R		S	S	R	S	R	R	S	S	R		R		R	R	R	R					S	S
2013-07-11	56	Female	8acb1b6472ad1772a47dc54e26b2811d58c87d7db56d0e41894ea33ddfe65fbc	Staphylococcus hominis	University	Clinical	Groningen	FALSE	FALSE	R	R	R											S	R	R	R		S	S	R	S	R	R	S	S	R		R		R	R	R	R					S	S
2013-07-11	3	Male	4d3e4c31cf3cf1f412483ce2c34f079e8a790aecbfedff8cb82982f64b6f521d	Staphylococcus warneri	University	Clinical	Groningen	TRUE	TRUE	R	S	S											S	S				S	S	R	S	S	S	S	S	S		S	S	S	S	S	S					S	S
2013-07-12	38	Male	dc2603f73887e45ad68d5b127d3dab62986a864cb8551f010be87baf3362c84b	Staphylococcus epidermidis	University	Outward	Groningen	TRUE	TRUE	R	S	S											S	S				S	S	S	S	S	S	S	S	I		I		S	S	S	S					S	S
2013-07-12	62	Female	09ad98b24add4b276101097fc0e45db6968830349d2f276d997fb44664725a14	Staphylococcus epidermidis	Non-University	ICU	Groningen	FALSE	TRUE	R	R	R	R	R	R				R				R	R	R	R	R	R		S	S	R		S	R	S		S	S	R	R	R	R					S	S
2013-07-12	60	Female	f22514a02f73461d1e14250403397d0a90f4063fa5ccc7c3daad7f966fc61fd2	Staphylococcus hominis	Non-University	Clinical	Friesland	TRUE	TRUE	R		S											S	S				S		R	S	S	S	S	S	S		S	S	S	S	S	S					S	S
2013-07-12	82	Female	22110e5f1643cb4462e55ce46f2bad5414a58c9e1db11b099657c37e8975a9b1	Staphylococcus hominis	Non-University	Clinical	Friesland	TRUE	TRUE	R	S	S											S	S			R	R		R	S	S	S	S	S	R				S	S	S	S					S	S
2013-07-12	82	Female	22110e5f1643cb4462e55ce46f2bad5414a58c9e1db11b099657c37e8975a9b1	Staphylococcus hominis	Non-University	Clinical	Friesland	FALSE	TRUE	S	S	S											S	S				S		R	S	S	S	S	S	S		S	S	S	S	S	S					S	S
2013-07-12	75	Female	2017b263e4eca43bf00fc6836e37e92e13e1359972b8b79ab77363232449aa5a	Staphylococcus lugdunensis	Non-University	Clinical	Drenthe	TRUE	TRUE	R	S	S		S					S				S	S				S		S	S	S		S	S	S		S	S	S	S	S	S					S	S
2013-07-13	88	Male	46b5719a13b768c5e29c54232ed6f5efdb60cec7ba9b46a75243cf8b91167138	Staphylococcus capitis	Non-University	Clinical	Friesland	TRUE	TRUE	S	S	S											S	S				S		R	S	S	S	S	S	I				S	S	S	S					S	S
2013-07-13	50	Female	98c981dca6daaabf3b6aca462b3a32d05fc931a1912c8d2e5d1655de90a92035	Staphylococcus epidermidis	University	Clinical	Groningen	TRUE	TRUE	R	R	R											R	R	R	R			S	S	S	R	R	S	R	I		I		R	R	R	R					R	S
2013-07-13	88	Male	46b5719a13b768c5e29c54232ed6f5efdb60cec7ba9b46a75243cf8b91167138	Staphylococcus epidermidis	Non-University	Clinical	Friesland	TRUE	TRUE	S	S	S											S	S				S		S	S	S	S	S	S	S		S	S	S	S	S	S					S	S
2013-07-13	59	Male	014787b74152e046b52007ca9223feb38e042608f1ffede52d8483207c21bb6e	Staphylococcus haemolyticus	University	Clinical	Groningen	TRUE	TRUE	R	R	R											R	R	R	R	R	R	S	R	S	R	R	S	R	R		R		R	S	R	R					S	S
2013-07-14	62	Female	d1deb58214d8fcb1d3256eb202948ed169200b78273458637f07fb65a0b7ff4a	Staphylococcus epidermidis	Non-University	Clinical	Drenthe	TRUE	TRUE	R	R	R	R	R	R				R				R	R	R	R	R	R		R	S	R		S	S	R		R		R	R	R	R					S	S
2013-07-14	62	Female	d1deb58214d8fcb1d3256eb202948ed169200b78273458637f07fb65a0b7ff4a	Staphylococcus epidermidis	Non-University	Clinical	Drenthe	FALSE	FALSE	R	R	R	R	R	R				R				S	R	R	R	R	R		R	S	R		S	S	R		R		R	R	R	R					S	S
2013-07-14	68	Female	c8c39abd80e741ac54ff7faef6e609b7433c9058b311c028f50221472c5cf35c	Staphylococcus epidermidis	University	Clinical	Groningen	TRUE	TRUE	R	R	R											R	R	R	R	R	R	S	S	S	R	I	S	S	I		I		R	R	R	R					S	S
2013-07-14	68	Female	c8c39abd80e741ac54ff7faef6e609b7433c9058b311c028f50221472c5cf35c	Staphylococcus epidermidis	University	Clinical	Groningen	FALSE	FALSE	R	R	R											R	R	R	R	R	R	S	S	S	R	I	S	S	I		I		R	R	R	R					S	S
2013-07-14	62	Female	bbf6042ec5263b9120e3d77c61f3bbd14801e0895fd591662301bf036c2cf442	Staphylococcus hominis	Non-University	Clinical	Friesland	TRUE	TRUE	S													S	S				S		S	S	R	S	S	S					S	S	S	S					S	S
2013-07-15	81	Male	0d8be16be2d8ca626da9e016abb5b006f6c759d22ee1c9e5066ab1f12a85afe5	Staphylococcus capitis	Non-University	ICU	Groningen	TRUE	TRUE	S	S	S		S					S				S	S				S		R	S	S		S	S	S		S	S	S	I	S	S					S	S
2013-07-15	68	Female	c8c39abd80e741ac54ff7faef6e609b7433c9058b311c028f50221472c5cf35c	Staphylococcus epidermidis	University	Clinical	Groningen	FALSE	FALSE
2013-07-15	68	Female	c8c39abd80e741ac54ff7faef6e609b7433c9058b311c028f50221472c5cf35c	Staphylococcus epidermidis	University	Clinical	Groningen	FALSE	FALSE	R	R	R											R	R	R	R	R	R	S	S	S	R	I	S	S	I		I		R	R	R	R					S	S
2013-07-15	84	Female	2522517758f39ccd2b4797384cf595fc3973ad6dd6f3bac97c8c84c63f689cfe	Staphylococcus epidermidis	Non-University	Clinical	Drenthe	TRUE	TRUE			S		S									S																	R		R	R
2013-07-15	89	Female	3c9cf9457d1d5e193099eed89c4415349595e4018de9ed6322dc3caa3e7dfaaf	Staphylococcus epidermidis	Non-University	ICU	Drenthe	TRUE	TRUE	R	R	R	R	R	R				R				R	R	R	R		S		S	S	R		S	R	R		R		R	R	R	R					S	S
2013-07-16	0	Male	2b7f3d9e6e1eb2850fe7208c18b59fe3adcdeddd6748481cfe4bc76119ecf4fd	Staphylococcus epidermidis	Non-University	Clinical	Friesland	TRUE	TRUE	R	R	R											S	S				S		S	S	R	I	S	R	S		S	S	R	R	R	R					S	S
2013-07-16	43	Male	f5b0c430be65563a0fc2f4a18646d0489d8dbfe43b1aa61cbccdecc5f3d4aa1f	Staphylococcus epidermidis	University	Clinical	Groningen	TRUE	TRUE	R	S	S											S	S				S	S	S	S	S	S	S	S	I		I		S	S	S	S					S	S
2013-07-16	60	Female	fe8522967ef08a52cdf21e89934dfb406a44e375453910286e2df29acef8ab8f	Staphylococcus epidermidis	Non-University	Clinical	Friesland	TRUE	TRUE
2013-07-16	60	Female	fe8522967ef08a52cdf21e89934dfb406a44e375453910286e2df29acef8ab8f	Staphylococcus epidermidis	Non-University	Clinical	Friesland	FALSE	FALSE	R	S	S											S	S				S		S	S	S	S	S	R	S		S	S	S	S	S	S					S	S
2013-07-16	11	Female	936c4bb325a76fe4b96c67cee5c165fcd0e22afbd4b918cf01ab18d3bd8a6006	Staphylococcus warneri	University	Clinical	Groningen	TRUE	TRUE	R	R	R											R	R	R	R		S	S	R	S	S	S	S	S	S		S	S	S	S	S	S					S	S
2013-07-17	12	Female	37a0da577e9478f2559db3890ce3fc27fc46c9c957290a689f7726dfa25a4947	Staphylococcus epidermidis	University	Clinical	Groningen	TRUE	TRUE	R	S	S											S	S				S	S	S	S	S	S	S	S	R		R		S	S	S	S					S	S
2013-07-17	31	Male	fcd661d460e6a8fca1f7792cfef3f77810eed9a4d701f12f5b12d8d136b8ba78	Staphylococcus epidermidis	Non-University	Clinical	Friesland	TRUE	TRUE
2013-07-17	31	Male	fcd661d460e6a8fca1f7792cfef3f77810eed9a4d701f12f5b12d8d136b8ba78	Staphylococcus epidermidis	Non-University	Clinical	Friesland	FALSE	FALSE	S	S	S											S	S				S		S	S	S	S	S	S	S		S	S	R	S	R	R					S	S
2013-07-17	37	Female	4ce7e13c76e5182ad8bda16b7c52b123688c1deb3a649c494ceeb2da453d6fb1	Staphylococcus epidermidis	Non-University	Clinical	Groningen	FALSE	TRUE	R	R	R	R	R	R				R				S	R	R	R		S		S	S	S		S	S	S		S	S	R	R	R	R					R	S
2013-07-17	50	Female	1aa145513c459f454ce6402e67c64c210be97d7709d9641f74f471539e915f68	Staphylococcus epidermidis	Non-University	Clinical	Drenthe	TRUE	TRUE	S	S	S		S					S				S	S				S		S	S	S		S	S	S		S	S	S	S	S	S					R	S
2013-07-17	50	Female	1aa145513c459f454ce6402e67c64c210be97d7709d9641f74f471539e915f68	Staphylococcus epidermidis	Non-University	Clinical	Drenthe	FALSE	FALSE	S	S	S		S					S				S	S				S		S	S	S		S	S	S		S	S	S	S	S	S					R	S
2013-07-17	84	Male	dcbb545434858ac7094e8eaadd12496e6f8baf07f7399cf417e2ed1c2a76f601	Staphylococcus epidermidis	University	Outward	Groningen	TRUE	TRUE	R	S	S											S	S				S	S	S	S	S	S	S	S	R		R		R	R	R	R					S	S
2013-07-17	85	Male	86ac8b81e7151b9a96a2bd523282b8dbbebdd6932675e6137c0ba29e54392cc7	Staphylococcus epidermidis	Non-University	Clinical	Friesland	TRUE	TRUE	R	R	R											R	R	R	R		S		S	S	R	I	S	S	S		S	S	R	R	R	R					S	S
2013-07-17	85	Male	86ac8b81e7151b9a96a2bd523282b8dbbebdd6932675e6137c0ba29e54392cc7	Staphylococcus epidermidis	Non-University	Clinical	Friesland	FALSE	TRUE	R	R	R											R	R	R	R		S		S	S	R	I	S	R	R				R	R	R	R					R	S
2013-07-17	12	Female	37a0da577e9478f2559db3890ce3fc27fc46c9c957290a689f7726dfa25a4947	Staphylococcus hominis	University	Clinical	Groningen	TRUE	TRUE	R	S	S											S	S				S	S	R	S	S	S	S	S	S		S	S	S	S	S	S					S	S
2013-07-17	31	Male	fcd661d460e6a8fca1f7792cfef3f77810eed9a4d701f12f5b12d8d136b8ba78	Staphylococcus hominis	Non-University	Clinical	Friesland	TRUE	TRUE	R	S	S											S	S				S		R	S	S	S	S	S	R				S	S	S	S					S	S
2013-07-17	31	Male	fcd661d460e6a8fca1f7792cfef3f77810eed9a4d701f12f5b12d8d136b8ba78	Staphylococcus hominis	Non-University	Clinical	Friesland	FALSE	TRUE	R	S	S											S	S				S		R	S	S	S	S	S	S		S	S	S	S	S	S					S	S
2013-07-17	31	Male	fcd661d460e6a8fca1f7792cfef3f77810eed9a4d701f12f5b12d8d136b8ba78	Staphylococcus hominis	Non-University	Clinical	Friesland	FALSE	FALSE
2013-07-17	31	Male	fcd661d460e6a8fca1f7792cfef3f77810eed9a4d701f12f5b12d8d136b8ba78	Staphylococcus hominis	Non-University	Clinical	Friesland	FALSE	FALSE
2013-07-17	67	Male	7ec1d4d7bee42d7bfd26fc881d711b2e63978c2f46a98e968994bbf6fa1520df	Staphylococcus hominis	Non-University	Clinical	Groningen	TRUE	TRUE	R	S	S		S					S				S	S				S		R	S	S		S	S	R		R		R	R	R	R					S	S
2013-07-17	81	Female	ce4a5b9e2c996f631a16347c4ddddccb2e696f48c45a319ca66da9d07ddbda31	Staphylococcus hominis	Non-University	Clinical	Overijssel	TRUE	TRUE	R	S	S		S					S				S	S				S		R	S	S		S	R	R		R		R	R	R	R					S	S
2013-07-17	84	Male	dcbb545434858ac7094e8eaadd12496e6f8baf07f7399cf417e2ed1c2a76f601	Staphylococcus hominis	University	Outward	Groningen	TRUE	TRUE	R	R	R											S	R	R	R		S	S	R	S	R	R	S	S	R		R		R	R	R	R					S	S
2013-07-18	59	Male	b07acf57a78d01e40154e6fb11568c3edb926750bd73ff2b6328dee69af5671a	Staphylococcus capitis	University	Clinical	Groningen	TRUE	TRUE	R	S	S											S	S				S	S	R	S	S	S	S	S	S		S	S	S	S	S	S					S	S
2013-07-18	68	Male	b2543ac01146b574284e6f08ca84e5e0929c37da3290bd661cfff1c5367ee679	Staphylococcus capitis	University	ICU	Groningen	TRUE	TRUE	S	S	S											S	S				S	S	R	S	S	S	S	S	S		S	S	S	S	S	S					S	S
2013-07-18	43	Male	62a05877bc926618cb2dfd512684628f8d0153ad8fa62844e92e7ea73881ab5c	Staphylococcus epidermidis	Non-University	ICU	Drenthe	TRUE	TRUE	R	S	S		S					S				S	S				S		S	S	S		S	S	S		S	S	R	S	R	R					S	S
2013-07-18	43	Male	62a05877bc926618cb2dfd512684628f8d0153ad8fa62844e92e7ea73881ab5c	Staphylococcus epidermidis	Non-University	ICU	Drenthe	FALSE	FALSE	S	S	S		S					S				S	S				S		S	S	S		S	S	S		S	S	R	S	R	R					S	S
2013-07-18	53	Female	299f85cf0aa237640f58fe96529e13dd6f844212658162e609186d85560377c0	Staphylococcus epidermidis	Non-University	Clinical	Drenthe	TRUE	TRUE	R	R	R	R	R	R				R				R	R	R	R		S		S	S	S		S	S	S		S	S	R	S	R	R					S	S
2013-07-18	63	Male	04fc4a6b51105225fd5d7e3c33f79ef937178648dfa019605dda49b00aa7c4aa	Staphylococcus epidermidis	Non-University	Clinical	Friesland	TRUE	TRUE	R	S	S											S	S				S		S	S	R	R	S	S	I				R	S	R	R					S	S
2013-07-18	63	Male	04fc4a6b51105225fd5d7e3c33f79ef937178648dfa019605dda49b00aa7c4aa	Staphylococcus epidermidis	Non-University	Clinical	Friesland	FALSE	FALSE
2013-07-18	71	Male	e6f91d84122acae8e27c1673d518ba59a385f857da98f79704e3a55e05b00ace	Staphylococcus epidermidis	Non-University	Clinical	Friesland	TRUE	TRUE	R	S	S											S	S				S		S	S	S	S	S	S	I				S	S	S	S					S	S
2013-07-18	77	Male	1d758c77317dfe58776669a8943a10d46c0216b9c6a8c8be20c5d0093e3c2d6b	Staphylococcus epidermidis	University	Clinical	Groningen	TRUE	TRUE		S	S											S	S				S	S	R	S	S	S	S	S	S		S	S	S	S	S	S					S	S
2013-07-18	43	Male	62a05877bc926618cb2dfd512684628f8d0153ad8fa62844e92e7ea73881ab5c	Staphylococcus hominis	Non-University	ICU	Drenthe	TRUE	TRUE	R		S		S					S				S	S				S		R	S	S		S	S	R		R		S	S	S	S					S	S
2013-07-18	77	Male	1d758c77317dfe58776669a8943a10d46c0216b9c6a8c8be20c5d0093e3c2d6b	Staphylococcus warneri	University	Clinical	Groningen	TRUE	TRUE	R	S	S											S	S				S	S	R	S	S	S	S	S	I		I		S	S	S	S					S	S
2013-07-19	0	Male	44afaef26ada378983f2ad1f7c553c4a5ee3a5bfcdc7b7794de0f20eb9a633d5	Staphylococcus epidermidis	University	Clinical	Groningen	TRUE	TRUE	R	R	R											R	R	R	R			S	S	S		S	S	S	I		I		R	S	R	R					S	S
2013-07-19	0	Male	44afaef26ada378983f2ad1f7c553c4a5ee3a5bfcdc7b7794de0f20eb9a633d5	Staphylococcus epidermidis	University	Clinical	Groningen	FALSE	TRUE	R	R	R											R	R	R	R		S	S	S	S	R	R	S	R	I		I		R	R	R	R					S	S
2013-07-19	54	Female	1b81305f6d123af54d2d5641c1114095311899586b9dad8ef08d56c5257cd750	Staphylococcus hominis	Non-University	Clinical	Friesland	TRUE	TRUE	R	S	S											S	S				S		R	S	S	S	S	S	I				S	S	S	S					S	S
2013-07-19	77	Male	f0f70e4d64d3c9e6b5f4ac2c3412d9013f4204462bf6a414f8a428a063fc08ee	Staphylococcus hominis	Non-University	Clinical	Groningen	TRUE	TRUE	R	R	R	R	R	R				R				R	R	R	R	R	R		R	S	R		S	S	R		R		R	R	R	R					S	S
2013-07-19	80	Female	56614dfe76cfe006903f5468e6b10675fb419430d91c81a0b0bdce549fe2e899	Staphylococcus hominis	Non-University	Clinical	Groningen	TRUE	TRUE	R	S	S		S					S				S	S				S		R	S	S		S	S	R		R		S	S	S	S					S	S
2013-07-21	63	Male	6470ef72c4d7af55a692846cb577fe759289f3b965ff4edf3fc4e0a951183b82	Staphylococcus epidermidis	University	Clinical	Groningen	TRUE	TRUE	R	S	S											S	S				S	S	S	S	S	S	S	S	S		S	S	S	S	S	S					S	S
2013-07-21	63	Male	6470ef72c4d7af55a692846cb577fe759289f3b965ff4edf3fc4e0a951183b82	Staphylococcus epidermidis	University	Clinical	Groningen	FALSE	FALSE	R	S	S											S	S				S	S	S	S	S	S	S	S	S		S	S	S	S	S	S					S	S
2013-07-21	67	Male	594057703bdc8aec111f42a9a24ebf66c3f1c31cb3790dce2be025e74734a6f8	Staphylococcus epidermidis	University	Clinical	Groningen	TRUE	TRUE	R	R	R											S	S				S	S	S	S	S	S	S	S	R		R		R	R	R	R					S	S
2013-07-21	91	Female	87b836b0ebbab4e64ee63a844636063b7faea43d2bd218c36f46052e5b27988d	Staphylococcus hominis	Non-University	Clinical	Drenthe	TRUE	TRUE	R	S	S		S					S				S	S				S		R	S	S		S	S	R		R		R	R	R	R					S	S
2013-07-22	45	Male	61cdf9d9fa684e3a4220cfb52d24c6bfa4b747918f07121f40edf42ab0b3f0e8	Staphylococcus capitis	University	Clinical	Groningen	TRUE	TRUE	R	S	S											S	S				S	S	R	S	S	S	S	S	S		S	S	S	S	S	S					S	S
2013-07-22	23	Male	a8d5383df5e95880f73aa450be0b3f92c11064a36c24279b82365c49bb2a4207	Staphylococcus epidermidis	University	Clinical	Groningen	FALSE	TRUE	R	R	R											R	R	R	R	R	R	S	R	S	R	R	S	S	R		R		R	S	R	R					S	S
2013-07-22	23	Male	a8d5383df5e95880f73aa450be0b3f92c11064a36c24279b82365c49bb2a4207	Staphylococcus epidermidis	University	Clinical	Groningen	FALSE	TRUE	R	R	R											R	R	R	R		S	S	R	S	R	S	S	R	S		S	S	S	S	S	S					S	S
2013-07-22	23	Male	a8d5383df5e95880f73aa450be0b3f92c11064a36c24279b82365c49bb2a4207	Staphylococcus haemolyticus	University	Clinical	Groningen	TRUE	TRUE	R	R	R											R	R	R	R	R	R	S	R	S	R	R	S	S	R		R		R	S	R	R					S	S
2013-07-22	23	Male	a8d5383df5e95880f73aa450be0b3f92c11064a36c24279b82365c49bb2a4207	Staphylococcus haemolyticus	University	Clinical	Groningen	FALSE	FALSE	R	R	R											R	R	R	R	R	R	S	R	S	R	R	S	S	R		R		R	S	R	R					S	S
2013-07-22	23	Male	a8d5383df5e95880f73aa450be0b3f92c11064a36c24279b82365c49bb2a4207	Staphylococcus haemolyticus	University	Clinical	Groningen	FALSE	TRUE	R	R	R											R	R	R	R	R	R	S	R	S	R	R	S	R	R		R		R	S	R	R					S	S
2013-07-22	23	Male	a8d5383df5e95880f73aa450be0b3f92c11064a36c24279b82365c49bb2a4207	Staphylococcus haemolyticus	University	Clinical	Groningen	FALSE	TRUE	R	R	R											R	R	R	R	R	R	S	R	S	R	R	S	S	R		R		R	S	R	R					S	S
2013-07-22	2	Female	3f8830b7aeaafb34ba88f90a1c5396122b736d1e211c9b6466dd12cb3d4d5d79	Staphylococcus hominis	Non-University	Clinical	Friesland	TRUE	TRUE	S	S	S											S	S				S		R	S	S	S	S	S	R				S	S	S	S					S	S
2013-07-22	56	Female	2c86f632afdbd41cdb026155fcd45a10e6fb70314c17b0812712692714022a50	Staphylococcus hominis	Non-University	Clinical	Drenthe	TRUE	TRUE	S	S	S		S					S				S	S				S		R	S	S		S	S	R		R		R	R	R	R					S	S
2013-07-22	60	Female	d1025f228437f007e71f4d9b3359dc1cf6577d847c809826f9ef1e0e1d9ff0e4	Staphylococcus hominis	Non-University	Clinical	Drenthe	TRUE	TRUE	R	S	S		S					S				S	S				S		R	S	S		S	S	S		S	S	S	S	S	S					S	S
2013-07-23	0	Male	1cb0eee3d5b34b03ad2ed71114a7a6c9eee98f0885cdda2aa6394b9087273e35	Staphylococcus epidermidis	University	ICU	Groningen	TRUE	TRUE	R	R	R											R	R	R	R	R	R	S	S	S	R	R	S	S	I		I		S	S	S	S					S	S
2013-07-23	34	Male	6f0c263273263d73a4cf03b3f394fcb9dc2d3b2d43d7970acf3f8309ac126c95	Staphylococcus epidermidis	Non-University	ICU	Drenthe	TRUE	TRUE	R	R	R	R	R	R				R				S	R	R	R		S		S	S	S		S	R	R		R		R	S	R	R					S	S
2013-07-23	34	Male	6f0c263273263d73a4cf03b3f394fcb9dc2d3b2d43d7970acf3f8309ac126c95	Staphylococcus epidermidis	Non-University	ICU	Drenthe	FALSE	TRUE	R	R	R	R	R	R				R				S	R	R	R		S		S	S	R		S	R	R		R		R	S	R	R					S	S
2013-07-23	34	Male	6f0c263273263d73a4cf03b3f394fcb9dc2d3b2d43d7970acf3f8309ac126c95	Staphylococcus epidermidis	Non-University	ICU	Drenthe	FALSE	FALSE	R	R	R	R	R	R				R				R	R	R	R		S		R	S	R		S	R	R		R		R	R	R	R					S	S
2013-07-23	18	Male	b31373e7316d1d63e0d01f85f41a18b8ee0f2fe722c243139fc72ed2424e5bc7	Staphylococcus hominis	University	Clinical	Groningen	TRUE	TRUE	S	S	S											S	S				S	S	R	S	S	S	S	S	S		S	S	S	S	S	S					S	S
2013-07-23	36	Male	969e512363a534d3611f216b220a13ed3cdbc203261f4fdbe62c8526873962f2	Staphylococcus hominis	Non-University	Clinical	Drenthe	TRUE	TRUE	S	S	S		S					S				S	S				S		R	S	S		S	S	S		S	S	S	S	S	S					S	S
2013-07-23	51	Female	8af4e181a4d5505fdb40d4c40d81e68c76f18985ea85569479921d17304d742b	Staphylococcus hominis	Non-University	Clinical	Friesland	TRUE	TRUE	S	S	S											S	S				S		R	S	S	S	S	S	S		S	S	S	S	S	S					S	S
2013-07-23	71	Male	0ab15f0575b9d7c2ee4685be715a04e954b3a7166667e39107a1cb27e1b180ad	Staphylococcus hominis	Non-University	Clinical	Friesland	TRUE	TRUE	S	S	S											S	S				S		R	S	S	S	S	S	R				S	S	S	S					S	S
2013-07-23	81	Male	be64d1a0a2df3ab9c655bb0fa5d57fb455b3cbe18ae318ffca47f48a55baaab2	Staphylococcus hominis	Non-University	Clinical	Groningen	TRUE	TRUE	R	S	S		S					S				S	S				S		R	S	S		S	S	S		S	S	S	S	S	S					S	S
2013-07-23	87	Female	0c2e19d7f744b758dc09090704370cb16858474e28f4933cb8d5c0ea5c3970ee	Staphylococcus hominis	Non-University	Outward	Groningen	TRUE	TRUE	R	S	S		S					S				S	S				S		R	S	S		S	S	R		R		S	S	S	S					S	S
2013-07-24	25	Male	09aab724fd017c961d31f448834ff55a73c676cd559e19999b9387163fc7e7ff	Staphylococcus capitis	Non-University	Clinical	Drenthe	TRUE	TRUE	S	S	S		S					S				S	S				S		R	S	R		S	S	S		S	S	R	R	R	R					S	S
2013-07-24	68	Male	82f4f805baaea5d6fe4a5ab781f5def5925b77a99879dceb8e0014203553e542	Staphylococcus epidermidis	Non-University	Clinical	Drenthe	TRUE	TRUE	R	S	S		S					S				S	S				S		S	S	S		S	R	S		S	S	S	S	S	S					S	S
2013-07-24	68	Male	82f4f805baaea5d6fe4a5ab781f5def5925b77a99879dceb8e0014203553e542	Staphylococcus epidermidis	Non-University	Clinical	Drenthe	FALSE	TRUE	R	S	S		S					S				S	S				S		S	S	S		S	S	S		S	S	S	S	S	S					S	S
2013-07-24	70	Female	fee9806b76741949ae80c9afa227624e13521de39d1a6921deb5f07575ed0d7f	Staphylococcus epidermidis	Non-University	Clinical	Drenthe	TRUE	TRUE	R	S	S		S					S				S	S				S		S	S	S		S	S	S		S	S	R	R	R	R					S	S
2013-07-24	59	Male	af6f0d2076c95303b2bed4cf1963cf4dcf3fd62f49cb3924dce63420fc368b3e	Staphylococcus hominis	Non-University	Clinical	Drenthe	TRUE	TRUE	R	R	R	R	R	R				R				S	S				S		R	S	S		S	S	R		R		R	R	R	R					S	S
2013-07-24	59	Male	af6f0d2076c95303b2bed4cf1963cf4dcf3fd62f49cb3924dce63420fc368b3e	Staphylococcus hominis	Non-University	Clinical	Drenthe	FALSE	TRUE	R	R	R	R	R	R				R				S	S				S		R	S	S		S	S	S		S	S	R	R	R	R					S	S
2013-07-24	74	Male	37bcf7f64cea2ec1f6dbaa76cae3038b7b83db201b5fda6fb7f066bdb2df851a	Staphylococcus hominis	Non-University	Clinical	Friesland	TRUE	TRUE	S	S	S											S	S				S		R	S	S	S	S	S	R				S	S	S	S					S	S
2013-07-25	56	Male	09ec1f7ec7b208154eefcbac30f73dab1ae07e00c5f4560b2aa7b7ae950211ca	Staphylococcus epidermidis	Non-University	ICU	Groningen	TRUE	TRUE	R	R	R	R	R	R				R				R	R	R	R		S		S	S	R		S	S	R		R		R	R	R	R					S	R
2013-07-25	57	Male	92b7cc015952f41ec7526aa08c274503ae95d94ff1549647c929a269dcd94b26	Staphylococcus epidermidis	Non-University	Clinical	Friesland	FALSE	FALSE
2013-07-25	57	Male	92b7cc015952f41ec7526aa08c274503ae95d94ff1549647c929a269dcd94b26	Staphylococcus epidermidis	Non-University	Clinical	Friesland	FALSE	FALSE
2013-07-25	57	Male	92b7cc015952f41ec7526aa08c274503ae95d94ff1549647c929a269dcd94b26	Staphylococcus epidermidis	Non-University	Clinical	Friesland	FALSE	FALSE	R	R	R											R	R	R	R		S		S	S	R	I	S	S	I				R	R	R	R					R	S
2013-07-25	57	Male	92b7cc015952f41ec7526aa08c274503ae95d94ff1549647c929a269dcd94b26	Staphylococcus epidermidis	Non-University	Clinical	Friesland	FALSE	FALSE	R	R	R											R	R	R	R		S		S	S	R	I	S	S	I				R	R	R	R					R	S
2013-07-25	78	Female	34079794ba1d0413f5b00d8b35e6c3217b7b3e4cdbb05e559fa049477e7ad2f8	Staphylococcus epidermidis	University	Clinical	Groningen	TRUE	TRUE	R	R	R											R	R	R	R	R	R	S	S	S	R	I	S	R	S		S	S	R	R	R	R					S	S
2013-07-25	87	Female	df93ec96adc4652a6049564c99cbfa85a229c18b7410125768987718e625ae82	Staphylococcus hominis	Non-University	Clinical	Friesland	TRUE	TRUE	S	S	S											S	S				S		R	S	I	S	S	S	R				S	S	S	S					S	S
2013-07-25	87	Female	df93ec96adc4652a6049564c99cbfa85a229c18b7410125768987718e625ae82	Staphylococcus hominis	Non-University	Clinical	Friesland	FALSE	TRUE	R	S	S											S	S				S		R	S	S	S	S	S	I				R	S	R	R					S	S
2013-07-25	87	Female	df93ec96adc4652a6049564c99cbfa85a229c18b7410125768987718e625ae82	Staphylococcus hominis	Non-University	Clinical	Friesland	FALSE	TRUE	S	S	S											S	S				S		R	S	S	S	S	S	S		S	S	S	S	S	S					S	S
2013-07-26	82	Male	f979531e140b2a7608d3fec6e47c86d53a89a277c5cdc059a3a2ac4a7d16b400	Staphylococcus epidermidis	Non-University	Clinical	Friesland	TRUE	TRUE	S	S	S											S	S				S		S	S	S	S	S	S	I				S	S	S	S					S	I
2013-07-27	59	Male	014787b74152e046b52007ca9223feb38e042608f1ffede52d8483207c21bb6e	Staphylococcus haemolyticus	University	Clinical	Groningen	FALSE	FALSE	R	R	R											R	R	R	R	R	R	S	R	S	R	R	S	R	R		R		R	R	R	R					S	S
2013-07-27	63	Male	bc9afecf2983321a99806223310618d893b2434b80025c0785fecc026fdd4709	Staphylococcus hominis	Non-University	Clinical	Drenthe	TRUE	TRUE	R	S	S		S					S				S	S				S		R	R	S		S	S	S		S	S	R	R	R	R					S	S
2013-07-28	63	Female	2a14021df4babde7b4f14c9d9c4a1fbb3ab01fee209e3d3e199c7d532c48332a	Staphylococcus epidermidis	Non-University	Clinical	Friesland	TRUE	TRUE	R	R	R											S	S				S		S	S	S	S	S	S	I				S	S	S	S					S	S
2013-07-28	79	Female	23ec6662df1bb1e552542b26dd4699f7653a96ccafc269d53d7475a5f64626ad	Staphylococcus epidermidis	Non-University	Clinical	Groningen	TRUE	TRUE	R	S	S		S					S				S	S			R	R		S	S	S		S	R	S		S	S	S	S	S	S					S	S
2013-07-28	38	Male	60cabd8497473c61c13bb39c5ece2227c32ad904959c930be6b8932d389328e7	Staphylococcus hominis	Non-University	Clinical	Friesland	TRUE	TRUE	R	R	R											S	R	R	R		S		R	S	R	I	S	R	R				R	R	R	R					S	S
2013-07-28	63	Female	2a14021df4babde7b4f14c9d9c4a1fbb3ab01fee209e3d3e199c7d532c48332a	Staphylococcus hominis	Non-University	Clinical	Friesland	TRUE	TRUE	R	S	S											S	S				S		R	S	S	S	S	S	S		S	S	S	S	S	S					S	S
2013-07-29	88	Female	2189c39df4159e1150f175ca57a32ae6f4dde07c7c85c4de9afba2149d8f4f73	Staphylococcus capitis	Non-University	Clinical	Drenthe	TRUE	TRUE	R	S	S		S					S				S	S				S		R	S	S		S	S	S		S	S	S	S	S	S					S	S
2013-07-29	0	Female	716cd0423bca968dce943272e6fa734ee59c2a850ae754a8020939955cee17f2	Staphylococcus epidermidis	University	ICU	Groningen	TRUE	TRUE	R	R	R											R	R	R	R		S	S	S	S	S	S	S	R	I		I		R	R	R	R					S	S
2013-07-29	34	Female	dab2322292a86ace360fc4ba10c9697fcb3a2bb739e715b4218cc7a993daec68	Staphylococcus epidermidis	University	Clinical	Groningen	TRUE	TRUE	R	S	S											S	S				S	S	S	S	S	S	S	S	I		I		S	S	S	S					S	S
2013-07-29	48	Female	e1b2462da867cc850fd2ade717c70e7bb64b2899280a93e40003e70714290e0d	Staphylococcus epidermidis	University	Clinical	Groningen	TRUE	TRUE	R	R	R											R	R	R	R	R	R	S	S	S	R	R	S	S	I		I		R	R	R	R					S	S
2013-07-29	48	Female	e1b2462da867cc850fd2ade717c70e7bb64b2899280a93e40003e70714290e0d	Staphylococcus epidermidis	University	Clinical	Groningen	FALSE	TRUE	R	R	R											R	R	R	R		S	S	S	S	R	R	S	R	S		S	S	R	R	R	R					S	S
2013-07-29	60	Male	bb75f1580266623cd778b0c39d403f6664ba010376ecfefddd58ebc1ba88decf	Staphylococcus epidermidis	Non-University	Outward	Drenthe	TRUE	TRUE	R	R	R	R	R	R				R				S	R	R	R	R	R		S	S	R		S	R	R		R		S	S	S	S					R	S
2013-07-29	63	Female	d0e64be70ac88bac6a02d030a04ae8222892ce4f9e03184c0ec77bc8bb6a394a	Staphylococcus epidermidis	Non-University	Clinical	Groningen	TRUE	TRUE	R	S	S		S					S				S	S				S		S	S	S		S	R	S		S	S	S	S	S	S					S	S
2013-07-29	70	Male	9ae11a7b2d8529610bf857a4e6825fb7be5f5d38763dfa984b3bea2a6cd32641	Staphylococcus epidermidis	Non-University	Clinical	Friesland	TRUE	TRUE	R	R	R											R	R	R	R		I		S	S	R	R	S	R	S		S	S	R	R	R	R					R	S
2013-07-29	80	Male	1b0f4172665ba1aff0aafea0b4a0c7b2d9010191a0ae2c526e6730a2cf1040d8	Staphylococcus epidermidis	Non-University	Outward	Overijssel	TRUE	TRUE	R	R	R	R	R	R				R				S	S				S		S	S	R		S	R	S		S	S	S	S	S	S					I	S
2013-07-29	80	Male	1b0f4172665ba1aff0aafea0b4a0c7b2d9010191a0ae2c526e6730a2cf1040d8	Staphylococcus epidermidis	Non-University	Clinical	Overijssel	FALSE	FALSE	R	R	R	R	R	R				R				S	S				S		S	S	R		S	R	S		S	S	S	S	S	S					I	S
2013-07-29	48	Female	e1b2462da867cc850fd2ade717c70e7bb64b2899280a93e40003e70714290e0d	Staphylococcus haemolyticus	University	Clinical	Groningen	TRUE	TRUE	R	R	R											R	R	R	R	R	R	S	R	S	R	R	S	S	R		R		R	R	R	R					S	S
2013-07-29	48	Female	e1b2462da867cc850fd2ade717c70e7bb64b2899280a93e40003e70714290e0d	Staphylococcus haemolyticus	University	Clinical	Groningen	FALSE	FALSE	R	R	R											R	R	R	R	R	R	S	R	S	R	R	S	S	R		R		R	R	R	R					S	S
2013-07-29	59	Female	6c5abb6b6ea49fb0d3cd3103e3422b738ee92935bf190cd0ec131a650b2b645d	Staphylococcus hominis	Non-University	Clinical	Friesland	TRUE	TRUE	R	S	S											S	S				S		R	S	S	S	S	S	S		S	S	S	S	S	S					S	S
2013-07-29	80	Male	ea399e66ffabd1ae5b02471f9d0c6415cb2cdc54ae36c7aa73ababbbf00490fa	Staphylococcus hominis	Non-University	Clinical	Drenthe	TRUE	TRUE	R	S	S		S					S				S	S				S		R	S	S		S	S	S		S	S	R	S	R	R					S	S
2013-07-30	60	Female	4646f70d33f3c1e8c3c846ff13547ea6bcf1170d64fb688ce6770f2b5730993b	Staphylococcus hominis	University	Clinical	Groningen	TRUE	TRUE	R	S	S											S	S				S	S	R	S	S	S	S	S	S		S	S	S	S	S	S					S	S
2013-07-31	7	Female	5d02984fd81b9254089eec7224b3ed82a04b4bb43a1515d0d385a5fb7aa460af	Staphylococcus epidermidis	University	Clinical	Groningen	TRUE	TRUE	R	R	R											R	R	R	R	R	R	S	S	S	R	R	S	S	R		R		R	R	R	R					S	S
2013-07-31	67	Male	82322969b15f19b683c96c4807786f96a684e33ed79ae9334c1ad7ba18937714	Staphylococcus hominis	Non-University	Clinical	Drenthe	TRUE	TRUE	R	R	R	R	R	R				R				S	R	R	R	R	R		R	S	S		S	S	R		R		R	R	R	R					S	S
2013-08-01	7	Female	5d02984fd81b9254089eec7224b3ed82a04b4bb43a1515d0d385a5fb7aa460af	Staphylococcus epidermidis	University	Clinical	Groningen	FALSE	FALSE	R	R	R											R	R	R	R	R	R	S	S	S	R	R	S	S	R		R		R	R	R	R					S	S
2013-08-01	16	Female	0788e838df079acc2d6da3c11afc02a9444e4f4f6e99abbe80b4c2607a47007d	Staphylococcus epidermidis	University	Clinical	Groningen	TRUE	TRUE	R	S	S											S	S				S	S	S	S	S	S	S	S	S		S	S	S	S	S	S					S	S
2013-08-01	61	Male	ad0dd20dbdede7b5ae55ade438ff5a310a6d9a5fbb74ceb4494268e2c12a7b2b	Staphylococcus epidermidis	University	Clinical	Groningen	TRUE	TRUE	R	R	R											S				R	R	S			R				I		I		S	S	S	S						S
2013-08-01	61	Male	ad0dd20dbdede7b5ae55ade438ff5a310a6d9a5fbb74ceb4494268e2c12a7b2b	Staphylococcus epidermidis	University	Clinical	Groningen	FALSE	FALSE	R	R	R											S	R	R	R	R	R	S	S	S	R	R	S	S					S	S	S	S					R	S
2013-08-01	58	Female	9c37782cf76c3997e5e1f32be8d7a0f0bf2780b730ed26166f555a4a89c33ac4	Staphylococcus hominis	Non-University	Clinical	Friesland	TRUE	TRUE	R	S	S											S	S				S		R	S	R	R	S	S	S		S	S	R	S	R	R					S	S
2013-08-01	78	Female	b75ca4038236b9a06951da002204b40e0855f80c32b4cd835c69be814010839a	Staphylococcus hominis	Non-University	Clinical	Groningen	TRUE	TRUE	R	R	R	R	R	R				R				S	S			R	R		R	S	S		S	S	R		R		R	S	R	R					S	S
2013-08-01	67	Male	3b3ea0b3cb35a517e3fe81392d6c9b1ce7a0368ccace8d4a283ce4d7cb05ea5f	Staphylococcus warneri	Non-University	Clinical	Overijssel	TRUE	TRUE	R	S	S		S					S				S	S				S		R	S	S		S	S	S		S	S	S	S	S	S					S	S
2013-08-02	48	Female	e1b2462da867cc850fd2ade717c70e7bb64b2899280a93e40003e70714290e0d	Staphylococcus epidermidis	University	Clinical	Groningen	FALSE	TRUE	R	R	R											R	R	R	R	R	R	S	S	S	R	R	S	R	S		S	S	R	R	R	R					S	S
2013-08-02	48	Female	e1b2462da867cc850fd2ade717c70e7bb64b2899280a93e40003e70714290e0d	Staphylococcus epidermidis	University	Clinical	Groningen	FALSE	FALSE	R	R	R											R	R	R	R	R	R	S	S	S	R	R	S	R	S		S	S	R	R	R	R					S	S
2013-08-02	48	Female	e1b2462da867cc850fd2ade717c70e7bb64b2899280a93e40003e70714290e0d	Staphylococcus epidermidis	University	Clinical	Groningen	FALSE	FALSE	R	R	R											R	R	R	R	R	R	S	S	S	R	R	S	R	S		S	S	R	R	R	R					S	S
2013-08-02	58	Male	cd88ed4d7ee8a2ba99ed1efc26af67c46b4dbd71922f23405a5e977cc5bd47d2	Staphylococcus epidermidis	Non-University	ICU	Drenthe	TRUE	TRUE	R	R	R	R	R	R				R				R	R	R	R		S		R	S	R		S	R	S		S	S	R	R	R	R					S	S
2013-08-02	58	Male	cd88ed4d7ee8a2ba99ed1efc26af67c46b4dbd71922f23405a5e977cc5bd47d2	Staphylococcus epidermidis	Non-University	ICU	Drenthe	FALSE	TRUE	R	R	R	R	R	R				R				S	S			R	R		R	S	S		S	R	R		R		R	R	R	R					S	S
2013-08-02	58	Male	cd88ed4d7ee8a2ba99ed1efc26af67c46b4dbd71922f23405a5e977cc5bd47d2	Staphylococcus epidermidis	Non-University	ICU	Drenthe	FALSE	TRUE	R	R	R	R	R	R				R				S	S			R	R		S	S	S		S	R	R		R		S	R	S	S					S	S
2013-08-02	58	Male	cd88ed4d7ee8a2ba99ed1efc26af67c46b4dbd71922f23405a5e977cc5bd47d2	Staphylococcus epidermidis	Non-University	ICU	Drenthe	FALSE	TRUE	R	R	R	R	R	R				R				R	R	R	R		S		R	S	R		S	R	S		S	S	R	R	R	R					S	S
2013-08-02	80	Female	372ff065bd90edd75316e32064dbf22cfb0b839aaabbd6f2f3fd0f71ed2648c3	Staphylococcus epidermidis	Non-University	Clinical	Friesland	TRUE	TRUE	R	R	R											S	S				S		S	S	R	R	S	R	R				R	R	R	R					S	S
2013-08-02	80	Female	372ff065bd90edd75316e32064dbf22cfb0b839aaabbd6f2f3fd0f71ed2648c3	Staphylococcus epidermidis	Non-University	Clinical	Friesland	FALSE	FALSE
2013-08-02	48	Female	e1b2462da867cc850fd2ade717c70e7bb64b2899280a93e40003e70714290e0d	Staphylococcus haemolyticus	University	Clinical	Groningen	FALSE	FALSE	R	R	R											R	R	R	R	R	R	S	R	S	R	R	S	S	R		R		R		R	R					S	S
2013-08-02	87	Female	280793bffb440eafbe36e52382cdd55d5aa644b1dde12f3e33cd897aba0543ca	Staphylococcus hominis	Non-University	Clinical	Friesland	TRUE	TRUE	R	S	S											S	S				S		R	S	S	S	S	S	S		S	S	S	S	S	S					S	S
2013-08-03	42	Male	5040f8c7795892d763eef9a7070823f174f13a961bee626df5a38a27970f61b4	Staphylococcus epidermidis	University	Clinical	Groningen	TRUE	TRUE	R	R	R											S	S			R	R		S	S	R		S	S	R		R		R	R	R	R					R	S
2013-08-03	65	Female	128840917cdad70cfe64690b0c5cfbfa62344ecd46326e2466d302af56c8e7e0	Staphylococcus epidermidis	Non-University	ICU	Groningen	TRUE	TRUE	R	S	S		S					S				S	S				S		S	S	S		S	S	S		S	S	S	S	S	S					S	S
2013-08-03	88	Female	fa86b6edbe272a02edade1f2a4d0d21c1a142e1818a19b0e6e2631b32f944654	Staphylococcus hominis	Non-University	ICU	Groningen	TRUE	TRUE	R	R	R	R	R	R				R				S	S			R	R		R	S	R		S	S	R		R		R	R	R	R					S	S
2013-08-04	38	Female	51ccb742dc7945d92d7062bac647db6760cfb0fceb9a63c99f4258b3a5676069	Staphylococcus epidermidis	Non-University	Clinical	Friesland	TRUE	TRUE	S	S	S											S	S				S		R	S	S	S	S	S	S		S	S	S	S	S	S					S	S
2013-08-04	48	Female	e1b2462da867cc850fd2ade717c70e7bb64b2899280a93e40003e70714290e0d	Staphylococcus epidermidis	University	Clinical	Groningen	FALSE	FALSE	R	R	R											R	R	R	R	R	R		S	S	R		S	R	S		S	S	R	R	R	R					S	S
2013-08-04	73	Male	97b502d9ed4f2560e74fdd77ea3735333ec8e34bb8e0a3f8b595e3c632b6c2ce	Staphylococcus epidermidis	Non-University	Clinical	Groningen	TRUE	TRUE	R	R	R	R	R	R				R				S	S			R	R		S	S	R		S	S	R		R		S	S	S	S					R	S
2013-08-04	73	Male	97b502d9ed4f2560e74fdd77ea3735333ec8e34bb8e0a3f8b595e3c632b6c2ce	Staphylococcus epidermidis	Non-University	Clinical	Groningen	FALSE	TRUE	R	R	R	R	R	R				R				S	S			R	R		S	S	R		S	S	R		R		R	R	R	R					R	S
2013-08-04	48	Female	e1b2462da867cc850fd2ade717c70e7bb64b2899280a93e40003e70714290e0d	Staphylococcus haemolyticus	University	Clinical	Groningen	FALSE	FALSE	R	R	R											R	R	R	R	R	R	S	R	S	R	R	S	S	R		R		R	S	R	R					S	S
2013-08-04	68	Male	0a41ebc5af1349c0a7386904037f5b7efbf5ffeeafdf92ad5963bdadc72c4e6f	Staphylococcus hominis	Non-University	Clinical	Friesland	TRUE	TRUE	S	S	S											S	S				S		R	S	S	S	S	S	S		S	S	R	R	R	R					S	S
2013-08-04	73	Male	66da820e55472901058311bf4c8c83e17d37e6bb402f3ba4c50385d3a0273b89	Staphylococcus hominis	Non-University	Clinical	Friesland	TRUE	TRUE	S		S											S	S				S		R	S	S	S	S	S	S		S	S	S	S	S	S					S	S
2013-08-04	73	Male	66da820e55472901058311bf4c8c83e17d37e6bb402f3ba4c50385d3a0273b89	Staphylococcus hominis	Non-University	Clinical	Friesland	FALSE	FALSE	R	S	S											S	S				S		R	S	S	S	S	S	S		S	S	S	S	S	S					S	S
2013-08-05	24	Male	02773ce4ade1521203982e1e55322b308277d7ced76cb1427af4e3eea1571c7f	Staphylococcus epidermidis	University	Clinical	Groningen	TRUE	TRUE	R	R	R											S	S				S	S	R	S	R	R	S	S	R		R		R	R	R	R					R	S
2013-08-05	24	Male	02773ce4ade1521203982e1e55322b308277d7ced76cb1427af4e3eea1571c7f	Staphylococcus epidermidis	University	Clinical	Groningen	FALSE	TRUE	R	R	R												S			R	R	S	S	S	R	R	S	S	R		R		R	R	R	R					R	S
2013-08-05	78	Male	e17f34b840e10c64e22b4dec43b16dbfdf0e301d474403e23c95882f9d0105c6	Staphylococcus epidermidis	Non-University	ICU	Groningen	TRUE	TRUE	R	R	R	R	R	R				R				R	R	R	R		S		S	S	R		S	S	R		R		R	R	R	R					S	S
2013-08-05	79	Male	894858c9c935aa5f3fa4b092ea20b8c7ec1897151fe47e864db53890388ba654	Staphylococcus epidermidis	University	Clinical	Groningen	TRUE	TRUE	R	S	S											S	S				S	S	S	S	S	S	S	S	S		S	S	R	S	R	R					S	S
2013-08-05	78	Male	e17f34b840e10c64e22b4dec43b16dbfdf0e301d474403e23c95882f9d0105c6	Staphylococcus hominis	Non-University	ICU	Groningen	TRUE	TRUE	R	R	R	R	R	R				R				S	R	R	R	R	R		R	S	R		S	S	R		R		R	R	R	R					S	S
2013-08-06	0	Male	dc00fdc211b38ad7c0f38ea366f9e45d93fedaac2fb6e1225bf0b4c3b146a358	Staphylococcus capitis	University	ICU	Groningen	TRUE	TRUE	R	R	R											R	R	R	R		S	S	R	S	S	S	S	S	I		I		S	S	S	S					S	S
2013-08-06	0	Male	dc00fdc211b38ad7c0f38ea366f9e45d93fedaac2fb6e1225bf0b4c3b146a358	Staphylococcus epidermidis	University	ICU	Groningen	TRUE	TRUE	R	R	R											R	R	R	R		S		R	S	R		S	R	I		I		R	R	R	R				S	S	S
2013-08-06	76	Female	cc04bf966e9b47ef3ed52fef9ec319b1d1e111ae65b0d82b6fdecd6daf1bd1d4	Staphylococcus epidermidis	Non-University	Clinical	Overijssel	TRUE	TRUE	R	R	R	R	R	R				R				S	R	R	R		S		S	S	R		S	R	S		S	S	R	R	R	R					R	S
2013-08-06	76	Female	cc04bf966e9b47ef3ed52fef9ec319b1d1e111ae65b0d82b6fdecd6daf1bd1d4	Staphylococcus epidermidis	Non-University	Clinical	Overijssel	FALSE	TRUE	R	R	R	R	R	R				R				R	R	R	R	R	R		S	S	R		S	R	S		S	S	R	R	R	R					R	S
2013-08-06	78	Male	e17f34b840e10c64e22b4dec43b16dbfdf0e301d474403e23c95882f9d0105c6	Staphylococcus epidermidis	Non-University	ICU	Groningen	FALSE	FALSE	R	R	R	R	R	R				R				R	R	R	R		S		S	S	R		S	S	R		R		R	R	R	R					S	S
2013-08-06	78	Male	e17f34b840e10c64e22b4dec43b16dbfdf0e301d474403e23c95882f9d0105c6	Staphylococcus epidermidis	Non-University	ICU	Groningen	FALSE	TRUE	R	R	R	R	R	R				R				S	R	R	R	R	R		S	S	R		S	S	R		R		S	S	S	S					S	S
2013-08-06	78	Male	e17f34b840e10c64e22b4dec43b16dbfdf0e301d474403e23c95882f9d0105c6	Staphylococcus hominis	Non-University	ICU	Groningen	FALSE	FALSE	R	R	R	R	R	R				R				S	R	R	R	R	R		R	S	R		S	S	R		R		R	R	R	R					S	S
2013-08-06	93	Female	f988e44f255b7193c633699e832fd8105165aa6e5562e8033929f1bcff7d004e	Staphylococcus hominis	Non-University	Clinical	Groningen	TRUE	TRUE	R	R	R	R	R	R				R				S	S			R	R		R	S	S		S	S	S		S	S	S	I	S	S					S	S
2013-08-07	48	Female	e1b2462da867cc850fd2ade717c70e7bb64b2899280a93e40003e70714290e0d	Staphylococcus epidermidis	University	Clinical	Groningen	FALSE	FALSE	R	R	R											R	R	R	R	R	R		S	S	R		S	R	S		S	S	R	R	R	R				S	S	S
2013-08-07	69	Female	c38b1dc8b0d383e9b0ad9a4a0848a36806895a1bb3092f74100a063436d74bdb	Staphylococcus epidermidis	Non-University	Clinical	Drenthe	TRUE	TRUE	R	S	S		S					S				S	S				S		S	S	S		S	S	S		S	S	R	S	R	R					S	S
2013-08-07	75	Male	ab16e7eea8d0ac07ebff1e51d4d62ef3d2204dc8e7036287b3cc6da52b8de620	Staphylococcus epidermidis	Non-University	ICU	Groningen	TRUE	TRUE	R	R	R	R	R	R				R				S	S			R	R		S	S	R		S	S	R		R		R	R	R	R					S	S
2013-08-08	65	Female	ed699a19a81556909d675b3504ce98e235f42dc84c07d2f2e14bcc1583ace400	Staphylococcus epidermidis	University	Outward	Groningen	TRUE	TRUE	R	R	R											S	S		S	R	R	S	R	S	R		S	S	R		R		S	S	S	S				S	S	S
2013-08-08	88	Male	19c4aaa60062d8f08d7e3b4b32a414921fdea1ac9fbd4e5a08ddca9fbaaf2dee	Staphylococcus epidermidis	Non-University	ICU	Drenthe	TRUE	TRUE	R	S	S		S					S				S	R	R	R		S		S	S	R		S	S	R		R		R	S	R	R					S	S
2013-08-08	79	Male	9a4d8ccbffc9de80d2636c496c5dd62153e73879e18ede1cb728b5272d675167	Staphylococcus haemolyticus	University	Clinical	Groningen	TRUE	TRUE	R	R	R											R	R	R	R	R	R	S	R	S	R		S	S	R		R		R	S	R	R				S	S	S
2013-08-08	10	Female	0f77cca7fbbf96f7afffaa80fbba90da7fefce08a627f3c8f84e0d41407c4c04	Staphylococcus hominis	University	ICU	Groningen	TRUE	TRUE	R	R	R												R	R	R	R	R	S	R	S	R		S	R	S		S	S	R		R	R				S	S	S
2013-08-08	59	Male	fe41fbca5344a353678a1fda6ebcb61d5a94d805048a1d1f304d8b4bf0fceadd	Staphylococcus hominis	Non-University	Clinical	Friesland	TRUE	TRUE	S	S	S											S	S				S		R	S	S	S	S	S	R				R	R	R	R					S	S
2013-08-08	81	Female	fa9d4a0e19af49bb6927910cde26d23005095fe79b361153554f1d9e2e2d54c0	Staphylococcus hominis	Non-University	Clinical	Friesland	TRUE	TRUE	R	S	S											S	S				S		R	S	S	S	S	S	I				S	S	S	S					S	S
2013-08-08	81	Female	fa9d4a0e19af49bb6927910cde26d23005095fe79b361153554f1d9e2e2d54c0	Staphylococcus hominis	Non-University	Clinical	Friesland	FALSE	FALSE
2013-08-08	91	Female	6cc881a10a0727808b036f1b62e206c7437595484a8670ad22129f07086c14c0	Staphylococcus hominis	Non-University	Clinical	Friesland	TRUE	TRUE	R	R	R											S	S				S		R	S	R	I	S	S	S		S	S	R	R	R	R					S	S
2013-08-09	0	Male	44a9f8e4bfaf049dce6e4bc4af76982f94658187a7c0986c9d40be09d7478fd8	Staphylococcus capitis	University	Clinical	Groningen	TRUE	TRUE	R														S		S			S	R	S			S	S	S		S	S								S	S	S
2013-08-09	71	Male	da2179f032bf9a81208b4f473e0422f283721dd8a21f52f2864166cdf4de832e	Staphylococcus capitis	University	Clinical	Groningen	TRUE	TRUE	S	S	S											S	S				S	S	R	S	S		S	S	S		S	S	S	S	S	S				S	S	S
2013-08-09	3	Female	af07ea749aef32244a0c2074cc2daaf01306fdc8e494ec6c414bbe103b34d3d2	Staphylococcus epidermidis	University	Clinical	Groningen	FALSE	TRUE	R	R	R											R	R	R	R	R	R	S	R	S	R		S	S					S	S	S	S				S	R	S
2013-08-09	76	Female	d061b8c8aa8eb88998dd5ce73f2bfdbb58d040b81cdb19df4918b156c55506fd	Staphylococcus epidermidis	Non-University	ICU	Friesland	TRUE	TRUE	R	R	R											R	R	R	R		I		S	S	R	I	S	R	S		S	S	S	S	S	S					S	S
2013-08-09	0	Male	44a9f8e4bfaf049dce6e4bc4af76982f94658187a7c0986c9d40be09d7478fd8	Staphylococcus hominis	University	Clinical	Groningen	TRUE	TRUE	R	R	R											S	S		S		S		R	S	S		S	S	S		S	S	R	R	R	R				S	S	S
2013-08-09	79	Male	351bf94b3dbf8c69192b3295f1c1f97b8ad00e19b57eea784e9b59bae2617cb6	Staphylococcus hominis	Non-University	Clinical	Groningen	TRUE	TRUE	S	S	S		S					S				S	S				S		R	S	S		S	S	R		R		S	S	S	S					S	S
2013-08-09	81	Female	7322c888d273ff642b497e2943262bfeea0a96f3de2b9249904dd0e1b1195283	Staphylococcus hominis	Non-University	Clinical	Drenthe	TRUE	TRUE	R	S	S		S					S				S	S				S		R	S	S		S	S	R		R		R	R	R	R					S	S
2013-08-10	75	Male	96d9d1461f3b385fcbaf9a07eb58ffc75b320d942aae852c0436d45b0e532660	Staphylococcus hominis	Non-University	Clinical	Friesland	TRUE	TRUE	R	S	S											S	S				S		R	S	S	S	S	S	I				S	S	S	S					S	S
2013-08-11	84	Male	3379c3d2f1e0abb842fad72bfcffcfd67c4749eeeb870aa725ba5f015de423c7	Staphylococcus epidermidis	Non-University	ICU	Friesland	TRUE	TRUE	R	R	R											S	R	R	R		I		S	S	R	R	S	S	I				S	S	S	S					R	S
2013-08-12	30	Male	a4de7a5784d8e375b6ad09acd8052371bafa94e3954ca108308e860bf774c06d	Staphylococcus epidermidis	Non-University	Clinical	Friesland	TRUE	TRUE	R	R	S											S	S				S		S	S	S	S	S	S	I				R	S	R	R					S	S
2013-08-12	41	Male	8f42113f0b8a930a7157530ec284dd5f5c96a4253b3fc9e6af94c99d66270dfb	Staphylococcus epidermidis	Non-University	ICU	Drenthe	TRUE	TRUE	R	R	R	R	R	R				R				R	R	R	R	R	R		R	S	R		S	R	R		R		R	R	R	R					S	R
2013-08-12	51	Female	d79878a92e5185810adc2700f023665cb706551f3c20ddf0bf67e3686abbf616	Staphylococcus epidermidis	University	Clinical	Groningen	TRUE	TRUE	R	R	R											S	S		S	R	R		S	S	R		S	S	I		I		S	R	S	S				S	R	S
2013-08-12	51	Female	d79878a92e5185810adc2700f023665cb706551f3c20ddf0bf67e3686abbf616	Staphylococcus epidermidis	University	Clinical	Groningen	FALSE	FALSE	R	R	R											S	S		S	R	R		S	S	R		S	S	I		I		S	S	S	S				S	R	S
2013-08-12	51	Female	d79878a92e5185810adc2700f023665cb706551f3c20ddf0bf67e3686abbf616	Staphylococcus epidermidis	University	Clinical	Groningen	FALSE	FALSE
2013-08-12	68	Male	7ec1d4d7bee42d7bfd26fc881d711b2e63978c2f46a98e968994bbf6fa1520df	Staphylococcus epidermidis	Non-University	Clinical	Groningen	TRUE	TRUE	R	R	R	R	R	R				R				R	R	R	R	R	R		S	S	R		S	R	S		S	S	R	R	R	R					S	S
2013-08-12	84	Male	3379c3d2f1e0abb842fad72bfcffcfd67c4749eeeb870aa725ba5f015de423c7	Staphylococcus epidermidis	Non-University	ICU	Friesland	FALSE	FALSE
2013-08-12	84	Male	3379c3d2f1e0abb842fad72bfcffcfd67c4749eeeb870aa725ba5f015de423c7	Staphylococcus epidermidis	Non-University	ICU	Friesland	FALSE	FALSE
2013-08-12	41	Male	8f42113f0b8a930a7157530ec284dd5f5c96a4253b3fc9e6af94c99d66270dfb	Staphylococcus haemolyticus	Non-University	ICU	Drenthe	TRUE	TRUE	R	R	R	R	R	R				R				R	R	R	R	R	R		R	S	R		S	S	R		R		R	R	R	R					S	S
2013-08-13	66	Female	8b051342b8a239573397a266220110dc178ce36058ff019c2ac28c881a3d26d4	Staphylococcus capitis	Non-University	Clinical	Friesland	TRUE	TRUE	R	R	S											S	S				S		R	S	S	S	S	S	S		S	S	S	S	S	S					S	S
2013-08-13	66	Female	8b051342b8a239573397a266220110dc178ce36058ff019c2ac28c881a3d26d4	Staphylococcus epidermidis	Non-University	Clinical	Friesland	TRUE	TRUE	R	S	S											S	S				S		R	S	S	S	S	S	S		S	S	S	S	S	S					S	S
2013-08-13	66	Female	8b051342b8a239573397a266220110dc178ce36058ff019c2ac28c881a3d26d4	Staphylococcus epidermidis	Non-University	Clinical	Friesland	FALSE	FALSE	R	S	S											S	S				S		R	S	S	S	S	S	S		S	S	S	S	S	S					S	S
2013-08-13	61	Male	d02c6eacfc9562dcbb04a70beac0e8160e23aed5c050a814b25d6b70c6ea2ba8	Staphylococcus hominis	University	ICU	Groningen	TRUE	TRUE	S	S	S											S	S		S		S		R	S	S		S	S	S		S	S	S	S	S	S				S	S	S
2013-08-13	64	Female	03b5dd4fea2ca4da7b7099956a6d096871e2463b5e8edba40e975fef7bc40942	Staphylococcus hominis	Non-University	Clinical	Friesland	TRUE	TRUE	R		S											S					S				S				S		S	S	S	S	S	S						S
2013-08-14	46	Male	2359bb155ebb898bc15017cf95bddc2007931516dfc886182111f9311bbdff4d	Staphylococcus epidermidis	Non-University	Clinical	Friesland	TRUE	TRUE	R	S	S											S	S				S		S	S	S	S	S	R	S		S	S	R	R	R	R					S	S
2013-08-14	56	Male	f7a36ea66b619274051302942cf79fc8848d1f8a8f20945e26e9c0a0d55ec17d	Staphylococcus epidermidis	University	Clinical	Groningen	TRUE	TRUE	R	R	R											R	R	R	R	R	R		S	S	R		S	S	I		I		R	R	R	R				S	R	S
2013-08-14	56	Male	f7a36ea66b619274051302942cf79fc8848d1f8a8f20945e26e9c0a0d55ec17d	Staphylococcus epidermidis	University	Clinical	Groningen	FALSE	FALSE	R	R	R											R	R	R	R	R	R		S	S	R		S	S	I		I		R	R	R	R				S	R	S
2013-08-14	64	Male	46ecfe4aaedd07301d367ac0916f4a4a6dea62511ec523932fd68f99f27e636e	Staphylococcus epidermidis	University	Clinical	Groningen	TRUE	TRUE	R	S	S											S	S		S		S		S	S	S		S	S	S		S	S	S	S	S	S				S	S	S
2013-08-14	64	Male	46ecfe4aaedd07301d367ac0916f4a4a6dea62511ec523932fd68f99f27e636e	Staphylococcus epidermidis	University	Clinical	Groningen	FALSE	TRUE	R	R	R											S	S		S		S		S	S	S		S	S	R		R		S	S	S	S				S	S	S
2013-08-14	67	Female	5d329542415a65c97e765c72714af7f65220d72f08b7c9dbb008aac5ac80f2fb	Staphylococcus epidermidis	Non-University	Clinical	Overijssel	TRUE	TRUE	R	R	R	R	R	R				R				R	R	R	R	R	R		S	S	R		S	S	S		S	S	R	R	R	R					S	S
2013-08-14	56	Male	f7a36ea66b619274051302942cf79fc8848d1f8a8f20945e26e9c0a0d55ec17d	Staphylococcus haemolyticus	University	Clinical	Groningen	TRUE	TRUE	R	R	R											R	R	R	R	R	R		R	S	R		S	S	R		R		R	S	R	R				S	R	S
2013-08-14	57	Female	a633fcf71582ce337a26f79b23d8f950082da24f0b6e875589b0b985107a2b42	Staphylococcus hominis	University	Clinical	Groningen	TRUE	TRUE	R	S	S											S	S		S		S		R	S	S		S	S	R		R		S	S	S	S				S	S	S
2013-08-14	61	Male	9baf32193ae0ea0ac7259715b7a1bf1d5c4d39b8db6ea3d125811b9078070903	Staphylococcus hominis	University	Outward	Groningen	TRUE	TRUE	S	S	S											S	S		S		S		R	S	S		S	S	S		S	S	S	S	S	S				S	S	S
2013-08-14	61	Male	9baf32193ae0ea0ac7259715b7a1bf1d5c4d39b8db6ea3d125811b9078070903	Staphylococcus saprophyticus	University	Outward	Groningen	TRUE	TRUE	R	S	S											S	S		S		S		R	S	S		S	S	S		S	S	S	S	S	S				S	S	S
2013-08-15	52	Male	8a59cca4aedc6ea5d7f65d943502b021f4ea592f980d92e51299b84807904666	Staphylococcus carnosus	Non-University	Clinical	Drenthe	TRUE	TRUE	S	S	S		S					S				S	S				S		S	S	S	S	S	S	S		S	S	S	S	S	S				S	S	S
2013-08-15	31	Female	ef65f2ce1e5d73fe1b5c71b598ccd594b3ddad26410ea947128e9ca1f74f1ded	Staphylococcus epidermidis	Non-University	Clinical	Friesland	TRUE	TRUE	S	S	S											S	S				S		S	S	S	S	S	R	S		S	S	S	S	S	S					S	S
2013-08-15	31	Female	ef65f2ce1e5d73fe1b5c71b598ccd594b3ddad26410ea947128e9ca1f74f1ded	Staphylococcus epidermidis	Non-University	Clinical	Friesland	FALSE	FALSE
2013-08-15	41	Male	9b707226896dc1cbd60a9af19ad03fb08dcc508a47612f56eb5d6b9dfb1ec915	Staphylococcus epidermidis	Non-University	ICU	Friesland	TRUE	TRUE	R	R	R											S	S				S		S	S	S	S	S	S	R				R	R	R	R					I	S
2013-08-15	65	Female	f6d06fd00f53fcaf9213b8bc9b8a6e0b9d983a9888b7c197b7438f44f0b2aa80	Staphylococcus pettenkoferi	University	Outward	Groningen	TRUE	TRUE	R	R	R											S	S		S		S	S	R	S	S		S	S	S		S	S	S	S	S	S				S	S	S
2013-08-15	72	Male	6ea413df7c2b123b8ec78861b70f04a3895c6c751b9a576e72583abcda81a97c	Staphylococcus warneri	University	Outward	Groningen	TRUE	TRUE	R	R	R												S		R		S	S	R	S	S		S	S	S		S	S		S						S	S	S
2013-08-16	53	Male	f5a7a61537a3772bff3e016ae0791becea886fc4d92910a925d56cc90a4c798d	Staphylococcus epidermidis	Non-University	Clinical	Friesland	TRUE	TRUE	R	R	R											R	R	R	R	R	R		S	S	R	I	S	R	S		S	S	R	R	R	R					S	S
2013-08-16	53	Male	f5a7a61537a3772bff3e016ae0791becea886fc4d92910a925d56cc90a4c798d	Staphylococcus epidermidis	Non-University	Clinical	Friesland	FALSE	TRUE	R	R	R											R	R	R	R		I		S	S	R	R	S	S	S		S	S	R	R	R	R					S	S
2013-08-16	53	Male	f5a7a61537a3772bff3e016ae0791becea886fc4d92910a925d56cc90a4c798d	Staphylococcus epidermidis	Non-University	Clinical	Friesland	FALSE	FALSE	R	R	R											R	R	R	R	R	R		S	S	R	R	S	S	S		S	S	R	R	R	R					S	S
2013-08-16	59	Male	ede0668af0c1be3f658264e82e390622bc22c0b7e82d26dfceaebca47f05052f	Staphylococcus epidermidis	University	Clinical	Groningen	TRUE	TRUE	R	R	R											S	S		S	R	R	S	S	S	S		S	R	R		R		R	S	R	R				S	S	S
2013-08-16	59	Male	ede0668af0c1be3f658264e82e390622bc22c0b7e82d26dfceaebca47f05052f	Staphylococcus epidermidis	University	Clinical	Groningen	FALSE	TRUE	R	R	R											R	R	R	R	R	R		R	S	R		S	S	I		I		S	S	S	S				S	R	S
2013-08-16	59	Male	ede0668af0c1be3f658264e82e390622bc22c0b7e82d26dfceaebca47f05052f	Staphylococcus epidermidis	University	Clinical	Groningen	FALSE	TRUE	R	R	R											R	R	R	R	R	R	S	S	S	R		S	S					R	S	R	R				S	R	S
2013-08-16	65	Male	4c6661e0ddd5341884f790785d0bd741a24ee7661e12c924fce76ed01404c255	Staphylococcus epidermidis	University	Outward	Groningen	TRUE	TRUE	R	R	R											S	S		S		S		S	S	S		S	R	R		R		R	S	R	R				S	S	S
2013-08-16	71	Female	3c505c146f04bed75a0a99289a5b125ca5f6d2fa719bbed8e981b50c2c291da1	Staphylococcus epidermidis	University	Clinical	Groningen	TRUE	TRUE	R	S	S											S	S		S		S		R	S	S		S	R	I		I		S	S	S	S				S	S	S
2013-08-16	72	Female	1d19224837496d354174f16f290d01e20fc9c8aaff0a13d4a4da1d62e206cc0d	Staphylococcus epidermidis	Non-University	Clinical	Friesland	TRUE	TRUE	R	R	R											R	R	R	R		S		R	S	R	R	S	R	I				R	R	R	R					S	R
2013-08-16	84	Male	3379c3d2f1e0abb842fad72bfcffcfd67c4749eeeb870aa725ba5f015de423c7	Staphylococcus epidermidis	Non-University	ICU	Friesland	FALSE	FALSE
2013-08-16	84	Male	3379c3d2f1e0abb842fad72bfcffcfd67c4749eeeb870aa725ba5f015de423c7	Staphylococcus epidermidis	Non-University	ICU	Friesland	FALSE	FALSE	R	R	R											S	R	R	R		I		S	S	R	R	S	S	I				S		S	S					R	S
2013-08-16	60	Female	488034fa44e1aa5381e545f2475288fb93b85677f2281fe846f8ec00b374af06	Staphylococcus hominis	University	Clinical	Groningen	TRUE	TRUE	R	S	S											S	S		S	R	R		R	S			S	S					S	S	S	S				S	S	S
2013-08-16	72	Female	1d19224837496d354174f16f290d01e20fc9c8aaff0a13d4a4da1d62e206cc0d	Staphylococcus hominis	Non-University	Clinical	Friesland	TRUE	TRUE	R	R	R											S	S				S		R	S	S	S	S	S	R				R	R	R	R					S	S
2013-08-16	75	Female	ff64b6bfc674e8f3b85cc3c5653c00158f6aba06525bfb27bdde83d5614ad4ca	Staphylococcus hominis	Non-University	Clinical	Friesland	TRUE	TRUE	S	S	S											S	S				S		R	S	S	S	S	S	R				R	S	R	R					S	S
2013-08-16	75	Female	ff64b6bfc674e8f3b85cc3c5653c00158f6aba06525bfb27bdde83d5614ad4ca	Staphylococcus hominis	Non-University	Clinical	Friesland	FALSE	FALSE
2013-08-16	77	Female	95f020b5f3d4456346c0a6a3af8f157d6ad3444af82aad1d0e1737273a8659a3	Staphylococcus hominis	Non-University	Clinical	Overijssel	TRUE	TRUE	R	S	S		S					S				S	S				S		R	S	S		S	S	R		R		S	S	S	S					S	S
2013-08-16	86	Female	3f72aa5f5972ed81aafdc7a0076eee99234035c4e80a5ed0bd634d5c55c67871	Staphylococcus hominis	Non-University	Clinical	Groningen	TRUE	TRUE	R	S	S		S					S				S	S				S		R	S	S		S	S	S		S	S	S	S	S	S					S	S
2013-08-16	86	Female	3f72aa5f5972ed81aafdc7a0076eee99234035c4e80a5ed0bd634d5c55c67871	Staphylococcus hominis	Non-University	Clinical	Groningen	FALSE	FALSE	R	S	S		S					S				S	S				S		R	S	S		S	S	S		S	S	S	S	S	S					S	S
2013-08-17	2	Male	26497c137683cd939645e976640b64f3a042853d8396f13c8ac959a2ded65d6d	Staphylococcus epidermidis	University	Clinical	Groningen	TRUE	TRUE	R	R	R											R	R	R	R	R	R		S	S	R		S	S	I		I		S	S	S	S				S	S	S
2013-08-17	71	Female	1932c202a01bc9c303cefd33d1eddc1ba899c02106726faa55010a9b27af7b40	Staphylococcus epidermidis	University	Clinical	Groningen	TRUE	TRUE	R	S	S											S	S		S		S		R	S	S		S	S	S		S	S	S	S	S	S				S	S	S
2013-08-17	84	Male	3379c3d2f1e0abb842fad72bfcffcfd67c4749eeeb870aa725ba5f015de423c7	Staphylococcus epidermidis	Non-University	ICU	Friesland	FALSE	FALSE
2013-08-17	71	Female	1932c202a01bc9c303cefd33d1eddc1ba899c02106726faa55010a9b27af7b40	Staphylococcus hominis	University	Clinical	Groningen	TRUE	TRUE	R	S	S											S	S		S		S		R	S	S		S	S	R		R		R	R	R	R				S	S	S
2013-08-18	92	Female	6fa59b3f6e53691744a0e18ce99d77eb8909e9c68d68ef2fa3f1233685a91279	Staphylococcus capitis	Non-University	Clinical	Friesland	TRUE	TRUE	R		S											S					S		R		S				S		S	S	S	S	S	S						S
2013-08-18	59	Male	d7c7493d7b119030e57fadb389b96b106363eb4f56fb04a900c070f1c8db251e	Staphylococcus epidermidis	University	Clinical	Groningen	TRUE	TRUE	R	R	R											R	R	R	R	R	R		R	S	R		S	R	S		S	S	R	R	R	R				S	S	S
2013-08-18	59	Male	d7c7493d7b119030e57fadb389b96b106363eb4f56fb04a900c070f1c8db251e	Staphylococcus epidermidis	University	Clinical	Groningen	FALSE	TRUE	R	R	R											R	R	R	R	R	R		R	S	R		S	S	S		S	S	R	R	R	R				S	S	S
2013-08-18	59	Male	d7c7493d7b119030e57fadb389b96b106363eb4f56fb04a900c070f1c8db251e	Staphylococcus epidermidis	University	Clinical	Groningen	FALSE	TRUE	R	R	R											R	R	R	R	R	R		R	S	R		S	R	S		S	S	R	R	R	R				S	S	S
2013-08-18	59	Male	d7c7493d7b119030e57fadb389b96b106363eb4f56fb04a900c070f1c8db251e	Staphylococcus epidermidis	University	Clinical	Groningen	FALSE	FALSE	R	R	R											R	R	R	R			S	R	S	R		S	R	S		S	S	R	R	R	R				S	S	S
2013-08-18	59	Male	d7c7493d7b119030e57fadb389b96b106363eb4f56fb04a900c070f1c8db251e	Staphylococcus epidermidis	University	Clinical	Groningen	FALSE	TRUE	R	R	R											R	R	R	R	R	R		S	S	R		S	R	I		I		R	R	R	R				S	S	R
2013-08-18	59	Male	d7c7493d7b119030e57fadb389b96b106363eb4f56fb04a900c070f1c8db251e	Staphylococcus epidermidis	University	Clinical	Groningen	FALSE	TRUE	R	R	R											R	R	R	R	R	R		R	S	R		S	R	I		I		R	R	R	R				S	S	S
2013-08-18	59	Male	d7c7493d7b119030e57fadb389b96b106363eb4f56fb04a900c070f1c8db251e	Staphylococcus epidermidis	University	Clinical	Groningen	FALSE	FALSE	R	R	R											R	R	R	R	R	R		R	S	R		S	R	S		S	S	R	R	R	R				S	S	S
2013-08-18	59	Male	ede0668af0c1be3f658264e82e390622bc22c0b7e82d26dfceaebca47f05052f	Staphylococcus epidermidis	University	Clinical	Groningen	FALSE	TRUE	R	R	R											R	R	R	R	R	R	S	S	S	R		S	S					S	S	S	S				S	R	S
2013-08-18	59	Male	ede0668af0c1be3f658264e82e390622bc22c0b7e82d26dfceaebca47f05052f	Staphylococcus epidermidis	University	Clinical	Groningen	FALSE	TRUE	S	S	S											S	S		S		S		R	S	S		S	S	I		I		S	S	S	S				S	S	S
2013-08-18	65	Female	3be6fb975ac392aff7667bcc2bfedffd2456f9df1c2a81ec7891c282ac6d049c	Staphylococcus epidermidis	Non-University	Clinical	Drenthe	TRUE	TRUE	R	R	R	R	R	R				R				R	R	R	R	R	R		S	S	R		S	R	R		R		R	R	R	R					S	S
2013-08-18	67	Female	fbfbc9aa1a4c7f7d0d71a6c23693535244dbd5061529a55f7281e98f2da94ff5	Staphylococcus epidermidis	Non-University	ICU	Groningen	TRUE	TRUE	R	S	S		S					S				S	S				S		S	S	S		S	S	R		R		S	S	S	S					S	S
2013-08-18	85	Female	4184731e02c0d0bf04ff774b55f0e8a4c9bcafb5316867f28eb696bc5783a324	Staphylococcus hominis	Non-University	ICU	Friesland	TRUE	TRUE	S	S	S											S	S				S		R	S	S	S	S	S	S		S	S	S	S	S	S					S	S
2013-08-18	70	Male	3ff0f5f83a65eea6158e5a3a6129d0439a83965086e1caa1b58f97ac604204c3	Staphylococcus lugdunensis	University	Clinical	Groningen	TRUE	TRUE	S	S	S											S	S		S		S		S	S	S		S	S	S		S	S	S	S	S	S				S	S	S
2013-08-18	70	Male	3ff0f5f83a65eea6158e5a3a6129d0439a83965086e1caa1b58f97ac604204c3	Staphylococcus lugdunensis	University	Clinical	Groningen	FALSE	FALSE	S	S	S											S	S		S		S		S	S	S		S	S	S		S	S	S	S	S	S				S	S	S
2013-08-18	67	Female	fbfbc9aa1a4c7f7d0d71a6c23693535244dbd5061529a55f7281e98f2da94ff5	Staphylococcus pasteuri	Non-University	ICU	Groningen	TRUE	TRUE	S	S	S		S					S				S	S				S		R	S	S		S	S	S		S	S	S	S	S	S					S	S
2013-08-18	67	Female	fbfbc9aa1a4c7f7d0d71a6c23693535244dbd5061529a55f7281e98f2da94ff5	Staphylococcus pasteuri	Non-University	ICU	Groningen	FALSE	FALSE	S	S	S		S					S				S	S				S		R	S	S		S	S	S		S	S	S	S	S	S					S	S
2013-08-19	0	Male	21958ef12c2932e36db2ce555a8dac537f2c40fddbc634b984968b08a3ee4c53	Staphylococcus epidermidis	University	Clinical	Groningen	TRUE	TRUE	R	R	R											R	R	R	R	R	R	S	S	S	R		S	S					R		R	R				S	S	S
2013-08-19	59	Male	d7c7493d7b119030e57fadb389b96b106363eb4f56fb04a900c070f1c8db251e	Staphylococcus epidermidis	University	Clinical	Groningen	FALSE	FALSE	R	R	R											R	R	R	R	R	R		R	S	R		S	R	I		I		R	R	R	R				S	S	S
2013-08-19	59	Male	d7c7493d7b119030e57fadb389b96b106363eb4f56fb04a900c070f1c8db251e	Staphylococcus epidermidis	University	Clinical	Groningen	FALSE	FALSE	R	R	R											R	R	R	R	R	R		S	S	R		S	R	S		S	S	R	R	R	R				S	S	S
2013-08-19	59	Male	d7c7493d7b119030e57fadb389b96b106363eb4f56fb04a900c070f1c8db251e	Staphylococcus epidermidis	University	Clinical	Groningen	FALSE	FALSE	R	R	R											R	R	R	R	R	R		R	S	R		S	R	S		S	S	R	R	R	R				S	S	S
2013-08-19	59	Male	d7c7493d7b119030e57fadb389b96b106363eb4f56fb04a900c070f1c8db251e	Staphylococcus epidermidis	University	Clinical	Groningen	FALSE	FALSE	R	R	R											R	R	R	R	R	R		R	S	R		S	R	S		S	S	R	R	R	R				S	S	S
2013-08-19	67	Female	a9a0b35597d4a364479bfe9d968860c8811b71aa7aa87e1f2c89cf2b45db6b23	Staphylococcus epidermidis	University	Clinical	Groningen	TRUE	TRUE	R	R	R											S	S		S		S		R	S	S		S	R	S		S	S	S	S	S	S				S	S	S
2013-08-19	70	Female	c06ede1acdffe30f044e5dfb522d35b2d3ae60034f645ca77df6876ba083ebe1	Staphylococcus epidermidis	Non-University	ICU	Groningen	TRUE	TRUE	R	R	R	R	R	R				R				S	S				S		S	S	R		S	S	S		S	S	R	R	R	R					S	S
2013-08-19	76	Female	7b89582e9a446f731fb39d6a262cdc982ef56d2d87a8f7e1f93ac21a1cac5a86	Staphylococcus epidermidis	Non-University	ICU	Groningen	TRUE	TRUE	R	R	R	R	R	R				R				S	R	R	R	R	R		S	S	R		S	S	R		R		S	S	S	S					S	S
2013-08-19	89	Female	a8902b4015a1eaf887c426db90eeab52686887fc545f14ef8af7a31165649e6f	Staphylococcus epidermidis	Non-University	Clinical	Friesland	TRUE	TRUE	R	S	S											S	S				S		S	S	S	S	S	S	S		S	S	S	S	S	S					S	S
2013-08-19	89	Female	a8902b4015a1eaf887c426db90eeab52686887fc545f14ef8af7a31165649e6f	Staphylococcus epidermidis	Non-University	Clinical	Friesland	FALSE	FALSE	R	S	S											S	S				S		S	S	S	S	S	S	S		S	S	S	S	S	S					S	S
2013-08-19	59	Male	d7c7493d7b119030e57fadb389b96b106363eb4f56fb04a900c070f1c8db251e	Staphylococcus hominis	University	Clinical	Groningen	TRUE	TRUE	R	R	R											S	S		S		S		R	S	S		S	S	S		S	S	S	S	S	S				S	S	S
2013-08-19	76	Male	e7a8dd861ec7420da29ec54eff30e9f0b4ee1df7b8582bc6f04a3012a88f62b1	Staphylococcus hominis	Non-University	Clinical	Friesland	TRUE	TRUE	R	R	R											R	R	R	R		S		R	S	R	R	S	S	R				R	S	R	R					R	S
2013-08-19	95	Female	8c5642e8cf14d8e5f765ee9a0f08c651fade94a94bf7aaea0140bf227d69d9cb	Staphylococcus hominis	Non-University	Clinical	Groningen	TRUE	TRUE	R	S	S		S					S				S	S				S		R	S	S		S	S	R		R		S	S	S	S					S	S
2013-08-19	95	Female	8c5642e8cf14d8e5f765ee9a0f08c651fade94a94bf7aaea0140bf227d69d9cb	Staphylococcus hominis	Non-University	Clinical	Groningen	FALSE	FALSE	R	S	S		S					S				S	S				S		R	S	S		S	S	R		R		S	S	S	S					S	S
2013-08-20	55	Male	a0325d70595dc6dc228babdcfb7c915ed920f2d81d64d738105ffc1351492741	Staphylococcus epidermidis	Non-University	Clinical	Groningen	TRUE	TRUE	R	S	S		S					S				S	S				S		S	S	S		S	S	R		R		S	S	S	S					S	S
2013-08-20	55	Male	a0325d70595dc6dc228babdcfb7c915ed920f2d81d64d738105ffc1351492741	Staphylococcus epidermidis	Non-University	Clinical	Groningen	FALSE	FALSE	R	S	S		S					S				S	S				S		S	S	S		S	S	R		R		S	S	S	S					S	S
2013-08-20	70	Female	dedcc0867b6c9e9f126435b842594aac90f9d0323e799192fa108c74ba91fb1e	Staphylococcus epidermidis	Non-University	Clinical	Groningen	TRUE	TRUE	S	S	S		S					S				S	S				S		S	S	S		S	R	R		R		S	S	S	S					S	S
2013-08-20	82	Female	b72bab158b6944dc6b6be99b7675ff37d9b1959678368b63dbb05eeeda2bf6ba	Staphylococcus hominis	Non-University	Clinical	Drenthe	TRUE	TRUE	R	R	R	R	R	R				R				R	R	R	R	R	R		R	S	R		S	S	R		R		R	R	R	R					R	S
2013-08-21	53	Male	de7e05902596cfa258814571fb107ada6d0f5b7c42472069569485b9eed3643d	Staphylococcus haemolyticus	Non-University	Clinical	Drenthe	TRUE	TRUE	S	S	S		S					S				S	S				S		R	S	S		S	S	S		S	S	S	S	S	S					S	S
2013-08-21	53	Male	de7e05902596cfa258814571fb107ada6d0f5b7c42472069569485b9eed3643d	Staphylococcus haemolyticus	Non-University	Clinical	Drenthe	FALSE	FALSE	S	S	S		S					S				S	S				S		R	S	S		S	S	S		S	S	S	S	S	S					S	S
2013-08-21	41	Male	11a90342076df95f7aabfd6494ae6d34f353e1a1b08b5d5e4bc4d1a13480dec3	Staphylococcus hominis	Non-University	Clinical	Drenthe	TRUE	TRUE			S		S			S	S	S	S	S	S	S				S	S	S			S				S		S	S	S	S	S	S	S	S			S	S
2013-08-21	70	Female	1e353566e5db247d343b16986b4c560e74678a4de3bb8acda68f263f4a3b83b4	Staphylococcus hominis	Non-University	Clinical	Friesland	TRUE	TRUE	R		S											S	S				S		S	S	S	S	S	S	I				S	S	S	S					S	S
2013-08-21	70	Male	3ff0f5f83a65eea6158e5a3a6129d0439a83965086e1caa1b58f97ac604204c3	Staphylococcus lugdunensis	University	Clinical	Groningen	FALSE	FALSE	R	S	S											S	S		S		S		S	S	S		S	S	S		S	S	S	S	S	S				S	S	S
2013-08-22	35	Male	6a6f1699dd0f7fe24e58e158bb451b9b83f88c22261587558a5bed08d13f3e08	Staphylococcus epidermidis	Non-University	Clinical	Friesland	TRUE	TRUE	R	R												S	S				S		R	S	S	S	S	R	S		S	S	R	R	R	R					S	S
2013-08-22	59	Male	d7c7493d7b119030e57fadb389b96b106363eb4f56fb04a900c070f1c8db251e	Staphylococcus epidermidis	University	Clinical	Groningen	FALSE	FALSE	R	R	R											R	R	R	R	R	R		R	S	R		S	R	S		S	S	R	R	R	R				S	S	S
2013-08-22	59	Male	d7c7493d7b119030e57fadb389b96b106363eb4f56fb04a900c070f1c8db251e	Staphylococcus epidermidis	University	Clinical	Groningen	FALSE	TRUE	R	R	R											R	R	R	R	R	R		S	S	R		S	S	I		I		R	R	R	R				S	S	R
2013-08-22	59	Male	d7c7493d7b119030e57fadb389b96b106363eb4f56fb04a900c070f1c8db251e	Staphylococcus epidermidis	University	Clinical	Groningen	FALSE	TRUE	R	R	R											R	R	R	R	R	R		R	S	R		S	R	S		S	S	R	R	R	R				S	S	S
2013-08-22	59	Male	d7c7493d7b119030e57fadb389b96b106363eb4f56fb04a900c070f1c8db251e	Staphylococcus epidermidis	University	Clinical	Groningen	FALSE	FALSE	R	R	R											R	R	R	R	R	R		R	S	R		S	R	S		S	S	R	R	R	R				S	S	S
2013-08-22	70	Female	c06ede1acdffe30f044e5dfb522d35b2d3ae60034f645ca77df6876ba083ebe1	Staphylococcus epidermidis	Non-University	ICU	Groningen	FALSE	TRUE	R	R	R	R	R	R				R				R	R	R	R	R	R		S	S	R		S	S	S		S	S	R	R	R	R					S	S
2013-08-22	73	Male	0778fd07744e1b9e763893ca77c551916c327184083568661ebb98a07953f136	Staphylococcus epidermidis	Non-University	Clinical	Groningen	TRUE	TRUE	R	R	R	R	R	R				R				S	S			R	R		R	S	R		S	S	R		R		S	S	S	S					R	S
2013-08-23	82	Male	7b65640525178637d9c5240ab3c44d18054a5956986d9d04d025ed7f1700babb	Staphylococcus caprae	University	Clinical	Groningen	TRUE	TRUE	R	S	S											S	S		S		S	S	R	S			S	S	S		S	S	S	S	S	S				S	S	S
2013-08-23	57	Male	0d35512ae932f3225ef2b05624f20fb02d0d6fbc18c126a1ef8c9520d44e1d6d	Staphylococcus epidermidis	University	Clinical	Groningen	TRUE	TRUE	R	R	R											R	R	R	R	R	R	S	S	S	R		S	R	S		S	S	S	R	S	S				S	S	S
2013-08-23	64	Female	f22b24bdae189630f2be6395635b78720008915dc3c2b8e2e0e20d497948e32e	Staphylococcus epidermidis	University	Clinical	Groningen	TRUE	TRUE	R	R	R											R	R	R	R		S	S	S	S	R		S	S	R		R		R		R	R				S	S	S
2013-08-23	64	Female	f22b24bdae189630f2be6395635b78720008915dc3c2b8e2e0e20d497948e32e	Staphylococcus epidermidis	University	Clinical	Groningen	FALSE	TRUE	R	S	S											S	S		S		S		S	S	S		S	R	I		I		R	S	R	R				S	S	S
2013-08-23	64	Female	f22b24bdae189630f2be6395635b78720008915dc3c2b8e2e0e20d497948e32e	Staphylococcus epidermidis	University	Clinical	Groningen	FALSE	TRUE	R	S	S											S	S		S		S		S	S	S		S	S	S		S	S	R	R	R	R				S	S	S
2013-08-23	65	Male	4d99649072b0d50641f0782aafa83f8e2af58bea5f47ce165e79b9bf2ce9c2c1	Staphylococcus epidermidis	Non-University	Clinical	Groningen	TRUE	TRUE	R	S	S		S					S				S	S				S		S	S	S		R	S	S		S	S	R	R	R	R					S	S
2013-08-23	67	Male	9a736acbeb50b4c8d0fe54493188ae622d20c9a429f1e2c8a6941bf4a26ab4e4	Staphylococcus epidermidis	University	Clinical	Groningen	TRUE	TRUE		S	S											S	S		S		S	S	R	S	S		S	R					S		S	S				S	S	S
2013-08-23	67	Male	9a736acbeb50b4c8d0fe54493188ae622d20c9a429f1e2c8a6941bf4a26ab4e4	Staphylococcus epidermidis	University	Clinical	Groningen	FALSE	TRUE	R	S	S											S	S		S		S		S	S	S		S	S	S		S	S	S	S	S	S				S	S	S
2013-08-23	67	Male	9a736acbeb50b4c8d0fe54493188ae622d20c9a429f1e2c8a6941bf4a26ab4e4	Staphylococcus epidermidis	University	Clinical	Groningen	FALSE	TRUE		S	S											S	S		S		S	S	R	S			S	R					S	S	S	S				S	S	S
2013-08-23	70	Female	c06ede1acdffe30f044e5dfb522d35b2d3ae60034f645ca77df6876ba083ebe1	Staphylococcus epidermidis	Non-University	ICU	Groningen	FALSE	TRUE	R	R	R	R	R	R				R				R	R	R	R		S		S	S	R		S	S	S		S	S	R	R	R	R					S	S
2013-08-23	82	Male	7b65640525178637d9c5240ab3c44d18054a5956986d9d04d025ed7f1700babb	Staphylococcus epidermidis	University	Clinical	Groningen	TRUE	TRUE	R	R	R											S	R	R	R	R	R	S	S	S	S		S	S	I		I		S	S	S	S				S	S	S
2013-08-23	64	Female	f22b24bdae189630f2be6395635b78720008915dc3c2b8e2e0e20d497948e32e	Staphylococcus haemolyticus	University	Clinical	Groningen	TRUE	TRUE	R	R	R											R	R	R	R	R	R	S	R	S	R		S	R	R		R		R		R	R				S	S	S
2013-08-23	79	Female	6d618e644c716f7bb966e35869be381fc0cebd7b8eedc432c2dab139b5a60d8a	Staphylococcus hominis	Non-University	Clinical	Groningen	TRUE	TRUE	R	S	S		S					S				S	S				S		R	S	S		S	S	R		R		S	S	S	S					S	S
2013-08-23	81	Male	eb4b5c36463266fb6254bdd32aadeaba631d009dc6064cee5167325b6600b4a7	Staphylococcus hominis	Non-University	Outward	Groningen	TRUE	TRUE	R	R	R	R	R	R				R				S	R	R	R	R	R		R	S	R		S	R	S		S	S	R	R	R	R					S	S
2013-08-23	81	Male	eb4b5c36463266fb6254bdd32aadeaba631d009dc6064cee5167325b6600b4a7	Staphylococcus hominis	Non-University	Clinical	Groningen	FALSE	TRUE	R	R	R	R	R	R				R				S	R	R	R	R	R		R	S	R		S	R	S		S	S	R	R	R	R					S	R
2013-08-24	67	Female	488e2c7b585722902dfa9bfa075c76b9fd8cfd37266047b60c0f2034b6f0213e	Staphylococcus capitis	Non-University	ICU	Groningen	TRUE	TRUE	R	S	S		S					S				S	S				S		R	S	S		S	S	S		S	S	S	S	S	S					S	S
2013-08-24	87	Female	cb8903bec8d2e484da34336b7ede343d1ad67bd457c9f680c6ae1c620c4442fb	Staphylococcus capitis	Non-University	Clinical	Friesland	TRUE	TRUE	R	S	S											S	S				S		R	S	S	S	S	S	S		S	S	S	S	S	S					S	S
2013-08-24	31	Female	e465bbbe12714cbad76643810feb1ca70661c3b6e6ad60f9f2ea5922fb81b197	Staphylococcus epidermidis	University	Clinical	Groningen	TRUE	TRUE	S	S	S											S	S		S		S		S	S	S		S	S	I		I		S	S	S	S				S	R	S
2013-08-24	31	Female	e465bbbe12714cbad76643810feb1ca70661c3b6e6ad60f9f2ea5922fb81b197	Staphylococcus epidermidis	University	Outward	Groningen	FALSE	FALSE	R	S	S											S	S		S		S		S	S	S		S	S	I		I		S	S	S	S				S	R	S
2013-08-24	31	Female	e465bbbe12714cbad76643810feb1ca70661c3b6e6ad60f9f2ea5922fb81b197	Staphylococcus epidermidis	University	Outward	Groningen	FALSE	FALSE	S	S	S											S	S		S		S		S	S	S		S	S	I		I		S	S	S	S				S	S	S
2013-08-24	31	Female	e465bbbe12714cbad76643810feb1ca70661c3b6e6ad60f9f2ea5922fb81b197	Staphylococcus epidermidis	University	Outward	Groningen	FALSE	FALSE	S	S	S											S	S		S		S		S	S	S		S	S	S		S	S	S	S	S	S				S	S	S
2013-08-24	39	Female	436a40e0324931f346f01004466d0805d7a2889596f154bd8b007d396ced5c80	Staphylococcus epidermidis	University	Clinical	Groningen	TRUE	TRUE	R	R	R											S	S		S	R	R		S	S	R		S	S	I		I		S	S	S	S				S	R	S
2013-08-24	56	Male	62b30e8f3dae3cf6349d87c045b3d991a0838e95f6cc51f184985a4b04416314	Staphylococcus epidermidis	Non-University	Clinical	Friesland	TRUE	TRUE	R	S	S											S	S				S		S	S	R	I	S	R	I				R	R	R	R					S	S
2013-08-24	56	Male	62b30e8f3dae3cf6349d87c045b3d991a0838e95f6cc51f184985a4b04416314	Staphylococcus epidermidis	Non-University	Clinical	Friesland	FALSE	FALSE
2013-08-24	59	Male	d7c7493d7b119030e57fadb389b96b106363eb4f56fb04a900c070f1c8db251e	Staphylococcus epidermidis	University	Clinical	Groningen	FALSE	FALSE	R	R	R											R	R	R	R	R	R		R	S	R		S	R	S		S	S	R	R	R	R				S	S	S
2013-08-24	71	Male	15fd64a91a87d7bda279a151bbce5bdacbabad7ef9f08eeeb820f19d99e48e5b	Staphylococcus epidermidis	University	Clinical	Groningen	TRUE	TRUE	R	R	R											S	S		S		S		S	S	S		S	S	R		R		R	S	R	R				S	S	S
2013-08-25	0	Male	3da23c912502737973c1ccc1914600ddad36722464bfeac3ad4f1eb241d5ecc7	Staphylococcus capitis	University	Clinical	Groningen	TRUE	TRUE	R	R	R											R	R	R	R		S		R	S	S		S	S	S		S	S	S	S	S	S				S	S	S
2013-08-25	0	Male	d36a54308fb622614f353a8c8558555851515137db12ad6d150d9aaf508789c6	Staphylococcus epidermidis	University	ICU	Groningen	TRUE	TRUE	R	R	R											R	R	R	R	R	R		S	S	R		S	S	S		S	S	R	R	R	R				S	S	S
2013-08-25	0	Female	2c73de5a2be5310322ec1b8d3cfe86c6ba924981a5df7ae50a810d1e39f06027	Staphylococcus haemolyticus	University	ICU	Groningen	TRUE	TRUE	R	R	R											R	R	R	R	R	R		R	S	R		S	S	R		R		R	R	R	R				S	S	S
2013-08-25	0	Female	2c73de5a2be5310322ec1b8d3cfe86c6ba924981a5df7ae50a810d1e39f06027	Staphylococcus haemolyticus	University	ICU	Groningen	FALSE	FALSE	R	R	R											R	R	R	R	R	R		R	S	R		S	S	R		R		R	S	R	R				S	S	S
2013-08-25	0	Male	3da23c912502737973c1ccc1914600ddad36722464bfeac3ad4f1eb241d5ecc7	Staphylococcus hominis	University	Clinical	Groningen	TRUE	TRUE	R														S		S			S	R	S			S	S	S		S	S		S						S	S	S
2013-08-25	68	Female	9979b135a0cae2c659fc21e6a30a85d3b6c20615256954df747316d31a67bde6	Staphylococcus hominis	Non-University	Clinical	Friesland	TRUE	TRUE	R	R	R											S	R	R	R		S		R	S	S	S	S	S	S		S	S	R	R	R	R					S	S
2013-08-25	42	Male	05f3aa022292a14ff295df8eca9c8e5cf544b48902e4fc0cf774e463ead23588	Staphylococcus lugdunensis	Non-University	Clinical	Drenthe	TRUE	TRUE	S	S	S		S					S				S	S				S		S	S	S		S	S	S		S	S	S	S	S	S					S	S
2013-08-26	0	Female	0643d98d8b63b25c0cfb7fc43b0fbb5f33252f0a4f91d75b89960c2c67e05ab8	Staphylococcus capitis	University	ICU	Groningen	TRUE	TRUE	R	R	R											R	R	R	R		S		R	S	S		S	S	I		I		S	S	S	S				S	S	S
2013-08-26	71	Male	15fd64a91a87d7bda279a151bbce5bdacbabad7ef9f08eeeb820f19d99e48e5b	Staphylococcus epidermidis	University	Clinical	Groningen	FALSE	TRUE	R	R	R											R	R	R	R	R	R	S	S	S	R		S	S	R		R		R	R	R	R				S	S	S
2013-08-26	0	Female	0643d98d8b63b25c0cfb7fc43b0fbb5f33252f0a4f91d75b89960c2c67e05ab8	Staphylococcus hominis	University	ICU	Groningen	TRUE	TRUE	R	R	R											S	S		S		S		S	S	S		S	S	I		I		S	S	S	S				S	S	S
2013-08-26	73	Female	d0ce914b2867a51429dead6da496b6950ca2299be34d0c3d204263a7396fa0b7	Staphylococcus hominis	Non-University	Clinical	Friesland	TRUE	TRUE	R	S	S											S	S				S		S	S	S	S	S	S	I				S	S	S	S					S	S
2013-08-26	73	Female	d0ce914b2867a51429dead6da496b6950ca2299be34d0c3d204263a7396fa0b7	Staphylococcus hominis	Non-University	Clinical	Friesland	FALSE	FALSE
2013-08-26	83	Male	989cf5c46dfce7350217f3efa61f14f3d59acf273c4071ed86912e9754cc73ff	Staphylococcus hominis	Non-University	Clinical	Friesland	TRUE	TRUE	R	S	S											S	S				S		R	S	S	S	S	S	S		S	S	S	S	S	S					S	S
2013-08-27	0	Male	4d3b698be6115186284e22df1ca964b164d547afe8fc0fd8c06086e54cdc3bdd	Staphylococcus epidermidis	Non-University	Clinical	Friesland	TRUE	TRUE	R	S	S											S	S				S		S	S	S	S	S	R	R				S	S	S	S					S	S
2013-08-27	0	Male	41506ee486a185039ac0d1baa0f2187d1adf551878ba667447e16307ed91e86a	Staphylococcus epidermidis	University	ICU	Groningen	TRUE	TRUE	R	R	R											R	R	R	R	R	R		S	S	R		S	R	I		I		S	S	S	S				S	S	S
2013-08-27	80	Female	c752545b907514aee70ed5814e65d7ad8ddb7de0bf41fe9aa73e1a0aea269512	Staphylococcus epidermidis	Non-University	Clinical	Friesland	TRUE	TRUE	S	S	S											S	S				S		S	S	S	S	S	R	S		S	S	S	S	S	S					S	S
2013-08-27	65	Female	5faa78340d534282062fbc2f76e5a806c5fe36280020df0b6729120d5217a932	Staphylococcus hominis	Non-University	Clinical	Friesland	TRUE	TRUE	S	S	S											S	S				S		R	S	S	S	S	S	S		S	S	S	S	S	S					R	S
2013-08-28	64	Male	711e774626e88163bd5cf8de0d8da37d1a30912161775efc74127635be1147f7	Staphylococcus epidermidis	Non-University	Clinical	Friesland	TRUE	TRUE	R	S	S											S	S				S		S	S	S	S	S	S	S		S	S	S	S	S	S					S	S
2013-08-28	70	Male	792254518564321ef19af43efe8a07dcf4225ce09c765942f8d1fe7b3e54768c	Staphylococcus epidermidis	Non-University	ICU	Groningen	TRUE	TRUE	R	R	R	R	R	R				R				R	R	R	R	R	R		S	S	R		S	S	S		S	S	R	R	R	R					S	S
2013-08-28	79	Female	e0dda5093c542e2a8b3a90631b487a925a9875d0eaa647675fb28c52a9ddf1c5	Staphylococcus hominis	University	Outward	Groningen	TRUE	TRUE	R	R	R												S		S			R	R	S	S		S	S												S	S	S
2013-08-29	18	Male	8af4173655eee7e7d002f4e91cf810c0a3670265afa7fa4e38d658b4657a1a16	Staphylococcus haemolyticus	Non-University	Clinical	Drenthe	TRUE	TRUE	R	S	S		S					S				S	S				S		R	S	S		S	S	S		S	S	R	R	R	R					S	S
2013-08-30	0	Female	73312ca7ab57fc8ffbdd72cf6b104897225f8be1a63bd536dbf615018e945590	Staphylococcus epidermidis	University	ICU	Groningen	TRUE	TRUE	R	R	R											R	R	R	R	R	R	S	S	S	R		S	R	S		S	S	R		R	R				S	S	S
2013-08-30	11	Male	118d1dc9667a677ceb7bc115dfc024b87ad97bafbf792ac44612e934302b1480	Staphylococcus epidermidis	University	Clinical	Groningen	TRUE	TRUE	R	R	R											S	S		S	R	R	S	S	S	S		S	S	S		S	S	R	S	R	R				S	S	S
2013-08-30	81	Female	fa9d4a0e19af49bb6927910cde26d23005095fe79b361153554f1d9e2e2d54c0	Staphylococcus epidermidis	Non-University	Clinical	Friesland	TRUE	TRUE	R	R	R											S	S				S		S	S	R	I	S	R	S		S	S	R	R	R	R					S	S
2013-08-31	74	Female	e97d07a06be57dcca633daea896ced2ee486f0c9aa4ec04108cf26c865ba44f4	Staphylococcus hominis	Non-University	Clinical	Friesland	TRUE	TRUE	S	S	S											S	S				S		R	S	S	S	S	S	I				S	S	S	S					S	S
2013-09-01	70	Male	792254518564321ef19af43efe8a07dcf4225ce09c765942f8d1fe7b3e54768c	Staphylococcus epidermidis	Non-University	ICU	Groningen	FALSE	TRUE	R	R	R	R	R	R				R				R	R	R	R	R	R		S	S	R		S	S	S		S	S	S	R	S	S					S	S
2013-09-01	70	Female	c06ede1acdffe30f044e5dfb522d35b2d3ae60034f645ca77df6876ba083ebe1	Staphylococcus epidermidis	Non-University	ICU	Groningen	FALSE	TRUE	R	R	R	R	R	R				R				R	R	R	R	R	R		S	S	R		S	S	S		S	S	R	R	R	R					S	S
2013-09-01	65	Male	d13a5a0acc615cb651015edfbb69e3d4bdd7b5c91364226efec9eaa463edc54c	Staphylococcus hominis	Non-University	Clinical	Drenthe	TRUE	TRUE	R	S	S		S					S				S	S				S		R	S	S		S	S	R		R		R	S	R	R					S	S
2013-09-01	70	Female	c06ede1acdffe30f044e5dfb522d35b2d3ae60034f645ca77df6876ba083ebe1	Staphylococcus hominis	Non-University	ICU	Groningen	TRUE	TRUE	S	S	S		S					S				S	S				S		R	S	S		S	S	S		S	S	S	S	S	S					S	S
2013-09-01	70	Female	c06ede1acdffe30f044e5dfb522d35b2d3ae60034f645ca77df6876ba083ebe1	Staphylococcus hominis	Non-University	ICU	Groningen	FALSE	TRUE	R	R	R	R	R	R				R				R	R	R	R	R	R		R	S	R		S	S	R		R		R	R	R	R					R	S
2013-09-02	86	Female	585f942f7a88f334e02e5848c85ba2ad569544dfb198ca162e6343adeb192751	Staphylococcus capitis	Non-University	Clinical	Drenthe	TRUE	TRUE	R	S	S		S					S				S	S				S		R	S	S		S	S	S		S	S	S	S	S	S					S	S
2013-09-02	65	Female	3be6fb975ac392aff7667bcc2bfedffd2456f9df1c2a81ec7891c282ac6d049c	Staphylococcus epidermidis	Non-University	Clinical	Drenthe	FALSE	TRUE	R	R	R	R	R	R				R				R	R	R	R	R	R		S	S	R		S	R	S		S	S	S	R	S	S					S	S
2013-09-02	80	Male	a6ebed284146a3fbbac3dc5fc8f95d4e76437d3dbd34f6c7f5fb9e5d0b76aead	Staphylococcus epidermidis	Non-University	Clinical	Drenthe	TRUE	TRUE	R	S	S		S					S				S	S				S	S	R	S	S		S	S	S		S	S	S	S	S	S					S	S
2013-09-02	67	Male	7fa515d02e29236756cb1655315bdf43ba8346c28d3aed357ca0ed118610ae1a	Staphylococcus hominis	Non-University	Clinical	Groningen	TRUE	TRUE	S	S	S		S					S				S	S				S		R	S	S		S	S	S		S	S	S	S	S	S					S	S
2013-09-03	49	Male	2cf257e3e61a04b046aa49239c4210ecb348b1c8843c270f27909b24cac4fbdb	Staphylococcus epidermidis	University	Clinical	Groningen	TRUE	TRUE	R	S	S											S	S		S		S	S	R	S	S		S	S					R	S	R	R				S	S	S
2013-09-03	70	Female	c06ede1acdffe30f044e5dfb522d35b2d3ae60034f645ca77df6876ba083ebe1	Staphylococcus epidermidis	Non-University	ICU	Groningen	FALSE	TRUE	R	R	R	R	R	R				R				S	R	R	R	R	R		R	S	R		S	S	R		R		R	R	R	R					S	S
2013-09-03	73	Male	6a170ff8871076ec9615aa2b6fc7ecef13f58822df59e89fba3203b2198cca81	Staphylococcus epidermidis	Non-University	ICU	Groningen	TRUE	TRUE	R	R	R	R	R	R				R				R	R	R	R	R	R		S	S	R		S	S	S		S	S	R	R	R	R					S	S
2013-09-03	67	Female	488e2c7b585722902dfa9bfa075c76b9fd8cfd37266047b60c0f2034b6f0213e	Staphylococcus hominis	Non-University	ICU	Groningen	TRUE	TRUE	R	R	R	R	R	R				R				S	R	R	R	R	R		R	S	R		S	S	R		R		R	R	R	R					S	S
2013-09-03	70	Female	c06ede1acdffe30f044e5dfb522d35b2d3ae60034f645ca77df6876ba083ebe1	Staphylococcus hominis	Non-University	ICU	Groningen	FALSE	TRUE	R	R	R	R	R	R				R				R	R	R	R		S		S	S	R		S	S	S		S	S	R	R	R	R					S	S
2013-09-03	64	Male	defa8127a07d24bf21c8dab834ee47ef080d1f433cb38a9a9f15437611cbd5ac	Staphylococcus lugdunensis	Non-University	Clinical	Drenthe	TRUE	TRUE	S	S	S		S					S				S	S				S		S	S	S		S	S	S		S	S	S	S	S	S					S	S
2013-09-04	75	Female	d7f7910a75fe16cba3978bb04222e6b0fd5d9a9dc5d411cdde2afc0212ba9840	Staphylococcus capitis	Non-University	Clinical	Friesland	TRUE	TRUE	R	S	S											S	S				S		R	S	S	S	S	S	S		S	S	S	S	S	S					S	S
2013-09-04	76	Male	80ada319785373a603742f5f8a26adf047be387a86f03850a1c26b5e3994706b	Staphylococcus hominis	Non-University	Clinical	Groningen	TRUE	TRUE	S	S	S		S					S				S	S				S		R	S	S		S	S	S		S	S	S	S	S	S					S	S
2013-09-05	78	Male	8cf5011b5c6906fcaab48b664b1e81f5a4e72e96ace8d54a44d8a5032100367a	Staphylococcus capitis	Non-University	Clinical	Friesland	TRUE	TRUE	S	S	S											S	S				S		R	S	S	S	S	S	S		S	S	S	S	S	S					S	S
2013-09-05	0	Male	3b48df9967347b10cee57b88b57896ca7bd12d90b72ebd071052a3940e37ca6f	Staphylococcus epidermidis	University	ICU	Groningen	TRUE	TRUE	R	R	R											R	R	R	R	R	R	S	S	S	R		S	S	I		I		R		R	R				S	S	S
2013-09-05	72	Female	a54ea8f6d25c4b1a2dabce85fb16fbd0b43f92c19400d2ef7b179f1bbcadfc3d	Staphylococcus epidermidis	Non-University	ICU	Groningen	TRUE	TRUE	R	R	R	R	R	R				R				S	S				S		R	S	R		S	S	R		R		S	S	S	S					S	S
2013-09-05	80	Male	fc896227724fa990a2a72fe781878075e1465042c10700caed26dcc56fc6a2c8	Staphylococcus epidermidis	Non-University	Clinical	Groningen	TRUE	TRUE	R	R	R	R	R	R				R				R	R	R	R	R	R		S	S	R		S	S	S		S	S	S	R	S	S					S	S
2013-09-05	54	Female	fd7a8ca1ebafa41d5de54df9b17584f918e25396267c95d98c564c3b8e941335	Staphylococcus hominis	Non-University	Clinical	Drenthe	TRUE	TRUE	R	S	S		S					S				S	S				S		R	S	S		S	S	S		S	S	S	S	S	S					S	S
2013-09-05	54	Female	fd7a8ca1ebafa41d5de54df9b17584f918e25396267c95d98c564c3b8e941335	Staphylococcus hominis	Non-University	Clinical	Drenthe	FALSE	TRUE			S		S					S				S	S							R	S				R		R		R		R	R
2013-09-05	56	Male	05a3b197f6a482b8a85332e8f143e8534b7a3095f2b4b2e9c4fb7bd7484766ec	Staphylococcus hominis	University	Clinical	Groningen	TRUE	TRUE	S	S	S											S	S		S		S		R	S	S		S	S	R		R		R	R	R	R				S	S	S
2013-09-06	71	Female	0a3da17ee2c92e49f76dcdc2ebb06af12311d98ed6e5441705ed737431e2d7f9	Staphylococcus hominis	Non-University	Outward	Groningen	FALSE	FALSE	R	S	S		S					S				S	S				S		R	S	I		S	S	R		R		R	R	R	R					S	S
2013-09-06	71	Female	0a3da17ee2c92e49f76dcdc2ebb06af12311d98ed6e5441705ed737431e2d7f9	Staphylococcus hominis	Non-University	Outward	Groningen	FALSE	TRUE	R	R	R	R	R	R				R				S	S			R	R		R	S	R		S	S	R		R		R	R	R	R					S	S
2013-09-06	71	Female	0a3da17ee2c92e49f76dcdc2ebb06af12311d98ed6e5441705ed737431e2d7f9	Staphylococcus hominis	Non-University	Outward	Groningen	FALSE	FALSE	R	R	R	R	R	R				R				S	S			R	R		R	S	R		S	S	R		R		R	R	R	R					S	S
2013-09-07	44	Female	9bc56a687aace81dcb1d718c3f250211776f73cd9f837686da9a6d7412a1fc72	Staphylococcus epidermidis	University	Outward	Groningen	TRUE	TRUE	R	S	S											S	S		S				S	S	S		S	R	S		S	S								S	S	S
2013-09-07	50	Male	4b06cfa92b32de2c72d51b62f2a24d35cc07978b47ad9fb51d940a9609e79e57	Staphylococcus epidermidis	University	Clinical	Groningen	TRUE	TRUE	R	S	S											S	S		S	R	R		S	S	S		S	S	S		S	S	R	S	R	R				S	S	S
2013-09-07	50	Male	4b06cfa92b32de2c72d51b62f2a24d35cc07978b47ad9fb51d940a9609e79e57	Staphylococcus epidermidis	University	Clinical	Groningen	FALSE	TRUE	S	S	S											R	R	R	R	R	R	S			S				S		S	S	S	S	S	S						S
2013-09-07	68	Male	41b7ba32d957d009dbe50f8fa4f5224ba28be7ae1cf55dc15f79fc301a4b0616	Staphylococcus epidermidis	University	Clinical	Groningen	TRUE	TRUE	R	S	S												S		S		S	S	S	S	S		S	S	I		I		S	S	S	S				S	S	S
2013-09-07	84	Male	3379c3d2f1e0abb842fad72bfcffcfd67c4749eeeb870aa725ba5f015de423c7	Staphylococcus epidermidis	Non-University	Clinical	Friesland	FALSE	FALSE	R	R	R											S	R	R	R		I		S	S	R	R	S	S	I				S	S	S	S					R	S
2013-09-07	73	Male	bd19e36e9a8f42c40eaff74ec6566aaec0cd70534b861ea70cdcf7da1953005f	Staphylococcus hominis	Non-University	Clinical	Friesland	TRUE	TRUE	R	S	S											S	S				S		R	S	S	S	S	S	I				S	S	S	S					S	S
2013-09-07	73	Male	bd19e36e9a8f42c40eaff74ec6566aaec0cd70534b861ea70cdcf7da1953005f	Staphylococcus hominis	Non-University	Clinical	Friesland	FALSE	FALSE	R	S	S											S	S				S		R	S	S	S	S	S	S		S	S	S	S	S	S					S	S
2013-09-08	78	Male	14bb3d0f66c7303053d60dc04eda9011662c982ab028af60e70bd08c14616d2e	Staphylococcus capitis	Non-University	Clinical	Drenthe	TRUE	TRUE	R	S	S		S					S				S	S				S		R	S	S		S	S	S		S	S	S	S	S	S					S	S
2013-09-08	66	Female	9755b9952e3fcf4a5e3029a98fcc5cc2bb361b84fe20b420886218fe1cce97b6	Staphylococcus hominis	Non-University	Clinical	Friesland	TRUE	TRUE	R	S	S											S	S				S		R	S	S	S	S	S	R				S	S	S	S					S	S
2013-09-08	68	Female	fc256cca494be3ffa11fba8d48cd0939d5e8c67b92fff8c7211adc84967e937f	Staphylococcus hominis	Non-University	Clinical	Drenthe	TRUE	TRUE	R	R	R	R	R	R				R				R	R	R	R	R	R		R	S	R		S	S	S		S	S	R	R	R	R					R	S
2013-09-08	68	Female	fc256cca494be3ffa11fba8d48cd0939d5e8c67b92fff8c7211adc84967e937f	Staphylococcus hominis	Non-University	Clinical	Drenthe	FALSE	FALSE	R	R	R	R	R	R				R				R	R	R	R	R	R		R	S	R		S	S	S		S	S	R	R	R	R					R	S
2013-09-09	45	Female	60c014a8648bd6d538a990ae41d93ee7cdc67b988715df8d91682eb1c20db06a	Staphylococcus epidermidis	University	Clinical	Groningen	TRUE	TRUE	R	S	S											S	S		S		S		S	S	S		S	S	S		S	S	S	S	S	S				S	S	S
2013-09-09	62	Male	6b86cf03f7dd7fef5723309e6077953c85ac9157c7aaee8117e1b1790ae12859	Staphylococcus epidermidis	University	ICU	Groningen	TRUE	TRUE	R	R	R											R	R	R	R	R	R		S	S	R		S	R	S		S	S	S	I	S	S				S	S	S
2013-09-09	62	Male	6b86cf03f7dd7fef5723309e6077953c85ac9157c7aaee8117e1b1790ae12859	Staphylococcus epidermidis	University	ICU	Groningen	FALSE	TRUE	R	R	R											R	R	R	R	R	R		S	S	R		S	R	S		S	S	R	R	R	R				S	S	S
2013-09-09	68	Male	41b7ba32d957d009dbe50f8fa4f5224ba28be7ae1cf55dc15f79fc301a4b0616	Staphylococcus epidermidis	University	Clinical	Groningen	FALSE	FALSE	R	S	S											S	S		S		S		S	S	S		S	S	I		I		S	S	S	S				S	S	S
2013-09-09	68	Male	41b7ba32d957d009dbe50f8fa4f5224ba28be7ae1cf55dc15f79fc301a4b0616	Staphylococcus epidermidis	University	Clinical	Groningen	FALSE	FALSE	R	S	S											S	S		S		S		S	S	S		S	S	I		I		S	S	S	S				S	S	S
2013-09-09	70	Female	c06ede1acdffe30f044e5dfb522d35b2d3ae60034f645ca77df6876ba083ebe1	Staphylococcus epidermidis	Non-University	ICU	Groningen	FALSE	TRUE	R	R	R	R	R	R				R				R	R	R	R	R	R		S	S	R		S	S	S		S	S	R	R	R	R					S	S
2013-09-09	70	Female	6787572e1decb4fc206ca7d3c69c0b3c28c243bc6b89183006cae9697dbae126	Staphylococcus hominis	Non-University	Clinical	Friesland	TRUE	TRUE	R		S											S	S				S		R	S	S	S	S	S	R				R	R	R	R					S	S
2013-09-09	76	Male	98be59994302157138d88d545bc7bfa3e801822d0804c24b95a826fb37985358	Staphylococcus hominis	Non-University	Clinical	Friesland	TRUE	TRUE	R	S	S											S	S				S		R	S	S	S	S	S	S		S	S	R	S	R	R					S	S
2013-09-10	56	Female	8acb1b6472ad1772a47dc54e26b2811d58c87d7db56d0e41894ea33ddfe65fbc	Staphylococcus epidermidis	University	Clinical	Groningen	FALSE	TRUE	R	R	R											S	S		S		S		S	S	R		S	R	S		S	S	S	S	S	S				S	S	S
2013-09-10	64	Male	a34a9cfaa55c425c0b2f3449d8cf081e2f279ed3d0302a65bbd4fc43de259de9	Staphylococcus hominis	Non-University	Clinical	Friesland	TRUE	TRUE	S	S	S											S	S				S		R	S	S	S	S	S	R				S	S	S	S					S	S
2013-09-11	75	Male	717e9e38b1566e81cea37c5d2c14995f08f79423e9e017fd4f8e6073d7c03a66	Staphylococcus capitis	Non-University	ICU	Friesland	TRUE	TRUE	S	S	S											S	S				S		R	S	S	S	S	S	S		S	S	S	S	S	S					S	S
2013-09-11	0	Female	f8ed369a2c07f1ccf9c77e7fde6acdaf4ab82a2c0d47cf643b7cc0f906f50345	Staphylococcus epidermidis	University	Clinical	Groningen	TRUE	TRUE	S	S	S											S	S		S		S		S	S	S		S	S	S		S	S	S	S	S	S				S	S	S
2013-09-11	21	Female	4c860030ff7ca2891c1f8b6112e669e5d48b36c492136145b8f09fd7395b3c4e	Staphylococcus epidermidis	University	ICU	Groningen	TRUE	TRUE	S	S	S											S	S		S		S		S	S	S		S	S	S		S	S	S	S	S	S				S	S	S
2013-09-11	78	Female	e9cc7aaf7f0f8853e15dda495ce083e95d3d1aa7357551557c85b5ed7f6d10e3	Staphylococcus hominis	Non-University	Clinical	Friesland	TRUE	TRUE	R	S	S											S	S				S		R	S	S	S	S	S	R				R	R	R	R					S	S
2013-09-11	84	Female	c8e55c0aeb9f88709bbd075eb7c551928af0c458d9201b673f16e4a92d04bf22	Staphylococcus hominis	Non-University	Clinical	Groningen	TRUE	TRUE	R	R	R	R	R	R				R				R	R	R	R	R	R		R	S	R		S	S	R		R		R	R	R	R					S	S
2013-09-12	0	Female	73312ca7ab57fc8ffbdd72cf6b104897225f8be1a63bd536dbf615018e945590	Staphylococcus epidermidis	University	ICU	Groningen	FALSE	TRUE	R	R	R											S	S		S			S	S	S	S		S	R												S	S	S
2013-09-12	0	Female	73312ca7ab57fc8ffbdd72cf6b104897225f8be1a63bd536dbf615018e945590	Staphylococcus epidermidis	University	ICU	Groningen	FALSE	TRUE	R													S	S		S		S		S	S	S		S	S	S		S	S	S	S	S	S				S	S	S
2013-09-12	46	Male	b6f050f5e83dcf1fd625c3f7894669283757a3688c598873f96486ff55e6a212	Staphylococcus hominis	Non-University	ICU	Groningen	TRUE	TRUE	R	R	R	R	R	R				R				S	R	R	R	R	R		R	S	R		S	S	R		R		R	R	R	R					S	S
2013-09-13	23	Female	f69dbfca505129e95861a439e42143a13df0677e897f9316bd2a587655a67297	Staphylococcus capitis	Non-University	Clinical	Friesland	TRUE	TRUE	S	S	S											S	S				S		R	S	S	S	S	S	S		S	S	S	S	S	S					S	S
2013-09-13	68	Male	5dd4514ddb3dc19bf526f7c697972e4fe43f725cc11498151efb432a63cf620c	Staphylococcus capitis	Non-University	Clinical	Overijssel	TRUE	TRUE	S	S	S		S					S				S	S				S		R	S	S		S	S	S		S	S	S	S	S	S					S	S
2013-09-13	56	Female	8acb1b6472ad1772a47dc54e26b2811d58c87d7db56d0e41894ea33ddfe65fbc	Staphylococcus epidermidis	University	Clinical	Groningen	FALSE	FALSE	R	R	R											S	S		S		S	S	S	S	R		S	R	S		S	S	S	S	S	S				S	S	S
2013-09-13	72	Female	a54ea8f6d25c4b1a2dabce85fb16fbd0b43f92c19400d2ef7b179f1bbcadfc3d	Staphylococcus epidermidis	Non-University	ICU	Groningen	FALSE	TRUE	R	R	R	R	R	R				R				R	R	R	R	R	R		R	S	R		S	S	R		R		S	R	S	S					I	S
2013-09-13	72	Female	a54ea8f6d25c4b1a2dabce85fb16fbd0b43f92c19400d2ef7b179f1bbcadfc3d	Staphylococcus epidermidis	Non-University	ICU	Groningen	FALSE	TRUE	R	R	R	R	R	R				R				R	R	R	R	R	R		R	S	R		S		R		R		R	R	R	R					R	S
2013-09-13	56	Female	8acb1b6472ad1772a47dc54e26b2811d58c87d7db56d0e41894ea33ddfe65fbc	Staphylococcus hominis	University	Clinical	Groningen	FALSE	TRUE	R	R	R											S	R	R	R	R	R		R	S	R		S	S	R		R		R	R	R	R				S	S	S
2013-09-14	63	Female	87670790830330c7d9356fc80ff39572a758b478dbdab865fe73ea350a6ffd03	Staphylococcus epidermidis	University	Clinical	Groningen	TRUE	TRUE	R	R	R											S	S		S	R	R		S	S	R		S	S	I		I		S	S	S	S				S	R	S
2013-09-14	50	Male	a9c88f68f9527ef658901881d4682c569914e773920a441ec2860bbf24e495ab	Staphylococcus hominis	University	Clinical	Groningen	TRUE	TRUE	R	S	S											S	S		S		S		R	S	S		S	S	S		S	S	R	R	R	R				S	S	S
2013-09-14	72	Male	cf46fbff93a6f34146e9d596ff9595912324a9acb0a114fe065170ec45096bdc	Staphylococcus hominis	University	Clinical	Groningen	TRUE	TRUE	R	S	S											S	S		S		S		S	S	S		S	S	S		S	S	S	S	S	S				S	S	S
2013-09-14	94	Female	ce1bb0ad20317d8b8c9fcfce3a3f18e49187d3bf041504427c0af58a561b2038	Staphylococcus hominis	Non-University	ICU	Friesland	TRUE	TRUE	R	S	S											S	S				S		R	S	S	S	S	S	S		S	S	S	S	S	S					S	S
2013-09-15	0	Female	9b4a61268dea8110c44e7f4dcbee64274978f1116c7cf330f02f1cf83239d50b	Staphylococcus epidermidis	Non-University	Clinical	Friesland	TRUE	TRUE	R	S	S											S	S				S		R	S	S	S	S	S	I				R	S	R	R					S	S
2013-09-15	84	Male	99eb884e6215d1ff894f17b02f14f08cab1a7e55c3b98c9d26ebd193b2428767	Staphylococcus epidermidis	Non-University	Clinical	Friesland	TRUE	TRUE	S	S	S											S	S				S		S	S	S	S	S	S	S		S	S	S	S	S	S					S	S
2013-09-15	84	Male	99eb884e6215d1ff894f17b02f14f08cab1a7e55c3b98c9d26ebd193b2428767	Staphylococcus hominis	Non-University	Clinical	Friesland	TRUE	TRUE	S	R	R											S	S				I		R	S	R	S	S	S	R				S	S	S	S					S	S
2013-09-16	59	Male	c496a6e3552beea60184ab94b89812785141df4bec5843875613dd1ac6615717	Staphylococcus capitis	Non-University	Clinical	Drenthe	TRUE	TRUE	R	S	S		S					S				S	S				S		R	S	S		S	S	S		S	S	S	S	S	S					S	S
2013-09-16	61	Female	fe87232d3856e5bf0beb8b02515c53c9231d99167e7b4abb70b533c2db49022b	Staphylococcus hominis	Non-University	Outward	Drenthe	TRUE	TRUE			S		S			S	S	S	S	S	S	S					S				S				S		S	S	R	S	R	R	S	S			S	S
2013-09-16	65	Male	d13a5a0acc615cb651015edfbb69e3d4bdd7b5c91364226efec9eaa463edc54c	Staphylococcus hominis	Non-University	Clinical	Drenthe	FALSE	TRUE	S	S	S		S					S				S	S				S		R	S	S		S	S	S		S	S	R	S	R	R					S	S
2013-09-16	67	Female	bbb6798191cf5f462a576be2295cc37014bb67e4c67eb8096c052430b77d0211	Staphylococcus hominis	Non-University	Clinical	Friesland	TRUE	TRUE	R	R	R											R	R	R	R		S		R	S	R	I	S	S	R				R	R	R	R					S	S
2013-09-16	79	Male	cdf7a92d18cdd6a815cfd09f8e9e26d47ee35c32877c66010ea453a5c80c8c15	Staphylococcus hominis	Non-University	Clinical	Friesland	TRUE	TRUE	R	S	S											S	S				S		R	S	S	S	S	S	S		S	S	S	S	S	S					S	S
2013-09-16	79	Male	cdf7a92d18cdd6a815cfd09f8e9e26d47ee35c32877c66010ea453a5c80c8c15	Staphylococcus hominis	Non-University	Clinical	Friesland	FALSE	FALSE	R	S	S											S	S				S		R	S	S	S	S	S	S		S	S	S	S	S	S					S	S
2013-09-17	72	Male	731d8ba09eeb99320060c321d3ac1b1ff80f912bb9cf889d184c336eb11c5369	Staphylococcus caprae	Non-University	ICU	Drenthe	TRUE	TRUE	R	S	S		S					S				S	S				S		R	S	S		S	S	S		S	S	R	S	R	R					S	S
2013-09-17	37	Male	e577f5d337874a38fe3fa37abd723759a8ad9cee2ef7da2b76be80c6659412de	Staphylococcus epidermidis	University	Clinical	Groningen	TRUE	TRUE	R	R	R											S	S		S		S		S	S	S		S	S	I		I		R	S	R	R				S	S	S
2013-09-17	55	Female	642cb85b77338f2fdf2e3a32eb50849036a65bafd6c11c23be126b12850511fb	Staphylococcus hominis	Non-University	ICU	Drenthe	TRUE	TRUE	R	R	R	R	R	R				R				S	R	R	R	R	R		R	S	R		S	S	R		R		R	R	R	R					S	S
2013-09-17	72	Male	731d8ba09eeb99320060c321d3ac1b1ff80f912bb9cf889d184c336eb11c5369	Staphylococcus hominis	Non-University	ICU	Drenthe	TRUE	TRUE	S	S	S		S					S				S	S				S		R	S	S		S	S	S		S	S	R	S	R	R					S	S
2013-09-17	72	Male	731d8ba09eeb99320060c321d3ac1b1ff80f912bb9cf889d184c336eb11c5369	Staphylococcus hominis	Non-University	ICU	Drenthe	FALSE	FALSE	S	S	S		S					S				S	S				S		R	S	S		S	S	S		S	S	R	S	R	R					S	S
2013-09-18	80	Female	157051fdf0027168daa32f75285fe2deb74950afbbaccd8746712ce6a430ebeb	Staphylococcus hominis	Non-University	Clinical	Drenthe	TRUE	TRUE	R	S	S		S					S				S	S				S		R	S	S		S	S	S		S	S	R	S	R	R					S	S
2013-09-18	85	Female	bb761f95350d6f0dc6df9d0848e803a438be3d8926d534b5f7b87fe908583f9c	Staphylococcus hominis	Non-University	Clinical	Friesland	TRUE	TRUE	R	R	R											S	R	R	R		S		R	S	S	S	S	S	S		S	S	R	R	R	R					S	S
2013-09-19	13	Male	b590d4205e02dcdc8b5e055e172ef5b67acbfd6ce0401e15d43cf4da6e57ef4f	Staphylococcus epidermidis	University	Clinical	Groningen	TRUE	TRUE	R	R	R											S	R	R	R		S		S	S	S		S	S	R		R		R	R	R	R				S	S	S
2013-09-19	83	Female	ec437a25a31280be1e16e4c67e285618485eecdf0d963d63975126e36de3c1a0	Staphylococcus hominis	Non-University	Clinical	Friesland	TRUE	TRUE	S	S	S											S	S				S		R	S	S	S	S	S	I				S	S	S	S					S	S
2013-09-20	56	Male	f99a05919308ec7df9e918aa2f6a53e9e9b084bc314b99753bd78d04c1412a87	Staphylococcus hominis	University	Clinical	Groningen	TRUE	TRUE	S	S	S											S	S		S		S		R	S	S		S	S	S		S	S	S	S	S	S				S	S	S
2013-09-20	67	Female	93098277f2a76ab6ca570c1abeda15681bd9c42b64224beec14302af9b01eccc	Staphylococcus hominis	Non-University	Clinical	Friesland	TRUE	TRUE	R	S	S											S	S				S		R	S	S	S	S	S	I				S	S	S	S					S	S
2013-09-21	55	Male	5e2bef3e8cf839ecdb7720e622a239f3ef38152dda401155408f0f12a303fd21	Staphylococcus capitis	Non-University	Clinical	Friesland	TRUE	TRUE	R	S	S											S	S				S		R	S	S	S	S	S	S		S	S	S	S	S	S					S	S
2013-09-21	40	Male	67cd80f0f627f0749c785cfd7b6591297dd7a11b2203ae1b6d9ef7ea3c7cfbed	Staphylococcus epidermidis	Non-University	Clinical	Groningen	TRUE	TRUE	R	S	S		S					S				S	S				S		S	S	S		S	S	S		S	S	R	S	R	R					S	S
2013-09-21	82	Male	a8c309bd88834a621e2d5be1dc7ccbcc55e5c623c713333a62a94d1e8ba226e0	Staphylococcus schleiferi	University	Clinical	Groningen	TRUE	TRUE	S	S	S											S	S		S		S		S	S	S		S	S	S		S	S	S	S	S	S				S	S	S
2013-09-21	82	Male	a8c309bd88834a621e2d5be1dc7ccbcc55e5c623c713333a62a94d1e8ba226e0	Staphylococcus schleiferi	University	Clinical	Groningen	FALSE	FALSE	S	S	S											S	S		S		S		S	S	S		S	S	S		S	S	S	S	S	S				S	S	S
2013-09-22	41	Male	76845d2a893f3677a787b5d2c60790e14f0da3096bd008691880f0501e0057c8	Staphylococcus epidermidis	Non-University	Clinical	Friesland	TRUE	TRUE	R	R	R											S	S			R	R		S	S	S	S	S	R	S		S	S	R	S	R	R					R	S
2013-09-22	41	Male	76845d2a893f3677a787b5d2c60790e14f0da3096bd008691880f0501e0057c8	Staphylococcus epidermidis	Non-University	Clinical	Friesland	FALSE	FALSE
2013-09-22	73	Female	d63978c29c51daeb5360049e697cecbffecaa5695bb080ba7a09e371e1d455f2	Staphylococcus epidermidis	Non-University	Clinical	Friesland	TRUE	TRUE	R	R	R											R	R	R	R		S		S	S	R	I	S	R	S		S	S	S	S	S	S					S	S
2013-09-22	66	Male	6706f4c244fefa78022c21cafafe1e1dd3e57d5fae6c5a4c8e87bee9b77ecf95	Staphylococcus hominis	Non-University	ICU	Friesland	TRUE	TRUE	R	R	R											S	R	R	R		S		R	S	R	R	S	S	R				R	R	R	R					S	S
2013-09-22	66	Male	6706f4c244fefa78022c21cafafe1e1dd3e57d5fae6c5a4c8e87bee9b77ecf95	Staphylococcus hominis	Non-University	ICU	Friesland	FALSE	FALSE
2013-09-22	68	Female	a8754f05302495bed4fb97ac02a7587b15fe3613d3e11d21469ae997447fd834	Staphylococcus hominis	Non-University	Clinical	Overijssel	TRUE	TRUE	S	S	S		S					S				S	S				S		R	S	S		S	R	S		S	S	S	S	S	S					S	S
2013-09-22	69	Male	131a9ee429e10044cb004c033bde8bc890f27c4a05989fcee906c29662e6f523	Staphylococcus hominis	Non-University	Clinical	Groningen	TRUE	TRUE	R	R	R	R	R	R				R				R	R	R	R	R	R		R	S	R		S	S	S		S	S	R	R	R	R					S	S
2013-09-23	13	Female	f98c37a08d99f96f4959c4d99bb62830435645fb201d25e0f82bb7c65e48ee53	Staphylococcus epidermidis	University	Clinical	Groningen	TRUE	TRUE	R	R	R												S		S			S	S	S	S		S	S					R		R	R				S	R	S
2013-09-23	51	Male	7a9f5f7afb0228d2c74ef39fbc2a51c78ec9fa7e771c1c080f3c57d51cad3143	Staphylococcus epidermidis	University	Clinical	Groningen	TRUE	TRUE	R	S	S											S	S		S		S		S	S	S		S	S	S		S	S	S	S	S	S				S	S	S
2013-09-23	67	Male	f511d8a29f4ab30dce5f2bf663ef1a10ed9101f1cfa51b6bfb30bacccd215eb9	Staphylococcus epidermidis	Non-University	Outward	Drenthe	TRUE	TRUE	R	R	R	R	R	R				R				R	R	R	R	R	R		S	S	R		S	S	S		S	S	S	S	S	S					I	S
2013-09-23	79	Male	9a4d8ccbffc9de80d2636c496c5dd62153e73879e18ede1cb728b5272d675167	Staphylococcus haemolyticus	University	Clinical	Groningen	FALSE	FALSE	R	R	R											R	R	R	R	R	R		R	S	R		S	S	R		R		R	R	R	R				S	S	S
2013-09-23	58	Male	e0dc48e8b384b2e4f750b8b356c1adabbfb764f1b0885aa4c90bfe1bd6931361	Staphylococcus hominis	Non-University	Clinical	Groningen	TRUE	TRUE	S	S	S		S					S				S	S				S		R	S	S		S	S	S		S	S	S	S	S	S					S	S
2013-09-23	79	Female	d009895ec4c6754e67513d446ecb98e9111e7d46e6a9cb64139a4ad021db770c	Staphylococcus hominis	Non-University	Clinical	Friesland	TRUE	TRUE
2013-09-23	79	Female	d009895ec4c6754e67513d446ecb98e9111e7d46e6a9cb64139a4ad021db770c	Staphylococcus hominis	Non-University	Clinical	Friesland	FALSE	FALSE	R	S	S											S	S				S		R	S	S		S	S	R				R	S	R	R				S	S	S
2013-09-23	82	Female	b72bab158b6944dc6b6be99b7675ff37d9b1959678368b63dbb05eeeda2bf6ba	Staphylococcus hominis	Non-University	Clinical	Drenthe	FALSE	TRUE	R	R	R	R	R	R				R				S	R	R	R	R	R		R	S	R		S	R	R		R		R	R	R	R					S	S
2013-09-24	43	Female	48d69217d1a1a68b9c85be58ac8496a5f29a970aeb043f021affc515d3b161d0	Staphylococcus epidermidis	Non-University	Clinical	Groningen	TRUE	TRUE	S	S	S		S					S				S	S				S		R	S	S		S	S	S		S	S	S	S	S	S					S	S
2013-09-24	81	Female	9e1f422d0c32599756eb02c6ead45fc1f6a9ff77bd58e5e81d5f639fab5c4d6c	Staphylococcus epidermidis	Non-University	Clinical	Drenthe	TRUE	TRUE
2013-09-25	70	Male	cd1422215561674b69c6eadea4e2ebc0a55db86995a724578b6a2b9f04656d06	Staphylococcus capitis	Non-University	Clinical	Drenthe	TRUE	TRUE	S	S	S		S					S				S	S				S		R	S	S		S	S	S		S	S	S	S	S	S					S	S
2013-09-25	43	Female	98a3f43fbf7e3d3423bc9e5a0a930d947e8a4d06ec4dd51f72b583386ba143ab	Staphylococcus epidermidis	University	Clinical	Groningen	TRUE	TRUE	R	R	R											R	R	R	R	R	R		S	S	R		S	R	S		S	S	R	R	R	R				S	S	S
2013-09-26	81	Female	f885f485237ab3db237dcf27215572f529292c777eb41be49f8f384cc56df090	Staphylococcus capitis	Non-University	Clinical	Drenthe	TRUE	TRUE	R	S	S		S					S				S	S				S		R	S	S		S	S	S		S	S	R	S	R	R					S	S
2013-09-26	72	Male	9b3db91a11576d1ca4d089246b8a0c63028b62b77d52d7203e3c3688625850a0	Staphylococcus epidermidis	Non-University	ICU	Groningen	TRUE	TRUE	S	S	S		S					S				S	S				S		R	S	S		S	S	S		S	S	S	S	S	S					S	S
2013-09-26	79	Male	9a4d8ccbffc9de80d2636c496c5dd62153e73879e18ede1cb728b5272d675167	Staphylococcus haemolyticus	University	Clinical	Groningen	FALSE	FALSE	R	R	R											R	R	R	R	R	R		R	S	R		S	S	R		R		R	S	R	R				S	S	S
2013-09-26	1	Male	102ac985fb31a2718e7e8a11c7bc01f9e7fdd2050b12d6ffaf555af676219f4a	Staphylococcus hominis	University	Clinical	Groningen	TRUE	TRUE	S	S	S											S	S		S		S	S	R	S			S	S	R		R		S	S	S	S				S	S	S
2013-09-26	70	Female	fae7939b3e7c2ce077188467f7a115f0f4cb24895114a3beb77a048f4b13c64f	Staphylococcus hominis	Non-University	ICU	Groningen	TRUE	TRUE	S	S	S		S					S				S	S				S		R	S	S		S	S	S		S	S	S	S	S	S					S	S
2013-09-26	81	Female	f885f485237ab3db237dcf27215572f529292c777eb41be49f8f384cc56df090	Staphylococcus hominis	Non-University	Clinical	Drenthe	TRUE	TRUE	S	S	S		S					S				S	S				S		R	S	S		S	S	R		R		S	S	S	S					S	S
2013-09-27	13	Male	4dcb8536429ee76ed16c5059bd42d859c99c6f726b93818f03c489c31e0264ce	Staphylococcus epidermidis	University	Clinical	Groningen	FALSE	TRUE	R	R	R												S		S	R	R	S	S	S	R		S	S	S		S	S	R	R	R	R				S	R	S
2013-09-27	13	Male	4dcb8536429ee76ed16c5059bd42d859c99c6f726b93818f03c489c31e0264ce	Staphylococcus epidermidis	University	Clinical	Groningen	FALSE	TRUE	R	R	R											R	R	R	R	R	R		S	S	R		S	R	S		S	S	S	I	S	S				S	S	S
2013-09-27	50	Male	4b06cfa92b32de2c72d51b62f2a24d35cc07978b47ad9fb51d940a9609e79e57	Staphylococcus epidermidis	University	Clinical	Groningen	FALSE	TRUE	R	R	R											R	R	R	R	R	R		S	S	R		S	S	R		R		S	I	S	S				S	S	S
2013-09-27	50	Male	4b06cfa92b32de2c72d51b62f2a24d35cc07978b47ad9fb51d940a9609e79e57	Staphylococcus epidermidis	University	Clinical	Groningen	FALSE	FALSE
2013-09-27	50	Male	4b06cfa92b32de2c72d51b62f2a24d35cc07978b47ad9fb51d940a9609e79e57	Staphylococcus epidermidis	University	Clinical	Groningen	FALSE	FALSE	R	R	R											R	R	R	R	R	R		S	S	R		S	S	R		R		S	S	S	S				S	S	S
2013-09-27	71	Female	9a4f0637c6309c3bebc37cbbbc26063cd0724a258abe67cbdc451d0fa87b6fd0	Staphylococcus epidermidis	University	Clinical	Groningen	TRUE	TRUE	R	R	R											S	R	R	R	R	R		S	S	S		S	S	S		S	S	R	S	R	R				S	S	S
2013-09-27	75	Male	20d5bd74bd08c4f68a293ddcc717effcb05492c27d68817f80db5ab8c68a5f48	Staphylococcus epidermidis	Non-University	Clinical	Groningen	TRUE	TRUE	R	S	S		S					S				S	S				S		S	S	S		S	S	R		R		S	S	S	S					S	S
2013-09-27	75	Male	20d5bd74bd08c4f68a293ddcc717effcb05492c27d68817f80db5ab8c68a5f48	Staphylococcus epidermidis	Non-University	Clinical	Groningen	FALSE	FALSE
2013-09-27	67	Male	d5a5c454a8e9bdc28a69aa482bea8dea9d0e1f27ddc1fa76880fd0023ddc5ee3	Staphylococcus hominis	Non-University	Clinical	Friesland	TRUE	TRUE	S	S	S											S	S				S		R	S	S		S	S	S		S	S	S	S	S	S				S	S	S
2013-09-27	71	Female	9a4f0637c6309c3bebc37cbbbc26063cd0724a258abe67cbdc451d0fa87b6fd0	Staphylococcus hominis	University	Clinical	Groningen	TRUE	TRUE	R	R	R											S	R	R	R	R	R		R	S	R		S	S	R		R		S	S	S	S				S	S	S
2013-09-27	75	Male	20d5bd74bd08c4f68a293ddcc717effcb05492c27d68817f80db5ab8c68a5f48	Staphylococcus hominis	Non-University	Clinical	Groningen	TRUE	TRUE	S	S	S		S					S				S	S				S		R	S	S		S	S	S		S	S	S	S	S	S					S	S
2013-09-27	75	Male	20d5bd74bd08c4f68a293ddcc717effcb05492c27d68817f80db5ab8c68a5f48	Staphylococcus hominis	Non-University	Clinical	Groningen	FALSE	TRUE	S		S		S					S				S	S				S		R	S	S		S	S	R		R		S	S	S	S					S	S
2013-09-28	0	Female	0643d98d8b63b25c0cfb7fc43b0fbb5f33252f0a4f91d75b89960c2c67e05ab8	Staphylococcus capitis	University	ICU	Groningen	FALSE	FALSE	R	R	R											R	R	R	R		S	S	R	S	S		S	S	I		I			S						S	S	S
2013-09-28	64	Male	f84513abf12ee97c76acf37c65cce4a4282fff37c2243a490a49658ed5da210b	Staphylococcus hominis	Non-University	Clinical	Friesland	TRUE	TRUE	R	S	S											S	S				S		R	S	S		S	S	S		S	S	S	S	S	S				S	S	S
2013-09-29	56	Male	6e7a8a1d984b6cbf3a72446600936b88acf494c28bb42996290cdaedd8fea351	Staphylococcus epidermidis	University	ICU	Groningen	TRUE	TRUE	R	R	R											S	S		R	R	R		S	S	S		S	S	R		R		R	R	R	R				S	S	S
2013-09-29	43	Female	48d69217d1a1a68b9c85be58ac8496a5f29a970aeb043f021affc515d3b161d0	Staphylococcus hominis	Non-University	Clinical	Groningen	TRUE	TRUE	R	S	S		S					S				S	S				S		R	S	S		S	S	S		S	S	S	S	S	S					S	S
2013-09-30	76	Male	80ada319785373a603742f5f8a26adf047be387a86f03850a1c26b5e3994706b	Staphylococcus cohnii	Non-University	ICU	Groningen	TRUE	TRUE	R	R	R	R	R	R				R				S	S				S		S	S	S		S	S	S		S	S	R	R	R	R					S	I
2013-09-30	10	Male	08fac5acfc62cdc102472df7cdabed64e8019fcfe2482761d504764410a32eed	Staphylococcus epidermidis	Non-University	Clinical	Drenthe	TRUE	TRUE	R	S	S		S					S				S	S				S		S	S	S		S	S	S		S	S	S	S	S	S					S	S
2013-09-30	37	Male	59b4e6238ffa4e498fe161def9be98588f5b17446ee442a9ba60bc78d4dd441f	Staphylococcus epidermidis	Non-University	Clinical	Groningen	TRUE	TRUE	S	S	S		S					S				S	S				S		S	S	S		S	S	R		R		R	S	R	R					S	S
2013-09-30	55	Male	b3b223cea5fb0926e6a51c73b90d7fa1e462e43bece828dc39cbf7dc7564b01a	Staphylococcus epidermidis	Non-University	Clinical	Drenthe	TRUE	TRUE	R	R	R	R	R	R				R				S	S				S		S	S	R		S	R	S		S	S	R	R	R	R					S	S
2013-09-30	55	Male	b3b223cea5fb0926e6a51c73b90d7fa1e462e43bece828dc39cbf7dc7564b01a	Staphylococcus epidermidis	Non-University	Clinical	Drenthe	FALSE	FALSE	R	R	R	R	R	R				R				S	S				S		S	S	R		S	R	S		S	S	R	R	R	R					S	S
2013-09-30	80	Male	6410aaab1fbe8973539197b159ba74878518210dd21d5a32e4fa7553a2f6725b	Staphylococcus epidermidis	Non-University	Clinical	Groningen	TRUE	TRUE	R	R	R	R	R	R				R				R	R	R	R		S		S	S	R		S	S	R		R		R	R	R	R					S	S
2013-09-30	85	Female	c57561414be2b75fe3dd45ab507575169a7bb1409f9aa42cb9b664aa329ce38c	Staphylococcus epidermidis	University	Outward	Groningen	TRUE	TRUE	R	R	R											R	R	R	R	R	R	S	S	S	R		S	R	S		S	S	R	R	R	R				S	S	S
2013-09-30	73	Female	f50a52ec5a2df3074b62198d00507ff73d36af0f12dafa864708082d42778dd1	Staphylococcus hominis	Non-University	Clinical	Groningen	TRUE	TRUE	R	S	S		S					S				S	S				S		R	S	S		S	S	R		R		S	S	S	S					S	S
2013-09-30	77	Female	5fb6f80ba97d761aa6e0a0f707cb26e83d318a410c54522ebba1ba4d28782ba6	Staphylococcus hominis	Non-University	Clinical	Groningen	TRUE	TRUE	R	S	S		S					S				S	S				S		R	S	S		S	S	S		S	S	S	S	S	S					S	S
2013-09-30	71	Female	c9fbb59e43a952b64c6b51e7464ddc07fb3cb8e847e0f751b462a04a4c0e0aff	Staphylococcus lugdunensis	Non-University	Clinical	Friesland	TRUE	TRUE
2013-09-30	71	Female	c9fbb59e43a952b64c6b51e7464ddc07fb3cb8e847e0f751b462a04a4c0e0aff	Staphylococcus lugdunensis	Non-University	Clinical	Friesland	FALSE	FALSE	R	S	S											S	S				S		S	S	S		S	S	S		S	S	S	S	S	S				S	S	S
2013-10-01	48	Female	ab6d23a15ae1d20b06b420bb90de15e73bf11cd4eaa52bdedfb9444b968e627c	Staphylococcus epidermidis	University	Clinical	Groningen	TRUE	TRUE	R	R	R											S	S		S		S		S	S	S		S	S	R		R		S	S	S	S				S	S	S
2013-10-01	74	Male	b541246c1b7b851cb98442b32b4823068a4d570e715855bd8519cca48d0e2dbe	Staphylococcus epidermidis	Non-University	ICU	Groningen	TRUE	TRUE	R	R	R	R	R	R				R				S	S				S		S	S	S		S	R	S		S	S	S	S	S	S					S	S
2013-10-01	1	Male	63c37f5b0b03657707b42ec6352eb5705a0b9a1bfbe44e86f7cb1e60758b7998	Staphylococcus hominis	University	Clinical	Groningen	TRUE	TRUE	R	R	R												R	R	R	R	R	S	R	S	R		S	S	S		S	S	R	R	R	R				S	S	S
2013-10-01	71	Female	c9fbb59e43a952b64c6b51e7464ddc07fb3cb8e847e0f751b462a04a4c0e0aff	Staphylococcus lugdunensis	Non-University	Clinical	Friesland	FALSE	FALSE
2013-10-01	71	Female	c9fbb59e43a952b64c6b51e7464ddc07fb3cb8e847e0f751b462a04a4c0e0aff	Staphylococcus lugdunensis	Non-University	Clinical	Friesland	FALSE	FALSE
2013-10-01	71	Female	c9fbb59e43a952b64c6b51e7464ddc07fb3cb8e847e0f751b462a04a4c0e0aff	Staphylococcus lugdunensis	Non-University	Clinical	Friesland	FALSE	FALSE
2013-10-02	32	Male	11b9aec975cd5b51ba0f788dbe7e2881ae7b60b7612cb3527699e99ca54d18d8	Staphylococcus epidermidis	University	Clinical	Groningen	TRUE	TRUE	R	R	R											R	R	R	R	R	R	S	S	S	R		S	S	S		S	S	R	R	R	R				S	S	S
2013-10-02	52	Female	7c47a1f0f63d631f8eb76f455592ccfcfedbcd1484d3c19245b13f17ac9f63ce	Staphylococcus hominis	Non-University	Clinical	Groningen	TRUE	TRUE	R	S	S		S					S				S	S				S		R	S	S		S	S	S		S	S	S	S	S	S					S	S
2013-10-02	65	Female	ffcce84c552ab8c81b308a6d5567336d80e00b625aa0c846b4b26d4a00f4c11c	Staphylococcus hominis	Non-University	Clinical	Friesland	TRUE	TRUE	R		S											S	S				S		R	S	S		S	S	S		S	S	S	S	S	S				S	S	S
2013-10-02	80	Female	03b92502cfce3e64285e26df6f951f44feda53f813df5a36544f4f1c12e084e2	Staphylococcus hominis	Non-University	Clinical	Drenthe	TRUE	TRUE			S		S			S	S	S	S	S	S	S				S	S	S			S				R		R		S	S	S	S	S	S			S	S
2013-10-03	74	Male	b541246c1b7b851cb98442b32b4823068a4d570e715855bd8519cca48d0e2dbe	Staphylococcus capitis	Non-University	ICU	Groningen	TRUE	TRUE	R	S	S		S					S				S	S				S		R	S	S		S	S	S		S	S	S	S	S	S					S	S
2013-10-03	85	Female	55c503eb77e6c09b4a7bf7a70358023d2d39c29fc86b143ef9cd0210b2e8b874	Staphylococcus capitis	Non-University	Clinical	Drenthe	TRUE	TRUE	R	R	R	R	R	R				R				S	S				S		R	S	S		S	S	R		R		S	R	S	S					S	S
2013-10-03	0	Male	b995cfb6d01a7e3f6b085d0a2fd02c84c2f9721b690b6d19dd27e85891c2cbeb	Staphylococcus epidermidis	University	ICU	Groningen	TRUE	TRUE	R	R	R											R	R	R	R	R	R	S	S	S	R		S	S						S						S	S	S
2013-10-03	0	Male	b995cfb6d01a7e3f6b085d0a2fd02c84c2f9721b690b6d19dd27e85891c2cbeb	Staphylococcus epidermidis	University	ICU	Groningen	FALSE	FALSE	R	R	R											R	R	R	R	R	R		S	S	R		S	S	I		I		R	S	R	R				S	S	S
2013-10-03	66	Female	aa2aa3708b9084568f9854b509ee6c969b1bd4a4326a7fb52bebdc443c065e4e	Staphylococcus epidermidis	University	ICU	Groningen	TRUE	TRUE	R	S	S											S	S		S		S	S	S	S	S		S	R					S	S	S	S				S	S	S
2013-10-03	72	Female	017a3c2a7d4c0943366f26232cbef8032c557011f8b8af7ae8043592ff168234	Staphylococcus epidermidis	University	Outward	Groningen	TRUE	TRUE	S	S	S											S	S		S	R	R		S	S	S		S	S	S		S	S	S	S	S	S				S	S	S
2013-10-03	74	Male	b541246c1b7b851cb98442b32b4823068a4d570e715855bd8519cca48d0e2dbe	Staphylococcus epidermidis	Non-University	ICU	Groningen	FALSE	TRUE	R	R	R	R	R	R	R	R	R	R	R	R	R	S				R	R				S		S		S		S	S	S	S	S	S	R	R			S	S
2013-10-03	74	Male	b541246c1b7b851cb98442b32b4823068a4d570e715855bd8519cca48d0e2dbe	Staphylococcus epidermidis	Non-University	ICU	Groningen	FALSE	FALSE	R	R	R	R	R	R	R	R	R	R	R	R	R	S				R	R				S		S		S		S	S	S	S	S	S	R	R			S	S
2013-10-03	65	Male	55218df45566cd9417a6331cf785933c07773a88bb9200508356cfa5ae1cf3ae	Staphylococcus haemolyticus	University	Clinical	Groningen	TRUE	TRUE	R	R	R											R	R	R	R	R	R	S	R	S	R		S	S	R		R		R		R	R				S	S	S
2013-10-03	74	Male	b541246c1b7b851cb98442b32b4823068a4d570e715855bd8519cca48d0e2dbe	Staphylococcus hominis	Non-University	ICU	Groningen	TRUE	TRUE	R	R	R	R	R	R				R				S	S				S		R	S	S		S	S	R		R		S	R	S	S					S	S
2013-10-03	78	Female	82640eea6a364d89dbc227b0a7c133dc2a316d4633fcd058fbb4a05812cc9d55	Staphylococcus hominis	Non-University	Clinical	Friesland	TRUE	TRUE	R	S	S											S	S				S		R	S	S		S	S	R				R	R	R	R				S	S	S
2013-10-04	75	Male	fb65cd61e62f4e6ccf92a9b1130b03df0b4dc7b903ec55f569e3ab3f6a533910	Staphylococcus epidermidis	University	Clinical	Groningen	TRUE	TRUE	S	S	S											S	S		S		S	S	S	S	S		S	R	S		S	S	S	S	S	S				S	S	S
2013-10-04	81	Female	b70c1473e600bf226d71a4cf8e2383ec64cf590ecb32f680873431320e4a1386	Staphylococcus haemolyticus	Non-University	Clinical	Drenthe	TRUE	TRUE	S	S	S		S					S				S	S				S		R	S	S		S	S	R		R		R	S	R	R					S	S
2013-10-06	0	Female	10f64d52e96829981aaa21ca5c1eaeabf4b6ef5f318e423de7f8269f52be0c9b	Staphylococcus epidermidis	Non-University	Clinical	Friesland	TRUE	TRUE	R	S	S											S	S				S		R	S	S		S	S	I				R	S	R	R				S	S	S
2013-10-06	3	Female	af07ea749aef32244a0c2074cc2daaf01306fdc8e494ec6c414bbe103b34d3d2	Staphylococcus epidermidis	University	Clinical	Groningen	FALSE	FALSE	R	R	R											R	R	R	R	R	R	S	R	S	R		S	S					S	S	S	S				S	R	S
2013-10-06	0	Female	10f64d52e96829981aaa21ca5c1eaeabf4b6ef5f318e423de7f8269f52be0c9b	Staphylococcus hominis	Non-University	Clinical	Friesland	TRUE	TRUE	R	S	S											S	S				S		R	S	S		S	S	I				S	S	S	S				S	S	S
2013-10-07	82	Male	467d3dfce22759ee09ce87f3ec5c60c029a9aab003245d7110a4dce0a553b414	Staphylococcus capitis	Non-University	ICU	Friesland	TRUE	TRUE	S	S	S											S	S				S		R	S	S		S	S	S		S	S	S	S	S	S				S	S	I
2013-10-07	54	Female	aa8e242a48444948c059e5164919b8e3563ed98539c396c175f3bfc09089552f	Staphylococcus epidermidis	University	ICU	Groningen	TRUE	TRUE	R	R	R												R	R	R			S	R	S			S	R	I		I			R						S	R	S
2013-10-07	77	Male	23367849570d49376be9f064e1b4f693b88efbc08733a8e1d060da30a2d5fee2	Staphylococcus hominis	Non-University	Clinical	Friesland	TRUE	TRUE	S	S	S											S	S				S		R	S	S		S	S	S		S	S	S	S	S	S				S	S	S
2013-10-07	93	Female	c51221f0c78b78c400e80e3a85835de799b84089b4ddb079bb1b51092a11fc3f	Staphylococcus hominis	Non-University	Clinical	Friesland	TRUE	TRUE	R		S											S	S				S		R	S	S		S	S	S		S	S	S	I	S	S				S	S	S
2013-10-07	93	Female	c51221f0c78b78c400e80e3a85835de799b84089b4ddb079bb1b51092a11fc3f	Staphylococcus hominis	Non-University	Clinical	Friesland	FALSE	FALSE
2013-10-08	72	Female	08558005c7c8ac50be902cc26e70db00203965a9f0fae7b231da8ed8213ecc07	Staphylococcus capitis	University	Clinical	Groningen	TRUE	TRUE	R	S	S											S	S		S		S		R	S	S		S	S	S		S	S	S	S	S	S				S	S	S
2013-10-08	73	Female	2c0bf3906bc6d2a2996ea7f39732b08330f883414576505b587fad1821f93681	Staphylococcus epidermidis	Non-University	Clinical	Groningen	TRUE	TRUE	R	S	S		S					S				S	S				S		S	S	S		S	S	R				S	S	S	S					R	S
2013-10-08	30	Female	0daf019a55cac294d0efbbe55b9c9c0aefafdcaff7aa2290f0024a4a43617d60	Staphylococcus hominis	Non-University	Outward	Drenthe	TRUE	TRUE	R	S	S		S					S				S	S				S		R	S	S		S	S	S		S	S	S	S	S	S					S	S
2013-10-09	0	Female	73312ca7ab57fc8ffbdd72cf6b104897225f8be1a63bd536dbf615018e945590	Staphylococcus epidermidis	University	ICU	Groningen	FALSE	TRUE	R	R	R											R	R	R	R	R	R		S	S	R		S	R	S		S	S	R	R	R	R				S	S	S
2013-10-09	72	Female	a54ea8f6d25c4b1a2dabce85fb16fbd0b43f92c19400d2ef7b179f1bbcadfc3d	Staphylococcus epidermidis	Non-University	ICU	Groningen	FALSE	TRUE	R	R	R	R	R	R				R				R	R	R	R		S		S	S	R		S	S	R		R		R	R	R	R					S	R
2013-10-09	74	Male	ec3b4958ad9b7f2632a18bf6ce616151fbfe019264daa6c66f17e075fc18f9bf	Staphylococcus epidermidis	University	Clinical	Groningen	TRUE	TRUE	R	R	R											R	R	R	R	R	R		S	S	R		S	R	S		S	S	S	I	S	S				S	S	S
2013-10-10	55	Male	4eb21ee9e11e6796ce145fd1bc4bb8fc96aef03b0cc0183aa746344ac535185f	Staphylococcus capitis	Non-University	ICU	Friesland	TRUE	TRUE	S	S	S											S	S				S		R	S	S		S	S	S		S	S	S	S	S	S				S	S	S
2013-10-10	55	Male	4eb21ee9e11e6796ce145fd1bc4bb8fc96aef03b0cc0183aa746344ac535185f	Staphylococcus capitis	Non-University	ICU	Friesland	FALSE	FALSE																					R
2013-10-10	57	Male	10f6611521e32172f30e99a2da1790e1259ce96d372300f1eb740a68f4599456	Staphylococcus epidermidis	Non-University	ICU	Friesland	TRUE	TRUE	R	R	R											R	R	R	R	R	R		S	S	R		S	R	S		S	S	R	R	R	R				S	R	S
2013-10-10	67	Female	1bbd6ffbec66026699d7fcd7f1580ddd346c7f5d90b8b213dd84fa7947a6bce7	Staphylococcus epidermidis	Non-University	Clinical	Drenthe	TRUE	TRUE	R	R	R	R	R	R				R				R	R	R	R	R	R		S	S	R		S	R	S		S	S	R	R	R	R					S	S
2013-10-10	58	Female	3f9a04a23a3df1ca8eed44f0bae78e7769fb2f455e6dca0a49bf6600b7333b6a	Staphylococcus hominis	Non-University	Clinical	Groningen	TRUE	TRUE	S	S	S		S					S				S	S				S		R	S	S		S	S	S		S	S	S	S	S	S					S	S
2013-10-10	58	Female	3f9a04a23a3df1ca8eed44f0bae78e7769fb2f455e6dca0a49bf6600b7333b6a	Staphylococcus hominis	Non-University	Clinical	Groningen	FALSE	TRUE	R	S	S		S					S				S	S				S		R	S	S		S	S	R		R		S	S	S	S					S	S
2013-10-10	62	Female	2857da58a4be0a56c3fb46349285ec63963f5e083ef0333139c044264fc098c1	Staphylococcus hominis	University	Clinical	Groningen	TRUE	TRUE	R	R	R											S	S		S		S		R	S	S		S	S	R		R		R	R	R	R				S	S	S
2013-10-11	67	Female	a13d2897437e7ae9edd2bbe5f2cff1193d04eff34bc6652dba3bf162d6af9fcf	Staphylococcus capitis	Non-University	Clinical	Groningen	TRUE	TRUE	S	S	S		S					S				S	S				S		R	S	S		S	S	S		S	S	S	S	S	S					S	S
2013-10-11	73	Male	715c2a83d89be8373135db03a616cc6215afc3b766639643b2391cbb33eaedb5	Staphylococcus capitis	Non-University	Clinical	Friesland	TRUE	TRUE	R	S	S											S	S				S		R	S	S		S	S	S		S	S	S	S	S	S				S	S	S
2013-10-11	73	Male	715c2a83d89be8373135db03a616cc6215afc3b766639643b2391cbb33eaedb5	Staphylococcus capitis	Non-University	Clinical	Friesland	FALSE	FALSE	R	S	S											S	S				S		R	S	S		S	S	S		S	S	S	S	S	S				S	S	S
2013-10-11	0	Female	0643d98d8b63b25c0cfb7fc43b0fbb5f33252f0a4f91d75b89960c2c67e05ab8	Staphylococcus epidermidis	University	ICU	Groningen	TRUE	TRUE	R	R	R											R	R	R	R	R	R	S	S	S	R		S	R	I		I		R		R	R				S	S	S
2013-10-11	63	Male	a88bf7d83321f99a7092e5eb9891ece2f705154a75bd231f5ddc0a3d3351199f	Staphylococcus epidermidis	University	Clinical	Groningen	TRUE	TRUE	R	R	R											S	S		S			S	S	S	R		S	R	S		S	S	S	S	S	S				S	S	S
2013-10-11	94	Female	80b137b5740cfe698b2b22f77dfb6387e9245a81a16c051f168f68ac9a7a08f0	Staphylococcus epidermidis	Non-University	Clinical	Friesland	TRUE	TRUE	R	S	S											S	S				S		S	S	S		S	S	S		S	S	S	S	S	S				S	S	S
2013-10-11	94	Female	80b137b5740cfe698b2b22f77dfb6387e9245a81a16c051f168f68ac9a7a08f0	Staphylococcus hominis	Non-University	Clinical	Friesland	TRUE	TRUE	R	R	R											S	S				S		R	S	S		S	S	S		S	S	S	S	S	S				S	S	S
2013-10-12	95	Female	1fc97a0061e911cdcf3982034785c620978b67d89c02fb272bf34e0814643e63	Staphylococcus capitis	Non-University	Clinical	Friesland	TRUE	TRUE	R	S	S											S	S				S		R	S	S		S	S	S		S	S	S	S	S	S				S	S	S
2013-10-12	0	Female	a3ec5c0c04cd7e958812619d89cea3ffc88952072bed88e1731cd7ab05746d9d	Staphylococcus epidermidis	University	ICU	Groningen	TRUE	TRUE	R	R	R											R	R	R	R	R	R		R	S	R		S	R	I		I		R	R	R	R				S	S	S
2013-10-12	82	Male	d9fff3f7a2073b9015e0d1608d39636aaca7aa3ee29edb2cdfce32d337298abe	Staphylococcus epidermidis	Non-University	Clinical	Friesland	TRUE	TRUE	R		S											S	S			R	R		S	S	R		S	S	I				S	S	S	S				S	S	S
2013-10-12	62	Female	5fb2095220c51a05058f2dd06b80389533ba5eb6b2e87ecb6ccf550433216863	Staphylococcus hominis	Non-University	Clinical	Friesland	TRUE	TRUE	S	S	S											S	S				S		R	S	S		S	S	R				R	R	R	R				S	S	S
2013-10-12	62	Female	5fb2095220c51a05058f2dd06b80389533ba5eb6b2e87ecb6ccf550433216863	Staphylococcus hominis	Non-University	Clinical	Friesland	FALSE	FALSE
2013-10-12	62	Female	5fb2095220c51a05058f2dd06b80389533ba5eb6b2e87ecb6ccf550433216863	Staphylococcus warneri	Non-University	Clinical	Friesland	TRUE	TRUE	S	S	S											S	S				S		R	S	S		S	S	S		S	S	S	S	S	S				S	S	S
2013-10-12	62	Female	5fb2095220c51a05058f2dd06b80389533ba5eb6b2e87ecb6ccf550433216863	Staphylococcus warneri	Non-University	Clinical	Friesland	FALSE	FALSE
2013-10-13	60	Male	58ac737f0425c4f97d1773e7b55cccf6f478b384f4d923e3c465ecf0c27ee66a	Staphylococcus epidermidis	Non-University	ICU	Groningen	TRUE	TRUE	R	R	R	R	R	R				R				R	R	R	R	R	R		S	S	R		S	S	S		S	S	R	R	R	R					S	S
2013-10-13	67	Male	a0df4216f2ba03ac7d120c2d9e65265b773b0161d6847c3130e1038d77fc8929	Staphylococcus epidermidis	Non-University	Clinical	Drenthe	TRUE	TRUE	S	S	S		S					S				S	S			R	R		S	S	S		S	S	R		R		S	S	S	S					S	S
2013-10-13	60	Female	a2f5ccea267db0ebbbb4224e2b4462a07b6510aef581f5dae0f8792c1f28c54f	Staphylococcus hominis	Non-University	Clinical	Friesland	TRUE	TRUE	R		S											S					S				S		S		S		S	S	S	S	S	S						S
2013-10-13	61	Male	80dc962eb7713f2fc84d7a73c3d4f5ac22419d776de54fd22e26aac18cb3cd9a	Staphylococcus hominis	Non-University	Clinical	Drenthe	TRUE	TRUE	S	S	S		S					S				S	S				S		R	S	S		S	S	S		S	S	S	S	S	S					S	S
2013-10-13	67	Male	ccffb7fde36728e4ac7e81e890393b240f7e748767fe8aedb6acad4d43c34410	Staphylococcus hominis	University	ICU	Groningen	TRUE	TRUE	R	R	R											S	R	R	R	R	R		R	S	R		S	S	R		R		R	R	R	R				R	S	S
2013-10-13	67	Male	ccffb7fde36728e4ac7e81e890393b240f7e748767fe8aedb6acad4d43c34410	Staphylococcus hominis	University	ICU	Groningen	FALSE	TRUE	R	R	R											S	S		S	R	R		R	S	S		S	S	R		R		R	R	R	R				R	S	S
2013-10-13	88	Male	c7db560083a02479ff4e62f77ae23fb2d65f4569a57bfc24ced773e88311eee6	Staphylococcus hominis	Non-University	Clinical	Friesland	TRUE	TRUE	S	S	S											S	S				S		R	S	S		S	S	S		S	S	S	S	S	S				S	S	S
2013-10-13	71	Male	f79dbc6014b92339676eb036fb60163a7107c41ceeff7be6783d5c2e7897f7d3	Staphylococcus schleiferi	University	Clinical	Groningen	TRUE	TRUE	S	S	S											S	S		S		S		R	S	S		S	S	S		S	S	S	S	S	S				S	S	S
2013-10-13	71	Male	f79dbc6014b92339676eb036fb60163a7107c41ceeff7be6783d5c2e7897f7d3	Staphylococcus schleiferi	University	Clinical	Groningen	FALSE	FALSE	S	S	S											S	S		S		S		S	S	S		S	S	S		S	S	S	S	S	S				S	S	S
2013-10-14	68	Female	278b25e729e113ff1d3d67470cde8eee9e6381f36ca3ec30d83cd6d641e375f7	Staphylococcus epidermidis	Non-University	Clinical	Drenthe	TRUE	TRUE	R	R	R	R	R	R				R				R	R	R	R	R	R		S	S	R		S	S	S		S	S	S	R	S	S					S	S
2013-10-14	71	Female	d15301fb4171f72764759e4ef2a2118f9b869098598bbb24af7bd3f4233cf690	Staphylococcus epidermidis	Non-University	ICU	Groningen	TRUE	TRUE	R	R	R	R	R	R				R				S	S				S		S	S	R		S	S	S		S	S	S	S	S	S					S	S
2013-10-14	47	Male	8960e36a3662863a39ce5ec13de8a808a2cdc2823a94b4a9f5e7bd2029208237	Staphylococcus hominis	Non-University	Clinical	Drenthe	TRUE	TRUE	S	S	S		S					S				S	S				S		R	S	S		S	S	S		S	S	S	S	S	S					S	S
2013-10-14	90	Female	a792824bc684f41952225d3226a31818402ad1c394459f1a55d1c2bc6ac99d9f	Staphylococcus hominis	Non-University	Clinical	Groningen	TRUE	TRUE	R	S	S		S					S				S	S				S		R	S	S		S	S	S		S	S	S	S	S	S					S	S
2013-10-15	0	Female	73312ca7ab57fc8ffbdd72cf6b104897225f8be1a63bd536dbf615018e945590	Staphylococcus epidermidis	University	ICU	Groningen	FALSE	FALSE	R	R	R											R	R	R	R	R	R		S	S	R		S	R	S		S	S	R	R	R	R				S	S	S
2013-10-15	68	Female	278b25e729e113ff1d3d67470cde8eee9e6381f36ca3ec30d83cd6d641e375f7	Staphylococcus epidermidis	Non-University	Clinical	Drenthe	FALSE	TRUE	R	R	R	R	R	R				R				R	R	R	R	R	R		S	S	R		S	R	S		S	S	S	R	S	S					S	S
2013-10-15	78	Female	5c1b9f56ae0781d0a086cdc3644c9d2dc7078df300bc0c30d8c9671aa971f080	Staphylococcus epidermidis	Non-University	Clinical	Friesland	TRUE	TRUE	R	R	R											R	R	R	R	R	R		S	S	R		S	R	S		S	S	R	R	R	R				S	S	S
2013-10-15	0	Male	ae63c7bfcda9f50937d2f8d956003c593b826d59f35cb8f6f7c055cc25631725	Staphylococcus hominis	University	Clinical	Groningen	TRUE	TRUE	R	S	S											S	S		S		S		R	S	S		S	S	R		R		S	S	S	S				S	S	S
2013-10-15	0	Female	73312ca7ab57fc8ffbdd72cf6b104897225f8be1a63bd536dbf615018e945590	Staphylococcus hominis	University	ICU	Groningen	TRUE	TRUE	R	R	R											S	R	R	R	R	R		R	S	R		S	R	S		S	S	R	R	R	R				S	S	S
2013-10-15	0	Female	a3ec5c0c04cd7e958812619d89cea3ffc88952072bed88e1731cd7ab05746d9d	Staphylococcus hominis	University	ICU	Groningen	TRUE	TRUE	R	R	R												R	R	R	R	R	S	R	S	R		S	S	S		S	S	R	R	R	R				S	S	S
2013-10-15	57	Female	c7cf38c90c9bdd7d457eb3ecf205c1a8915c952c4fe1f49e2c9cb2c149eadc0b	Staphylococcus hominis	Non-University	Clinical	Friesland	TRUE	TRUE
2013-10-15	57	Female	c7cf38c90c9bdd7d457eb3ecf205c1a8915c952c4fe1f49e2c9cb2c149eadc0b	Staphylococcus hominis	Non-University	Clinical	Friesland	FALSE	FALSE	R	S	S											S	S				S		R	S	S		S	S	S		S	S	R	S	R	R				S	S	S
2013-10-15	64	Male	c9091e9eac91bbb1428227f6cf60f73766a6f1f4cac40f9165c649e5651a78c2	Staphylococcus hominis	Non-University	Clinical	Friesland	TRUE	TRUE	R		S											S	S				S		R	S	S		S	S	R				R	S	R	R				S	S	S
2013-10-16	18	Female	f1f21dd8e552fd296528c62f0901f36562c1119ca778c34fc7952b4c8d7b0f13	Staphylococcus epidermidis	University	Clinical	Groningen	TRUE	TRUE	R	R	R											R	R	R	R	R	R		S	S	R		S	R	S		S	S	S	I	S	S				S	S	S
2013-10-17	1	Male	4b74f4f516f6cf37d5699d3fd2cf5114c22296fbc7ae22b2b09700d91cbebc72	Staphylococcus epidermidis	University	ICU	Groningen	TRUE	TRUE	R	R	R											R	R	R	R	R	R	S	S	S	R		S	S	S		S	S	R	R	R	R				S	S	S
2013-10-17	65	Female	eff3da68ff5364a7ae09689b92177433fa396107d98b138b76a8e92d5702affc	Staphylococcus epidermidis	Non-University	ICU	Friesland	TRUE	TRUE	R		R											R	R	R	R	R	R				R				S		S	S	R	R	R	R						S
2013-10-17	74	Female	edc82cd571da38d7ca2f16b8307f83b195790cb94ffeb6c554abaabcf169f5d3	Staphylococcus epidermidis	Non-University	Clinical	Drenthe	TRUE	TRUE	S	S	S		S					S				S	S				S		R	S	S		S	S	S		S	S	S	S	S	S					S	S
2013-10-17	0	Female	a3ec5c0c04cd7e958812619d89cea3ffc88952072bed88e1731cd7ab05746d9d	Staphylococcus hominis	University	ICU	Groningen	FALSE	FALSE	R	R	R												R	R	R	R	R	S	R	S	R		S	S	S		S	S	R	R	R	R				S	S	S
2013-10-18	0	Female	918635af24834117a97fd4777653bbf736e8cd4a1ab4c33775359a0e691c0ba8	Staphylococcus epidermidis	University	ICU	Groningen	TRUE	TRUE	R	R	R											R	R	R	R		S		S	S	S		S	S	I		I		R	S	R	R				S	S	S
2013-10-18	1	Male	4b74f4f516f6cf37d5699d3fd2cf5114c22296fbc7ae22b2b09700d91cbebc72	Staphylococcus epidermidis	University	ICU	Groningen	FALSE	FALSE
2013-10-18	1	Male	4b74f4f516f6cf37d5699d3fd2cf5114c22296fbc7ae22b2b09700d91cbebc72	Staphylococcus epidermidis	University	ICU	Groningen	FALSE	FALSE
2013-10-18	60	Male	b59c4b09ba64a6b974e672dc8af092d3a822729921ad4a90c33951089609ebd9	Staphylococcus epidermidis	Non-University	ICU	Groningen	TRUE	TRUE	R	R	R	R	R	R				R				R	R	R	R		S		S	S	R		S	S	R		R		R	R	R	R					S	R
2013-10-18	60	Male	b59c4b09ba64a6b974e672dc8af092d3a822729921ad4a90c33951089609ebd9	Staphylococcus epidermidis	Non-University	ICU	Groningen	FALSE	TRUE	R	R	R	R	R	R				R				R	R	R	R	R	R		S	S	R		S	S	R		R		S	R	S	S					S	S
2013-10-18	65	Female	eff3da68ff5364a7ae09689b92177433fa396107d98b138b76a8e92d5702affc	Staphylococcus epidermidis	Non-University	ICU	Friesland	FALSE	FALSE
2013-10-18	69	Female	78780dd3d5b16820266fcd1c130430df69cbdda1656ea977b771175282dc8aab	Staphylococcus haemolyticus	University	Outward	Groningen	TRUE	TRUE	R	S	S											S	S		S		S		R	S	S		S	S	R		R		R	S	R	R				S	S	S
2013-10-18	1	Male	14c77f1b3c733f8d64ccf003d115c755bd91b45fbf808fcd06060087a03714d3	Staphylococcus hominis	University	Clinical	Groningen	TRUE	TRUE	R	S	S											S	S		S		S		R	S	S		S	S	S		S	S	S	S	S	S				S	S	S
2013-10-18	42	Female	3e818d935ac02e544ce4b6b5f094f84c155c3b02e16cc74961a53703990c9798	Staphylococcus hominis	Non-University	Outward	Drenthe	TRUE	TRUE	R	S	S		S					S				S	S				S		R	R	S		S	S	S		S	S	S	S	S	S					S	S
2013-10-18	60	Male	b59c4b09ba64a6b974e672dc8af092d3a822729921ad4a90c33951089609ebd9	Staphylococcus hominis	Non-University	ICU	Groningen	TRUE	TRUE	R	S	S		S					S				S	S				S		R	S	S		S	S	S		S	S	S	S	S	S					S	S
2013-10-18	75	Female	24a0846a4c66c92585814c5e4c2e824eae4c6634e01eb405d334c51b9416cf54	Staphylococcus hominis	Non-University	ICU	Groningen	FALSE	TRUE	R	R	R	R	R	R				R				S	R	R	R	R	R		R	S	R		S	R	S		S	S	R	R	R	R					S	S
2013-10-18	75	Female	24a0846a4c66c92585814c5e4c2e824eae4c6634e01eb405d334c51b9416cf54	Staphylococcus hominis	Non-University	ICU	Groningen	FALSE	FALSE	R	R	R	R	R	R				R				S	R	R	R	R	R		R	S	R		S	R	S		S	S	R	R	R	R					S	S
2013-10-18	75	Female	24a0846a4c66c92585814c5e4c2e824eae4c6634e01eb405d334c51b9416cf54	Staphylococcus hominis	Non-University	ICU	Groningen	FALSE	TRUE	R	R	R	R	R	R				R				S	S			R	R		R	S	R		S	S	R		R		R	R	R	R					S	S
2013-10-19	0	Female	a3ec5c0c04cd7e958812619d89cea3ffc88952072bed88e1731cd7ab05746d9d	Staphylococcus epidermidis	University	ICU	Groningen	FALSE	TRUE	R	R	R											S	S		S		S		S	S	S		S	R	S		S	S	R	R	R	R				S	S	S
2013-10-19	59	Male	ede0668af0c1be3f658264e82e390622bc22c0b7e82d26dfceaebca47f05052f	Staphylococcus epidermidis	University	Clinical	Groningen	FALSE	TRUE	R	R	R											R	R	R	R	R	R	S	S	S	R		S	R					S		S	S				S	S	S
2013-10-19	59	Male	ede0668af0c1be3f658264e82e390622bc22c0b7e82d26dfceaebca47f05052f	Staphylococcus epidermidis	University	Clinical	Groningen	FALSE	FALSE	R	R	R											R	R	R	R	R	R		S	S	R		S	R	S		S	S	S	I	S	S				S	S	S
2013-10-19	0	Female	a3ec5c0c04cd7e958812619d89cea3ffc88952072bed88e1731cd7ab05746d9d	Staphylococcus hominis	University	ICU	Groningen	FALSE	FALSE	R	R	R											S	R	R	R	R	R		R	S	R		S	S	S		S	S	R	R	R	R				S	S	S
2013-10-20	57	Male	ab7cd15d319d885d5732cd6c86e3eb183c52d868111d55124626d81c82fdce6e	Staphylococcus epidermidis	University	Clinical	Groningen	FALSE	TRUE	R	R	R											R	R	R	R	R	R		S	S	R		S	R	S		S	S	S	I	S	S				S	S	S
2013-10-20	59	Male	56a63ed06a2455f8b22bf13935ca206cdd829f17aa70ea5c97643845ec050f91	Staphylococcus epidermidis	University	Clinical	Groningen	TRUE	TRUE	R	R	R											S	R	R	R	R	R		S	S	R		S	S	I		I		R	R	R	R				S	S	S
2013-10-20	59	Male	56a63ed06a2455f8b22bf13935ca206cdd829f17aa70ea5c97643845ec050f91	Staphylococcus epidermidis	University	Clinical	Groningen	FALSE	TRUE	R	R	R											S	R	R	R	R	R		S	S	R		S	S	I		I		S	S	S	S				S	S	S
2013-10-20	59	Male	56a63ed06a2455f8b22bf13935ca206cdd829f17aa70ea5c97643845ec050f91	Staphylococcus epidermidis	University	Clinical	Groningen	FALSE	TRUE	R	S	S											S	S		S	R	R		S	S	R		S	S	R		R		R	S	R	R				S	S	S
2013-10-20	59	Male	56a63ed06a2455f8b22bf13935ca206cdd829f17aa70ea5c97643845ec050f91	Staphylococcus epidermidis	University	Clinical	Groningen	FALSE	TRUE	R	R	R											S	R	R	R	R	R		S	S	R		S	S	I		I		R	R	R	R				S	S	S
2013-10-20	59	Male	56a63ed06a2455f8b22bf13935ca206cdd829f17aa70ea5c97643845ec050f91	Staphylococcus epidermidis	University	Clinical	Groningen	FALSE	FALSE	R	R	R											S	S		S	R	R		S	S	R		S	S	R		R		R	R	R	R				S	S	S
2013-10-21	50	Male	5537a9d0b1fe9e640d0ed3387692e3c8f3bc5a7c44b16a97a33d5bd518e7d129	Staphylococcus epidermidis	University	Clinical	Groningen	TRUE	TRUE	R	R	R											S	R	R	R	R	R		S	S	R		S	S	I		I		S	S	S	S				S	S	S
2013-10-21	50	Male	5537a9d0b1fe9e640d0ed3387692e3c8f3bc5a7c44b16a97a33d5bd518e7d129	Staphylococcus epidermidis	University	Clinical	Groningen	FALSE	FALSE
2013-10-21	50	Male	5537a9d0b1fe9e640d0ed3387692e3c8f3bc5a7c44b16a97a33d5bd518e7d129	Staphylococcus epidermidis	University	Clinical	Groningen	FALSE	FALSE	R	R	R											S	R	R	R	R	R		S	S	R		S	S	I		I		S	S	S	S				S	S	S
2013-10-21	64	Female	bfed32eb591e6cfd856659549560de0e3b06a6a99f127cf01f3b7c69594fe96f	Staphylococcus hominis	Non-University	Clinical	Drenthe	TRUE	TRUE	R	S	S		S					S				S	S				S		R	S	S		S	S	R		R		R	S	R	R					S	S
2013-10-21	70	Female	e52250c4fba6499d6dedf5d9a27e86bcdb3e2204e925c248cf4cddbc36b441d1	Staphylococcus hominis	Non-University	Clinical	Friesland	TRUE	TRUE	R	S	S											S	S				S		S	S	S		S	S	S		S	S	S	S	S	S				S	S	S
2013-10-21	70	Female	e52250c4fba6499d6dedf5d9a27e86bcdb3e2204e925c248cf4cddbc36b441d1	Staphylococcus hominis	Non-University	Clinical	Friesland	FALSE	FALSE
2013-10-22	47	Male	20b1c31a2c3c34df1d944938cd8cbed7ded8809a2f689cd205e66912884e23ed	Staphylococcus epidermidis	Non-University	Clinical	Friesland	TRUE	TRUE	R	S	S											S	S				S		S	S	S		S	S	R				S	S	S	S				S	S	S
2013-10-22	59	Male	56a63ed06a2455f8b22bf13935ca206cdd829f17aa70ea5c97643845ec050f91	Staphylococcus epidermidis	University	Clinical	Groningen	FALSE	FALSE	R	R	R											S	R	R	R	R	R		S	S	R		S	S	I		I		R	R	R	R				S	S	S
2013-10-22	59	Male	56a63ed06a2455f8b22bf13935ca206cdd829f17aa70ea5c97643845ec050f91	Staphylococcus epidermidis	University	Clinical	Groningen	FALSE	FALSE	R	R	R											S	R	R	R	R	R		S	S	R		S	S	I		I		R	R	R	R				S	S	S
2013-10-22	59	Male	56a63ed06a2455f8b22bf13935ca206cdd829f17aa70ea5c97643845ec050f91	Staphylococcus haemolyticus	University	Clinical	Groningen	TRUE	TRUE	R	R	R											R	R	R	R	R	R		R	S	R		S	S	R		R		R	S	R	R				S	S	S
2013-10-22	51	Female	4d5cdbd2193df5480b68f11ae44e3b0e2a73888217cc3721ab7ae65aaba1c7b7	Staphylococcus hominis	Non-University	Clinical	Friesland	TRUE	TRUE	R	S	S											S	S				S		S	S	S		S	S	R				R	S	R	R				S	S	S
2013-10-22	51	Female	4d5cdbd2193df5480b68f11ae44e3b0e2a73888217cc3721ab7ae65aaba1c7b7	Staphylococcus hominis	Non-University	Clinical	Friesland	FALSE	FALSE
2013-10-22	67	Female	93098277f2a76ab6ca570c1abeda15681bd9c42b64224beec14302af9b01eccc	Staphylococcus hominis	Non-University	Clinical	Friesland	FALSE	FALSE	R	S	S											S	S				S		R	S	S		S	S	R				S	S	S	S				S	S	S
2013-10-23	89	Male	68135c89fd28fe8ab9d1a826655296a8cc754f86f6cc00dc1b2a30b54df1ad11	Staphylococcus capitis	Non-University	Clinical	Drenthe	TRUE	TRUE	R	S	S		S					S				S	S				S		R	S	S		S	S	S		S	S	S	S	S	S					S	S
2013-10-23	89	Male	68135c89fd28fe8ab9d1a826655296a8cc754f86f6cc00dc1b2a30b54df1ad11	Staphylococcus capitis	Non-University	Clinical	Drenthe	FALSE	FALSE	R	S	S		S					S				S	S				S		R	S	S		S	S	S		S	S	S	S	S	S					S	S
2013-10-23	16	Male	37fe6ad68ed86cbb6538448d579cb72d9e34b7cb6349afe860538841a4b95c03	Staphylococcus epidermidis	University	ICU	Groningen	TRUE	TRUE	R	R	R											R	R	R	R	R	R		S	S	R		S	R	S		S	S	R	R	R	R				S	S	S
2013-10-23	48	Male	f09094d332cac5a2020060fbf1e169edbdf22ff83646e1881b8c4302305579fd	Staphylococcus epidermidis	Non-University	Clinical	Overijssel	TRUE	TRUE	R	R	R	R	R	R				R				R	R	R	R	R	R		S	S	R		S	R	S		S	S	S	R	S	S					S	S
2013-10-23	48	Male	f09094d332cac5a2020060fbf1e169edbdf22ff83646e1881b8c4302305579fd	Staphylococcus epidermidis	Non-University	Clinical	Overijssel	FALSE	FALSE	R	R	R	R	R	R				R				R	R	R	R	R	R		S	S	R		S	R	S		S	S	S	R	S	S					S	S
2013-10-23	89	Male	68135c89fd28fe8ab9d1a826655296a8cc754f86f6cc00dc1b2a30b54df1ad11	Staphylococcus epidermidis	Non-University	Clinical	Drenthe	TRUE	TRUE	R	R	R	R	R	R				R				S	S				S		S	S	S		S	S	R		R		R	S	R	R					S	S
2013-10-23	83	Female	0ca04dbe07ccab883f3377df1964ff25f7d2208c5e0cb2c86a6fa7f8165fb6a1	Staphylococcus hominis	Non-University	Clinical	Friesland	TRUE	TRUE	R	S	S											S	S				S		R	S	S		S	S	R				R	S	R	R				S	S	S
2013-10-23	89	Male	68135c89fd28fe8ab9d1a826655296a8cc754f86f6cc00dc1b2a30b54df1ad11	Staphylococcus hominis	Non-University	Clinical	Drenthe	TRUE	TRUE	R	R	R	R	R	R				R				S	S				S		R	S	S		S	S	S		S	S	S	S	S	S					S	S
2013-10-24	43	Female	98a3f43fbf7e3d3423bc9e5a0a930d947e8a4d06ec4dd51f72b583386ba143ab	Staphylococcus epidermidis	University	Clinical	Groningen	FALSE	TRUE	R	R	R											R	R	R	R	R	R	S	S	S	R		S	S	S		S	S	R	R	R	R				S	S	S
2013-10-24	61	Male	e15f674b7470e760197a92073517cfaea93c0a94e59b44763e11c97c56b63e1e	Staphylococcus epidermidis	Non-University	Clinical	Friesland	TRUE	TRUE	R	S	S											S	S				S		S	S	S		S	S	S		S	S	S	S	S	S				S	S	S
2013-10-24	70	Female	4ceb9b251c420985c3c104c514bf0307b5d2cbd2bf305ab98c01387877207663	Staphylococcus epidermidis	Non-University	Clinical	Friesland	TRUE	TRUE	S	S	S											S	S				S		S	S	S		S	S	S		S	S	S	S	S	S				S	S	S
2013-10-24	15	Male	7ef4199b9a7b156a99d200b366c2e1159823a2a1cb681319026b69731f65528a	Staphylococcus warneri	University	Clinical	Groningen	TRUE	TRUE														S	S		S		S	S	R	S	S		S	S	S		S	S	S	S	S	S				S	S	S
2013-10-24	71	Male	8a44b5b6893d91ed31e3b031990e7eee20b9902890a759b243b751f22636d849	Staphylococcus warneri	Non-University	Clinical	Friesland	TRUE	TRUE	R	S	S											S	S				S		R	S	S		S	S	S		S	S	S	S	S	S				S	S	S
2013-10-25	52	Male	5d61082f209575100f1daedddd8d4164882729942aac2e824e63866cc3d4e157	Staphylococcus epidermidis	University	Clinical	Groningen	TRUE	TRUE	R	R	R											R	R	R	R	R	R	S	S	S	R		S	S	S		S	S	S		S	S				S	S	S
2013-10-25	52	Male	5d61082f209575100f1daedddd8d4164882729942aac2e824e63866cc3d4e157	Staphylococcus epidermidis	University	Clinical	Groningen	FALSE	FALSE	R	R	R											R	R	R	R	R	R	S	S	S	R		S	S	S		S	S	S	I	S	S				S	S	S
2013-10-25	67	Male	20a7bc86cc05cd2d9baea19525406806ea03275a4b2f306ef091960f26c0e051	Staphylococcus hominis	Non-University	Clinical	Friesland	TRUE	TRUE	R	S	S											S	S				S		S	S	S		S	S	R				R	R	R	R				S	I	S
2013-10-25	77	Male	e616969cfbecce036cdb6f68ff212b035402c70149b5dea3cae2bc2b4fc9e373	Staphylococcus hominis	Non-University	Clinical	Groningen	TRUE	TRUE	R	R	R	R	R	R				R				S	S			R	R		R	S	R		S	S	R		R		R	R	R	R					S	S
2013-10-25	77	Male	e616969cfbecce036cdb6f68ff212b035402c70149b5dea3cae2bc2b4fc9e373	Staphylococcus hominis	Non-University	Clinical	Groningen	FALSE	FALSE	R	R	R	R	R	R				R				R	R	R	R	R	R		R	S	R		S	S	R		R		R	R	R	R					S	S
2013-10-25	88	Female	efe4788976a2c4431cb94c75420dc50d09bad6e8b17f742c578be7233fdbc671	Staphylococcus hominis	Non-University	Clinical	Friesland	TRUE	TRUE	R		S											S	S				S		R	S	S		S	S	R				S	S	S	S				S	S	S
2013-10-27	58	Male	94df2aea39c471d6d37fcc8d56a2ccccc993fea02e3b0a15d3a46b882202fd77	Staphylococcus capitis	University	Clinical	Groningen	TRUE	TRUE	R	S	S											S	S		S		S		R	S	S		S	S	S		S	S	S	S	S	S				S	S	S
2013-10-27	89	Female	da5009659e16cad55d7801855807c6ec32448553a01bdfeb3db33b9e3f57155b	Staphylococcus capitis	Non-University	Clinical	Friesland	TRUE	TRUE	S	S	S											S	S				S		R	S	S		S	S	S		S	S	S	S	S	S				S	S	S
2013-10-27	53	Female	9839db0cc62036196645a100115f454cfd9e6b4b5da59f120d0879cff2569ac7	Staphylococcus epidermidis	Non-University	ICU	Friesland	TRUE	TRUE
2013-10-27	53	Female	9839db0cc62036196645a100115f454cfd9e6b4b5da59f120d0879cff2569ac7	Staphylococcus epidermidis	Non-University	ICU	Friesland	FALSE	FALSE	S	S	S											S	S				S		S	S	S		S	S	I				R	S	R	R				S	S	S
2013-10-27	58	Male	94df2aea39c471d6d37fcc8d56a2ccccc993fea02e3b0a15d3a46b882202fd77	Staphylococcus epidermidis	University	Clinical	Groningen	TRUE	TRUE	R	R	R											R	R	R	R	R	R		S	S	R		S	R	S		S	S	R	R	R	R				S	S	S
2013-10-27	58	Male	94df2aea39c471d6d37fcc8d56a2ccccc993fea02e3b0a15d3a46b882202fd77	Staphylococcus epidermidis	University	Clinical	Groningen	FALSE	FALSE	R	R	R											R	R	R	R	R	R		S	S	R		S	R	S		S	S	R	R	R	R				S	S	S
2013-10-27	58	Female	64885f86ac4476e7d408c0fc6a8f5dc8b5111292e0b4a7586d0a5ec1c18b4a93	Staphylococcus epidermidis	Non-University	Clinical	Friesland	TRUE	TRUE	S	S	S											S	S				S		S	S	S		S	R	S		S	S	S	S	S	S				S	S	S
2013-10-27	86	Male	da20b34997f2e9ebe8458a9a402d248221dd7141dca1a81ec17da0721677c550	Staphylococcus epidermidis	Non-University	ICU	Friesland	TRUE	TRUE	R	S	S											S	S				S		S	S	S		S	R	I				S	S	S	S				S	S	S
2013-10-28	52	Male	5d61082f209575100f1daedddd8d4164882729942aac2e824e63866cc3d4e157	Staphylococcus epidermidis	University	Clinical	Groningen	FALSE	FALSE	R	R	R											R	R	R	R	R	R		S	S	R		S	S	S		S	S	S	I	S	S				S	S	S
2013-10-28	52	Male	5d61082f209575100f1daedddd8d4164882729942aac2e824e63866cc3d4e157	Staphylococcus epidermidis	University	Clinical	Groningen	FALSE	TRUE	R	R	R											R	R	R	R	R	R		S	S	R		S	R	S		S	S	S	I	S	S				S	S	S
2013-10-28	52	Male	5d61082f209575100f1daedddd8d4164882729942aac2e824e63866cc3d4e157	Staphylococcus epidermidis	University	Clinical	Groningen	FALSE	TRUE	R	R	R											R	R	R	R	R	R		S	S	R		S	S	S		S	S	S	I	S	S				S	S	S
2013-10-28	72	Male	9b3db91a11576d1ca4d089246b8a0c63028b62b77d52d7203e3c3688625850a0	Staphylococcus epidermidis	Non-University	ICU	Groningen	FALSE	TRUE	R	R	R	R	R	R				R				R	R	R	R	R	R		S	S	R		S	S	S		S	S	R	R	R	R					S	S
2013-10-28	66	Male	8e66a1003eebc59c2f2ae8150caf7d8fbd8d3712c56cc44ce2d33939edf50cd5	Staphylococcus hominis	Non-University	ICU	Friesland	TRUE	TRUE	R	S	S											S	S				S		R	S	S		S	S	S		S	S	S	S	S	S				S	S	S
2013-10-28	86	Female	1d21a4f45c8b3aede1e7576df461f31d77120bb3ceead63d1955272cd7e1ede5	Staphylococcus hominis	Non-University	Clinical	Friesland	TRUE	TRUE
2013-10-28	86	Female	1d21a4f45c8b3aede1e7576df461f31d77120bb3ceead63d1955272cd7e1ede5	Staphylococcus hominis	Non-University	Clinical	Friesland	FALSE	FALSE	R	S	S											S	S				S		R	S	S		S	S	S		S	S	S	S	S	S				S	S	S
2013-10-28	72	Male	9b3db91a11576d1ca4d089246b8a0c63028b62b77d52d7203e3c3688625850a0	Staphylococcus warneri	Non-University	ICU	Groningen	TRUE	TRUE	R	S	S		S					S				S	S				S		R	S	S		S	S	S		S	S	S	S	S	S					S	S
2013-10-29	83	Male	c540daa2c0a107cfbef768a1066eb6fb6687a415add7b21ee7b8f52256ee3f62	Staphylococcus epidermidis	Non-University	Clinical	Groningen	TRUE	TRUE	R	R	R	R	R	R				R				R	R	R	R	R	R		S	S	R		S	S	R		R		S	R	S	S					S	S
2013-10-29	83	Male	c540daa2c0a107cfbef768a1066eb6fb6687a415add7b21ee7b8f52256ee3f62	Staphylococcus epidermidis	Non-University	Clinical	Groningen	FALSE	FALSE	R	R	R	R	R	R				R				R	R	R	R	R	R		S	S	R		S	S	R		R		S	R	S	S					S	S
2013-10-29	53	Female	82eb1263d6b53dc68e8c0aff792a17e2bc39e929c517ecbd7f44faa5dfe9c271	Staphylococcus hominis	Non-University	ICU	Friesland	TRUE	TRUE
2013-10-29	53	Female	82eb1263d6b53dc68e8c0aff792a17e2bc39e929c517ecbd7f44faa5dfe9c271	Staphylococcus hominis	Non-University	ICU	Friesland	FALSE	FALSE	R	R	R											S	R	R	R	R	R		R	S	R		S	S	S		S	S	R	R	R	R				S	S	S
2013-10-29	83	Female	dba41ebe43f027825c72bd13a3521663a4a8e8e9814fe03a0338b0b0f01322d6	Staphylococcus hominis	Non-University	ICU	Groningen	TRUE	TRUE	R	S	S		S					S				S	S				S		R	S	S		S	S	S		S	S	S	S	S	S					S	S
2013-10-30	46	Male	4e1aef6b8cd11e5be261f97c3fdd109b5bf386eabfce4fe9d93d2653f65f9743	Staphylococcus epidermidis	University	Clinical	Groningen	TRUE	TRUE	R	R	R											R	R	R	R	R	R		R	S	R		S	R	I		I		R	R	R	R				S	R	S
2013-10-30	75	Male	4f88aea0bae94d96908418aa6d312b273d2cf944094c9f04a787edf41997933a	Staphylococcus hominis	Non-University	Clinical	Friesland	TRUE	TRUE	R	R	R											R	R	R	R		I		R	S	R		S	S	S		S	S	R	R	R	R				S	R	S
2013-10-30	75	Male	4f88aea0bae94d96908418aa6d312b273d2cf944094c9f04a787edf41997933a	Staphylococcus hominis	Non-University	Clinical	Friesland	FALSE	FALSE
2013-10-30	80	Male	494bc61e0ef5a2a7d016185cefb4eaffa013a82f0b8afa3cdfef5dbad84054e7	Staphylococcus hominis	Non-University	Clinical	Drenthe	TRUE	TRUE	S	S	S		S					S				S	S				S		R	S	S		S	S	S		S	S	S	S	S	S					S	S
2013-10-30	90	Female	b2732f32543182f0c1fac8ef43ae151d7ea6cf05255b1b01bc3b60fab92bdfe8	Staphylococcus hominis	Non-University	Clinical	Friesland	TRUE	TRUE	R	R	R											S	R	R	R		I		R	S	R		S	S	R				R	R	R	R				S	S	S
2013-10-31	72	Male	9b3db91a11576d1ca4d089246b8a0c63028b62b77d52d7203e3c3688625850a0	Staphylococcus auricularis	Non-University	ICU	Groningen	TRUE	TRUE	S	S	S		S					S				S	S				S		R	S	S		S	S	S		S	S	S	S	S	S					S	S
2013-10-31	24	Female	99082454d0d41caf3db59641d37f445fda1d9ccaf50003c8ad1aa1e5ae391e96	Staphylococcus epidermidis	University	Clinical	Groningen	TRUE	TRUE	R	R	R											R	R	R	R	R	R	R	S	S	R		S	R	S		S	S	S	I	S	S				S	S	S
2013-10-31	72	Male	9b3db91a11576d1ca4d089246b8a0c63028b62b77d52d7203e3c3688625850a0	Staphylococcus epidermidis	Non-University	ICU	Groningen	FALSE	TRUE	R	R	R	R	R	R				R				S	S				S		S	S	S		S	R	R		R		R	R	R	R					S	S
2013-10-31	53	Female	82eb1263d6b53dc68e8c0aff792a17e2bc39e929c517ecbd7f44faa5dfe9c271	Staphylococcus hominis	Non-University	ICU	Friesland	FALSE	TRUE	R	R	R											S	R	R	R	R	R		R	S	R		S	S	R				R	R	R	R				S	S	S
2013-11-01	56	Female	13c4b59519cd84787ca522df0da1eb92fd8e797b26970a17031033e1e3cc1990	Staphylococcus capitis	Non-University	Clinical	Friesland	TRUE	TRUE	R	R	R											S	S				S		R	S	S		S	S	S		S	S	S	I	S	S				S	S	S
2013-11-01	56	Female	13c4b59519cd84787ca522df0da1eb92fd8e797b26970a17031033e1e3cc1990	Staphylococcus epidermidis	Non-University	Clinical	Friesland	TRUE	TRUE	R	S	S											S	S				I		S	S	S		S	R	S		S	S	S	S	S	S				S	S	S
2013-11-02	67	Female	589caf1cb4bc707a3ec211ab97988f0d30ef0a80bc76ecfd83414e3b07545460	Staphylococcus epidermidis	Non-University	ICU	Groningen	TRUE	TRUE	R	R	R	R	R	R				R				R	R	R	R	R	R		S	S	R		S	S	R		R		R	R	R	R					S	S
2013-11-03	0	Female	420e8e26eed18e99c455f59225ea6a74f2bd3cc7f4971c9c4faae293f8e97743	Staphylococcus epidermidis	University	Clinical	Groningen	TRUE	TRUE	R	R	R											R	R	R	R	R	R	S	S	S	R		S	S	S		S	S	R	R	R	R				S	S	S
2013-11-03	0	Female	420e8e26eed18e99c455f59225ea6a74f2bd3cc7f4971c9c4faae293f8e97743	Staphylococcus epidermidis	University	Clinical	Groningen	FALSE	FALSE	R	R	R											R	R	R	R	R	R		S	S	R		S	S	S		S	S	R	R	R	R				S	R	S
2013-11-03	60	Male	b59c4b09ba64a6b974e672dc8af092d3a822729921ad4a90c33951089609ebd9	Staphylococcus epidermidis	Non-University	ICU	Groningen	FALSE	TRUE	R	R	R	R	R	R				R				R	R	R	R	R	R		R	S	R		S	S	S		S	S	R	R	R	R					S	R
2013-11-03	78	Male	2c45794bf106d82d4be4e035f41326b2d912df75b2e6b755b08518a7cfe0c3ad	Staphylococcus hominis	Non-University	Clinical	Friesland	TRUE	TRUE	R	S	S											S	S				S		R	S	S		S	S	R				S	S	S	S				S	S	S
2013-11-05	73	Male	9b3db91a11576d1ca4d089246b8a0c63028b62b77d52d7203e3c3688625850a0	Staphylococcus epidermidis	Non-University	ICU	Groningen	FALSE	TRUE	R	R	R	R	R	R				R				R	R	R	R	R	R		S	S	R		S	S	S		S	S	R	R	R	R					S	S
2013-11-05	81	Male	84735a84a8b982eca5c7080869ab42285d455bbaeb1426d6877c01fca1341f4e	Staphylococcus epidermidis	Non-University	ICU	Friesland	TRUE	TRUE	R	R	R											R	R	R	R		S		S	S	R		S	R	R				R	R	R	R				S	S	S
2013-11-05	70	Male	0c5863f5a8528cf10babf5b2ac2feda880d4c72b6ae3438e541d50095232e270	Staphylococcus haemolyticus	Non-University	Clinical	Overijssel	TRUE	TRUE	S	R	R	R	R	R				R				S	S				S		S	S	I		S	S	S		S	S	S	S	S	S					S	S
2013-11-05	70	Male	0c5863f5a8528cf10babf5b2ac2feda880d4c72b6ae3438e541d50095232e270	Staphylococcus haemolyticus	Non-University	Clinical	Overijssel	FALSE	TRUE	S	S	S		S					S				S	S				S		R	S	S		S	S	S		S	S	S	S	S	S					S	S
2013-11-05	64	Female	89c401193e9e00ce176035bcedce9dca75f2654f48e0d52b7f73302e9dff7386	Staphylococcus hominis	Non-University	Clinical	Groningen	TRUE	TRUE			S		S			S	S	S	S	S	S	S				S	S	S			S			S	S		S	S	S	S	S	S	S	S			S	S
2013-11-05	80	Male	edac784045f1f7b524d637940868bdadcddf3bbf084aa5e1fe4e59408bf79c23	Staphylococcus schleiferi	University	Clinical	Groningen	TRUE	TRUE	S	S	S											S	S		S		S		S	S	S		S	S	S		S	S	S	S	S	S				S	S	S
2013-11-05	0	Female	f11226cfe867eca3b1d758110528b67ed3ae8c5f54ecf69d8012609ed721a51c	Staphylococcus warneri	University	ICU	Groningen	TRUE	TRUE	R	R	R											R	R	R	R		S		R	S	S		S	R	S		S	S	S	S	S	S				S	S	S
2013-11-06	28	Female	4b16875daf282645f6d040f1fb88cbcd111b9ca1baecd04bb07c2f2be39437be	Staphylococcus epidermidis	Non-University	Clinical	Friesland	TRUE	TRUE	S	S	S											S	S				S		S	S	S		S	S	S		S	S	S	S	S	S				S	S	S
2013-11-06	80	Male	6934b68ed533e043ec542123f8ace7db0ed88d45e88e9b873db066580da4ce57	Staphylococcus epidermidis	Non-University	Clinical	Groningen	TRUE	TRUE	S	S	S		S					S				S	S				S		S	S	S		S	S	S		S	S	S	S	S	S					S	S
2013-11-07	16	Male	37fe6ad68ed86cbb6538448d579cb72d9e34b7cb6349afe860538841a4b95c03	Staphylococcus epidermidis	University	ICU	Groningen	FALSE	FALSE	R	R	R											R	R	R	R	R	R	S	S	S	R		S	R	S		S	S	R	R	R	R				S	S	S
2013-11-07	68	Male	d60063c998155730bf8502f1e647801eece4628bc3c61115f70945757a1156d0	Staphylococcus epidermidis	Non-University	Clinical	Overijssel	TRUE	TRUE	S	S	S		S					S				S	S				S		R	S	S		S	S	S		S	S	S	S	S	S					S	S
2013-11-07	81	Male	cf732ab77be091fafd9725bf34e600da836eb8dbc520956bd71dbbffad438b16	Staphylococcus epidermidis	Non-University	ICU	Friesland	TRUE	TRUE	R	R	R											S	R	R	R	R	R		S	S	R		S	S	I				S	S	S	S				S	R	S
2013-11-07	81	Male	cf732ab77be091fafd9725bf34e600da836eb8dbc520956bd71dbbffad438b16	Staphylococcus epidermidis	Non-University	ICU	Friesland	FALSE	FALSE
2013-11-07	27	Male	30f0682c5c040ed45bbf3b4a6401fba18c5d31c7a75954381bf927435fe8b98f	Staphylococcus hominis	Non-University	Clinical	Friesland	TRUE	TRUE
2013-11-07	27	Male	30f0682c5c040ed45bbf3b4a6401fba18c5d31c7a75954381bf927435fe8b98f	Staphylococcus hominis	Non-University	Clinical	Friesland	FALSE	FALSE	R	S	S											S	S				S		R	S	S		S	S	S		S	S	R	S	R	R				S	S	S
2013-11-08	73	Male	78d3f8636daadf7b192d8060805ac03acdf32f3cbf7dd33a81eebd8ffde28921	Staphylococcus capitis	Non-University	Clinical	Groningen	TRUE	TRUE	S	S	S		S					S				S	S				S		R	S	S		S	S	S		S	S	S	S	S	S					S	S
2013-11-08	0	Female	e2bf17b47c83e40ffbb3ac68e75a6764ef66a60e025e89e37190d8497da285e6	Staphylococcus epidermidis	University	ICU	Groningen	TRUE	TRUE	R	S	S											S	S		S		S		S	S	S		S	S	I		I		S	S	S	S				S	S	S
2013-11-08	85	Male	1391e485990fb12b78240a6aa7aa8ad4ac4ba482b1e7e9b35955d27d0a713a66	Staphylococcus epidermidis	Non-University	Clinical	Groningen	TRUE	TRUE	R	S	S		S					S				S	S				S		S	S	S		S	S	R		R		S	R	S	S					S	S
2013-11-08	90	Male	607f4b93f2e3b8f2c950332cdaf1169e63cc5093186018a6a977a1378a259b7f	Staphylococcus epidermidis	Non-University	Clinical	Friesland	TRUE	TRUE	R	R	S											S	S				S		S	S	S		S	R	R				R	S	R	R				S	S	S
2013-11-08	69	Female	3fc96f509321e49bac8b48de4feb216cb84bc68c1e09c0d64fd9a3c7c4acf64d	Staphylococcus hominis	Non-University	Clinical	Friesland	TRUE	TRUE	R	R	R											R	R	R	R	R	R	R	R	S	R		S	S	S		S	S	R	S	R	R				S	S	S
2013-11-08	66	Female	f91bdccb17db433d9bf8fb5ebd5cc2d5ca32f1a63fc0b7c761aca528150c7f73	Staphylococcus lugdunensis	University	Clinical	Groningen	TRUE	TRUE	R	S	S											S	S		S		S		R	S	S		S	S	S		S	S	S	S	S	S				S	S	S
2013-11-08	0	Female	e2bf17b47c83e40ffbb3ac68e75a6764ef66a60e025e89e37190d8497da285e6	Staphylococcus warneri	University	ICU	Groningen	TRUE	TRUE	R	R	R											R	R	R	R			S	R	S			S	R	S		S	S								S	S
2013-11-09	15	Male	8d9d441c1a0831ede7205af61edc63af59a4889285fe9b77e59c1239c066b483	Staphylococcus epidermidis	University	ICU	Groningen	TRUE	TRUE	R	R	R											R	R	R	R	R	R		R	S	R		S	R	I		I		R	R	R	R				S	R	S
2013-11-09	68	Female	5e4157c22b69eb19a0b62272562102081e1dea6e14086dbbfc1f9dfc87927a50	Staphylococcus hominis	Non-University	ICU	Groningen	TRUE	TRUE	S	S	S		S					S				S	S				S		R	S	S		S	S	R		R		S	S	S	S					S	S
2013-11-10	73	Male	9b3db91a11576d1ca4d089246b8a0c63028b62b77d52d7203e3c3688625850a0	Staphylococcus epidermidis	Non-University	ICU	Groningen	FALSE	TRUE	R	R	R	R	R	R				R				S	S				S		S	S	R		S	R	S		S	S	R	R	R	R					S	S
2013-11-10	75	Female	3e6495ab2dd6c1c6fc443521c40b48a14fc5a07b5d344be720bb4b9e3961e541	Staphylococcus hominis	Non-University	Clinical	Drenthe	TRUE	TRUE	R	S	S		S					S				S	S				S		R	S	S		S	S	S		S	S	S	S	S	S					S	S
2013-11-11	1	Female	69b4424f3e4b3d66d4fafe0fe15a3b590e5c56f690916a1f8ab4ee5b152f262c	Staphylococcus epidermidis	University	Clinical	Groningen	TRUE	TRUE	R	R	R											S	S		S	R	R		S	S	S		S	R	I		I		S	S	S	S				S	S	S
2013-11-11	5	Male	36a8647da4f66e5a6dbd0bf94af2ddc117ac0e8a19af98db68f63eeb7c277d19	Staphylococcus epidermidis	Non-University	Clinical	Friesland	TRUE	TRUE	S	S	S											S	S				S	R	S	S	S		S	S	S		S	S	S	S	S	S				S	S	S
2013-11-11	28	Female	cfbd8d6e6830c1e3232b5a78f05db369c16ef99b14b1c6fd479596172f8987db	Staphylococcus epidermidis	Non-University	Clinical	Friesland	TRUE	TRUE	S	S	S											S	S				S	R	S	S	S		S	S	I				R	S	R	R				S	S	S
2013-11-11	47	Male	1932b358864a45581baaf369ec809c9f7670754ccde2841deb56c0c64b41cb0b	Staphylococcus epidermidis	Non-University	Clinical	Drenthe	TRUE	TRUE	R	R	R	R	R	R				R				S	S				S		S	S	R		S	S	S		S	S	R	R	R	R					S	S
2013-11-11	65	Male	587601ff652c73788cd398ed902ea3691d6b327dda2cbb901f1c0f2f6c6a3b54	Staphylococcus epidermidis	Non-University	Clinical	Friesland	TRUE	TRUE	S	S	S											S	S				S	R	S	S	S		S	S	S		S	S	S	S	S	S				S	S	S
2013-11-11	73	Female	8739089478a17a95379820606074080f7022693aea278d480e88f82feb6982e5	Staphylococcus epidermidis	University	ICU	Groningen	TRUE	TRUE	R	R	R											R	R	R	R	R	R		S	S	R		S	R	S		S	S	S	I	S	S				S	S	S
2013-11-11	73	Female	8739089478a17a95379820606074080f7022693aea278d480e88f82feb6982e5	Staphylococcus hominis	University	ICU	Groningen	TRUE	TRUE	R	R	R											S	R	R	R	R	R		R	S	R		S	S	R		R		R	R	R	R				S	S	S
2013-11-12	42	Male	7fb5fc70110fc7c9bd658f2383ee29722ae00f45132e6925cdfa1704e5adf1d6	Staphylococcus hominis	Non-University	Clinical	Friesland	TRUE	TRUE	S	S	S											S	S				S	R	R	S	S		S	S	S		S	S	R	S	R	R				S	S	S
2013-11-12	77	Male	a38ebbebb400de830696e16fa87176bdb19ed963721ad21735512c8f1475e2b1	Staphylococcus hominis	University	Clinical	Groningen	TRUE	TRUE	S	S	S											S	S		S		S		R	S	S		S	S	S		S	S	S	S	S	S				S	S	S
2013-11-12	78	Male	1dd27ca283e8837bfcec1063669061c4ff24b4834f3bcffdd40bc972c014baa3	Staphylococcus hominis	Non-University	Clinical	Drenthe	TRUE	TRUE	R	R	R	R	R	R				R				S	S			R	R		R	S	R		S	S	R		R		R	R	R	R					S	S
2013-11-12	78	Male	1dd27ca283e8837bfcec1063669061c4ff24b4834f3bcffdd40bc972c014baa3	Staphylococcus hominis	Non-University	Clinical	Drenthe	FALSE	FALSE	R	R	R	R	R	R				R				S	S			R	R		R	S	R		S	S	R		R		R	R	R	R					S	S
2013-11-13	0	Male	b995cfb6d01a7e3f6b085d0a2fd02c84c2f9721b690b6d19dd27e85891c2cbeb	Staphylococcus epidermidis	University	Clinical	Groningen	FALSE	TRUE	R													S					S	S			S		S		S		S	S	S	S	S	S						S
2013-11-13	0	Female	f0f4aca6a973c83f87dac2adb6d6f79908309f9b59be5c7ec3b5af079c2b90b1	Staphylococcus epidermidis	Non-University	Clinical	Friesland	TRUE	TRUE	R	S	S											S	S				S	R	S	S	S		S	S	I				S	S	S	S				S	R	S
2013-11-13	43	Male	314c3b06d1b73bd8adf13fee3f0e759212b9c362e630f88f175d84aff5d580a9	Staphylococcus epidermidis	Non-University	Outward	Drenthe	TRUE	TRUE
2013-11-13	79	Male	d85829874b8ea1b2161eff61d81ef3566a545a152304810141e2db13d102922d	Staphylococcus epidermidis	Non-University	Clinical	Friesland	TRUE	TRUE	R	S	R											S	S				S	R	S	S	S		S	S	S		S	S	R	R	R	R				S	S	S
2013-11-13	79	Male	d85829874b8ea1b2161eff61d81ef3566a545a152304810141e2db13d102922d	Staphylococcus hominis	Non-University	Clinical	Friesland	TRUE	TRUE	R	R	S											R	R	R	R	R	R	R	R	S	R		S	R	S		S	S	R	R	R	R				S	S	S
2013-11-14	50	Female	04e37985ea1d511c1dda3ca45110f3620f83f737035f0a4b7c6ba945028acfd6	Staphylococcus epidermidis	University	Outward	Groningen	TRUE	TRUE	R	R	R											R	R	R	R	R	R	S	S	S	R		S	R	S		S	S	R	R	R	R				S	S	S
2013-11-14	63	Male	efa851ff3a2286cc0d1407c5b2d48595cf1baf15d6d2bb0e890621464b625b5e	Staphylococcus epidermidis	University	Clinical	Groningen	TRUE	TRUE	R	R	R											R	R	R	R		S	S	S	S	R		S	R	R		R		R	R	R	R				S	S	S
2013-11-14	73	Male	7776880f7923a5fcf5d85e41e03aff53b78c1fe051f76a0ca98a484e75505462	Staphylococcus epidermidis	University	Clinical	Groningen	TRUE	TRUE	R	R	R											R	R	R	R	R	R	S	R	S	R		S	R	S		S	S	S		S	S				S	S	S
2013-11-14	73	Male	7776880f7923a5fcf5d85e41e03aff53b78c1fe051f76a0ca98a484e75505462	Staphylococcus epidermidis	University	Clinical	Groningen	FALSE	FALSE	R	R	R											R	R	R	R	R	R	S	R	S	R		S	R	S		S	S	S		S	S				S	S	S
2013-11-14	73	Female	38eaa016274b407120b8f3492b05845dec33ab6c6dad6615bc9b231c3e437d39	Staphylococcus epidermidis	Non-University	Clinical	Friesland	TRUE	TRUE	S	S	S											S	S				S	R	S	S	S		S	R	I				R	S	R	R				S	S	S
2013-11-14	62	Male	c62b5fc41a951da64bf56db53a397b7fd2432050edd1f17e2a8126047c2d27ab	Staphylococcus hominis	Non-University	ICU	Groningen	TRUE	TRUE	R	S	S		S					S				S	S				S		R	S	S		S	S	S		S	S	S	S	S	S					S	S
2013-11-15	15	Male	b3a5fcf74b1f32d0b51ea7afb765d0a0643ebdd13c6f82ad8189bd623d6d5fbe	Staphylococcus epidermidis	University	Clinical	Groningen	TRUE	TRUE
2013-11-15	15	Male	b3a5fcf74b1f32d0b51ea7afb765d0a0643ebdd13c6f82ad8189bd623d6d5fbe	Staphylococcus epidermidis	University	Clinical	Groningen	FALSE	FALSE	R	R	R											S	S		S	R	R	S	S	S	S		S	S	R		R		R		R	R				S	S	S
2013-11-15	15	Male	b3a5fcf74b1f32d0b51ea7afb765d0a0643ebdd13c6f82ad8189bd623d6d5fbe	Staphylococcus epidermidis	University	Clinical	Groningen	FALSE	FALSE
2013-11-15	15	Male	b3a5fcf74b1f32d0b51ea7afb765d0a0643ebdd13c6f82ad8189bd623d6d5fbe	Staphylococcus epidermidis	University	Clinical	Groningen	FALSE	FALSE	R	R	R											S	S		S	R	R	S	S	S	S		S	S	R		R		R		R	R				S	S	S
2013-11-15	79	Male	7f98b088a92e9f43404e1e933ed640413aa28bf24655c1f61619c057eac317e2	Staphylococcus epidermidis	Non-University	Clinical	Drenthe	TRUE	TRUE	R	S	S		S					S				S	S			R	R		S	S	R		S	S	R		R		S	S	S	S					S	S
2013-11-15	80	Male	3593e81ac3c4a5714d52608ca94018b51dfc402cc5c30472d013d85522f645ac	Staphylococcus epidermidis	Non-University	ICU	Drenthe	TRUE	TRUE	R	R	R	R	R	R				R				R	R	R	R		S		S	S	R		S	R	R		R		R	R	R	R					S	S
2013-11-15	79	Male	7f98b088a92e9f43404e1e933ed640413aa28bf24655c1f61619c057eac317e2	Staphylococcus hominis	Non-University	Clinical	Drenthe	TRUE	TRUE	R	S	S		S					S				S	S				S		R	S	S		S	S	S		S	S	S	S	S	S					S	S
2013-11-15	81	Male	fd705eaba9144e257cae27a2b8c11112abde834214eded93b9d9b2d065a7c90c	Staphylococcus hominis	Non-University	Clinical	Friesland	TRUE	TRUE	S	S	S											S	S				S	R	R	S	S		S	S	R				S	S	S	S				S	S	S
2013-11-15	87	Female	740f75c506feec59c1a0d518137cdd807c5c19770dba3efc10ae66d78a39263d	Staphylococcus hominis	Non-University	Clinical	Friesland	TRUE	TRUE	S	S	S											S	S				S	R	R	S	S		S	S	S		S	S	S	S	S	S				S	S	S
2013-11-15	82	Male	797fb53cc334219691195e3d84b9ad1d6f5a01c259e86c0caee328ac9e79eed2	Staphylococcus lugdunensis	Non-University	Clinical	Friesland	TRUE	TRUE	R	R	S											S	S				S	R	R	S	S		S	S	S		S	S	S	S	S	S				S	S	S
2013-11-15	82	Male	797fb53cc334219691195e3d84b9ad1d6f5a01c259e86c0caee328ac9e79eed2	Staphylococcus lugdunensis	Non-University	Clinical	Friesland	FALSE	FALSE
2013-11-16	72	Male	3c37e3df175d74f039cce6bc50fa261039a5c46a2ea3ded7fcdcc2a519bc5fb3	Staphylococcus capitis	Non-University	Clinical	Friesland	TRUE	TRUE	S	S	S											S	S				S	R	R	S	S		S	S	S		S	S	S	S	S	S				S	S	S
2013-11-16	80	Male	3a6ff9e198bda101310a2cb69043422ce2bd834c24f6155ded1e7c10adc9db71	Staphylococcus epidermidis	Non-University	Clinical	Groningen	TRUE	TRUE	S	S	S		S					S				S	S				S		S	S	S		S	S	S		S	S	S	S	S	S					S	S
2013-11-16	80	Male	3a6ff9e198bda101310a2cb69043422ce2bd834c24f6155ded1e7c10adc9db71	Staphylococcus hominis	Non-University	Clinical	Groningen	TRUE	TRUE	S	S	S		S					S				S	S				S		R	S	S		S	S	R		R		S	S	S	S					S	S
2013-11-17	0	Male	8f5a934a869827b666c12a1b8bcd653306ce33a997891a5de261da96aca1c7e1	Staphylococcus capitis	University	ICU	Groningen	TRUE	TRUE	R	R	R											R	R	R	R		S	S	R	S	S		S	S						S						S	S	S
2013-11-17	0	Male	8f5a934a869827b666c12a1b8bcd653306ce33a997891a5de261da96aca1c7e1	Staphylococcus epidermidis	University	ICU	Groningen	TRUE	TRUE	S	S	S											S	S		S		S		S	S	S		S	S	S		S	S	R	S	R	R				S	S	S
2013-11-17	0	Male	8f5a934a869827b666c12a1b8bcd653306ce33a997891a5de261da96aca1c7e1	Staphylococcus epidermidis	University	ICU	Groningen	FALSE	TRUE	R	R	R											R	R	R	R		S		S	S	R		S	R	S		S	S	R	R	R	R				S	S	S
2013-11-17	80	Male	193147018e08cb0d992869d39cc13c319900d5a418f3124d35adbde9ac477f90	Staphylococcus hominis	Non-University	Clinical	Friesland	TRUE	TRUE	S													S					S	R			S		S		S		S	S	S		S	S						S
2013-11-18	82	Female	1006bd165f98fbfade46543bd6db90adfbc68845ec61b3f20bbb3f25e8655365	Staphylococcus capitis	Non-University	Clinical	Groningen	TRUE	TRUE	R	S	S		S					S				S	S				S		R	S	S		S	S	S		S	S	S	S	S	S					S	S
2013-11-18	6	Male	05dbb46ac59e0f3fafa85abad4ae5d859438b017f0bc9673dc2fa0160fca9347	Staphylococcus epidermidis	Non-University	Clinical	Drenthe	TRUE	TRUE	R	S	S		S					S				S	S				S		S	S	S		S	S	S		S	S	R	S	R	R					S	S
2013-11-18	51	Male	62907533e0b4e0dbde90a937802f829c02f73aeef5ddaf5421bcba9366b2cd7d	Staphylococcus epidermidis	University	Clinical	Groningen	TRUE	TRUE	R	R	R											S	S		S		S		S	S	S		S	S	R		R		R	S	R	R				S	S	S
2013-11-18	67	Male	b72bf2da783161330cdcbf4b16444f1a6d13a9859be3f9d87f616017e416ae19	Staphylococcus epidermidis	Non-University	ICU	Friesland	TRUE	TRUE	R	R	R											S	R	R	R	R	R		S	S	R		S	S	I				S	S	S	S				S	R	S
2013-11-18	80	Female	ddbf62d003671e57f50053e54c43a191dd1d5f00a656ed3e709514cf5cc46d7b	Staphylococcus epidermidis	Non-University	Clinical	Drenthe	TRUE	TRUE	R	R	R	R	R	R				R				S	S			R	R		S	S	I		S	S	R		R		S	S	S	S					S	S
2013-11-18	51	Male	62907533e0b4e0dbde90a937802f829c02f73aeef5ddaf5421bcba9366b2cd7d	Staphylococcus hominis	University	Clinical	Groningen	TRUE	TRUE	R	R	R											S	S		S	R	R		R	S	S		S	S	I		I		R	R	R	R				S	S	S
2013-11-18	59	Male	2199c92c1cf7ba13c139d2748a750a89bac295f2de35c8849b7e4dff1c16eab8	Staphylococcus hominis	Non-University	Clinical	Friesland	TRUE	TRUE	R		S											S					I	R			S		S		I				R		R	R						S
2013-11-18	59	Male	2199c92c1cf7ba13c139d2748a750a89bac295f2de35c8849b7e4dff1c16eab8	Staphylococcus hominis	Non-University	Clinical	Friesland	FALSE	FALSE
2013-11-18	82	Female	94c7e6571cf7d43402491238247fefb5551d6e8144b9d6142f9597e7cf824239	Staphylococcus hominis	Non-University	Clinical	Drenthe	TRUE	TRUE	R	R	R	R	R	R				R				S	S			R	R		R	S	R		S	S	R		R		R	R	R	R					S	S
2013-11-18	82	Female	1006bd165f98fbfade46543bd6db90adfbc68845ec61b3f20bbb3f25e8655365	Staphylococcus hominis	Non-University	Clinical	Groningen	TRUE	TRUE	R	R	R	R	R	R				R				S	S			R	R		R	S	I		S	S	S		S	S	R	R	R	R					S	S
2013-11-19	0	Male	f615ddaa49977a04f1ef08e1a7579ae9c2bef3ce5cbc112881098f11918587f4	Staphylococcus epidermidis	University	Clinical	Groningen	TRUE	TRUE	R	R	R											R	R	R	R		S	S	S	S	S		S	S	I		I		R	R	R	R				S	S	S
2013-11-19	68	Female	5e4157c22b69eb19a0b62272562102081e1dea6e14086dbbfc1f9dfc87927a50	Staphylococcus epidermidis	Non-University	ICU	Groningen	TRUE	TRUE	R	R	R	R	R	R				R				S	S			R	R		R	S	I		S	S	R		R		S	S	S	S					S	S
2013-11-19	68	Female	5e4157c22b69eb19a0b62272562102081e1dea6e14086dbbfc1f9dfc87927a50	Staphylococcus epidermidis	Non-University	ICU	Groningen	FALSE	FALSE	R	R	R	R	R	R				R				S	S			R	R		R	S	I		S	S	R		R		S	S	S	S					S	S
2013-11-19	82	Female	1006bd165f98fbfade46543bd6db90adfbc68845ec61b3f20bbb3f25e8655365	Staphylococcus hominis	Non-University	Clinical	Groningen	FALSE	TRUE	R	R	R	R	R	R				R				S	S				S		R	S	S		S	S	R		R		R	R	R	R					S	S
2013-11-19	81	Female	61206b73085894e18c75778b5d9fdd940b7836f31a7d66df03e7d8de657b854e	Staphylococcus warneri	Non-University	Clinical	Drenthe	TRUE	TRUE	R	S	S		S					S				S	S				S		R	S	S		S	S	S		S	S	S	S	S	S					S	S
2013-11-19	85	Male	933c9ed2b526613e4183203d7b4aad0c2649619878a2efbb7221f8378a9b5def	Staphylococcus warneri	University	Outward	Groningen	TRUE	TRUE	R	R	R												S		I		S	S	R	S	S		S	S					S	S	S	S				S	S	S
2013-11-20	54	Male	1455ca9b17d1f94ee353abedc3015daf50ea4ef7ab563b2a3eb17916a2adc57a	Staphylococcus epidermidis	Non-University	Clinical	Friesland	TRUE	TRUE	R	S	S											S	R	R	R	R	R		S	S	R		S	S	R				S	S	S	S				S	S	S
2013-11-20	67	Male	2d14403864cc29264162f68ae4454acd04ded968d1d5248a53d75528fe0f2c54	Staphylococcus hominis	University	Outward	Groningen	TRUE	TRUE	R	S	S											S	S		S		S		R	S	S		S	S	S		S	S	S	S	S	S				S	S	S
2013-11-21	57	Male	0d35512ae932f3225ef2b05624f20fb02d0d6fbc18c126a1ef8c9520d44e1d6d	Staphylococcus haemolyticus	University	ICU	Groningen	TRUE	TRUE	R	R	R											R	R	R	R	R	R	S	R	S	R		S	S	R		R		R		R	R				S	S	S
2013-11-21	77	Female	e02c7b4c2c11ab8dee35bf36810ad67a85ed4b1a38a457be53606e011b735a7b	Staphylococcus haemolyticus	Non-University	ICU	Groningen	TRUE	TRUE	S	S	S		S					S				S	S				S		R	S	S		S	S	S		S	S	R	S	R	R					S	S
2013-11-21	47	Male	6c71ef27a64b54d3c1f0b837db968b09d677da9514a4c088068d56d3b42795af	Staphylococcus hominis	Non-University	Clinical	Friesland	TRUE	TRUE	R	S	S											S	S				S		R	S	S		S	S	I				R	S	R	R				S	S	S
2013-11-21	51	Male	802e93f7abc540bb8ff5c4b6c7c95f44af45a6d4fdc725f8abb33a4ca310f302	Staphylococcus hominis	Non-University	Clinical	Friesland	TRUE	TRUE	S	S	S											S	S				S		R	S	S		S	S	R				S	S	S	S				S	S	S
2013-11-21	68	Female	5e4157c22b69eb19a0b62272562102081e1dea6e14086dbbfc1f9dfc87927a50	Staphylococcus hominis	Non-University	ICU	Groningen	FALSE	TRUE	R	R	R	R	R	R				R				R	R	R	R	R	R		R	S	R		S	S	R		R		R	R	R	R					S	S
2013-11-21	71	Female	d0a03042744d130591d09d1e77d729cc2849433406ea6838297c6d9c1973f4de	Staphylococcus hominis	University	Clinical	Groningen	TRUE	TRUE	R	R	R											S	R	R	R	R	R		R	S	R		S	S	I		I		R	R	R	R				S	S	S
2013-11-22	52	Male	5ab1fc004c10f4a1db867a663d7b637a9e5db0e8b7c403c9ceba9473501da81a	Staphylococcus epidermidis	Non-University	ICU	Drenthe	TRUE	TRUE	R	S	S		S					S				S	S				S		R	S	S		S	S	S		S	S	S	S	S	S					S	S
2013-11-22	64	Male	5d2e5213bfb76533b6ce75ed4731145ef4bf1addba8b91bed3f5dd724ece435a	Staphylococcus hominis	University	Clinical	Groningen	TRUE	TRUE	R	R	R												R	R	R	R	R	S	R	S	R		S	R	R		R		R		R	R				S	S	S
2013-11-22	64	Male	5d2e5213bfb76533b6ce75ed4731145ef4bf1addba8b91bed3f5dd724ece435a	Staphylococcus hominis	University	Clinical	Groningen	FALSE	FALSE	R	R	R												R	R	R	R	R	S	R	S	R		S	R	R		R		R		R	R				S	S	S
2013-11-23	20	Female	67cc8a74d7dfc7e27cb1c198850f68e433c09cd1409956fcfc79c2ada0791e4b	Staphylococcus epidermidis	University	Clinical	Groningen	TRUE	TRUE	R	R	R											S	S		S		S	S	S	S	R		S	R	R		R		R	R	R	R				S	S	S
2013-11-23	20	Female	67cc8a74d7dfc7e27cb1c198850f68e433c09cd1409956fcfc79c2ada0791e4b	Staphylococcus hominis	University	Clinical	Groningen	TRUE	TRUE	R	R	R											S	S		S		S		R	S	S		S	S	S		S	S	R	R	R	R				S	S	S
2013-11-24	70	Male	ecaa3f5d35161da838f9b3504ec6470c40fa1b94fb970a31ff40383dd72d9edd	Staphylococcus capitis	University	Outward	Groningen	TRUE	TRUE	R	S	S											S	S		S		S		R	S	S		S	S	I		I		S	I	S	S				S	S	S
2013-11-24	54	Female	09c3e8ae55ab61c12f3ff00b40169702f8543b62b5c81ccef8bccebb837f428d	Staphylococcus epidermidis	Non-University	Clinical	Friesland	TRUE	TRUE	R	R	R											R	R	R	R	R	R		R	S	R		S	R	I				R	R	R	R				S	I	S
2013-11-24	76	Female	037272376422ce5be05e1a606c28396bd9c91c72c97cc73e3ea0bf9fbf559349	Staphylococcus epidermidis	Non-University	Clinical	Groningen	TRUE	TRUE	S	S	S		S					S				S	S				S		S	S	S		S	R	S		S	S	R	S	R	R					S	S
2013-11-24	77	Male	7b3271f1439e641e5a174da4d68e59a67c78571cbba1af4db544b59d7e501a5d	Staphylococcus epidermidis	Non-University	Clinical	Overijssel	TRUE	TRUE	R	S	S		S					S				S	R	R	R		S		S	S	S		S	S	R		R		R	S	R	R					S	S
2013-11-24	77	Male	7b3271f1439e641e5a174da4d68e59a67c78571cbba1af4db544b59d7e501a5d	Staphylococcus epidermidis	Non-University	Clinical	Overijssel	FALSE	FALSE	R	S	S		S					S				S	R	R	R		S		S	S	S		S	S	R		R		R	S	R	R					S	S
2013-11-24	77	Male	7b3271f1439e641e5a174da4d68e59a67c78571cbba1af4db544b59d7e501a5d	Staphylococcus epidermidis	Non-University	Clinical	Overijssel	FALSE	FALSE	R	S	S		S					S				S	S				S		S	S	S		S	S	R		R		R	S	R	R					S	S
2013-11-24	77	Male	7b3271f1439e641e5a174da4d68e59a67c78571cbba1af4db544b59d7e501a5d	Staphylococcus epidermidis	Non-University	Clinical	Overijssel	FALSE	FALSE	R	S	S		S					S				S	S				S		S	S	S		S	S	R		R		R	S	R	R					S	S
2013-11-24	65	Female	8431c76cb4c927fb459264cde47faf2d04838215776cd4af54dd35bc94c66876	Staphylococcus hominis	Non-University	Clinical	Friesland	TRUE	TRUE	R	S	S											S	S				S		R	S	S		S	S	S		S	S	S	S	S	S				S	S	S
2013-11-24	73	Male	47b26ae04afb058bd948596579af9f71fc7e5a838f71af4987548b40869d94e4	Staphylococcus hominis	Non-University	Clinical	Friesland	TRUE	TRUE
2013-11-24	73	Male	47b26ae04afb058bd948596579af9f71fc7e5a838f71af4987548b40869d94e4	Staphylococcus hominis	Non-University	Clinical	Friesland	FALSE	FALSE	R	S	S											S	S				S		R	S	S		S	S	S		S	S	S	S	S	S				S	S	S
2013-11-25	59	Male	2199c92c1cf7ba13c139d2748a750a89bac295f2de35c8849b7e4dff1c16eab8	Staphylococcus capitis	Non-University	Clinical	Friesland	TRUE	TRUE	S	S	S											S	S				S		R	S	S		S	S	I				S	S	S	S				S	S	S
2013-11-25	52	Female	25a7a7559a9e9104b763c10f43126a865e7fc400c81dddeaa0f0606e543cc89a	Staphylococcus epidermidis	Non-University	Clinical	Friesland	TRUE	TRUE	R	S	S											S	S				S		S	S	S		S	S	I				R	S	R	R				S	S	S
2013-11-25	64	Male	5d2e5213bfb76533b6ce75ed4731145ef4bf1addba8b91bed3f5dd724ece435a	Staphylococcus epidermidis	University	Clinical	Groningen	TRUE	TRUE	R	R	R											R	R	R	R	R	R	S	S	S	R		S	S					S		S	S				S	S	S
2013-11-25	67	Female	589caf1cb4bc707a3ec211ab97988f0d30ef0a80bc76ecfd83414e3b07545460	Staphylococcus epidermidis	Non-University	ICU	Groningen	FALSE	TRUE	R	R	R	R	R	R				R				R	R	R	R	R	R		S	S	R		S	R	S		S	S	R	R	R	R					S	S
2013-11-25	50	Female	155df4c6991241528e5573ec127d6bf80d5b4c9fd1b7c95ff0ec5af88e3117a9	Staphylococcus hominis	University	Outward	Groningen	TRUE	TRUE	R	S	S											S	S		S		S		R	S	S		S	S	S		S	S	S	S	S	S				S	S	S
2013-11-25	90	Female	b90d41bdf7e918ed5c83d6ee9a4a33d4a584caba607bbdc8030d76159572839d	Staphylococcus hominis	Non-University	Clinical	Groningen	TRUE	TRUE	S	S	S		S					S				S	S				S		R	S	S		S	S	S		S	S	S	S	S	S					S	S
2013-11-25	90	Female	b90d41bdf7e918ed5c83d6ee9a4a33d4a584caba607bbdc8030d76159572839d	Staphylococcus hominis	Non-University	Clinical	Groningen	FALSE	TRUE	S	S	S		S					S				S	S				S		R	S	S		S	S	R		R		R	R	R	R					S	S
2013-11-25	90	Female	b90d41bdf7e918ed5c83d6ee9a4a33d4a584caba607bbdc8030d76159572839d	Staphylococcus hominis	Non-University	Clinical	Groningen	FALSE	TRUE	S	S	S		S					S				S	S				S		R	S	S		S	S	S		S	S	S	S	S	S					S	S
2013-11-26	0	Male	d6b97fa85520aebac6cf7ccf1a5cebee0f39595a65d0027dcef0616d1c6db9b8	Staphylococcus epidermidis	University	Clinical	Groningen	TRUE	TRUE	S	S	S											S	S		S			S	S	S	S		S	S	S		S	S	S	S	S	S				S	S	S
2013-11-26	0	Male	d6b97fa85520aebac6cf7ccf1a5cebee0f39595a65d0027dcef0616d1c6db9b8	Staphylococcus epidermidis	University	Clinical	Groningen	FALSE	FALSE	S	S	S											S	S		S		S		S	S	S		S	S	S		S	S	S		S	S				S	S
2013-11-26	47	Male	39b05cee601a331122b9f060fecdda6f13a73a3d7e5930d44576b55cd0da92ae	Staphylococcus epidermidis	Non-University	Clinical	Drenthe	TRUE	TRUE	R	R	R	R	R	R				R				S	S				S		S	S	S		S	R	S		S	S	S	R	S	S					S	S
2013-11-26	74	Male	27db8e81f4be4196bb8f741fa9a812b018971161f2a2db764383d4f1c4f7bcf5	Staphylococcus epidermidis	Non-University	Clinical	Groningen	TRUE	TRUE	R	R	R	R	R	R				R				S	R	R	R		S		S	S	S		S	S	S		S	S	S	S	S	S					R	S
2013-11-26	94	Male	d8d9e898a6f47a6de5d570d226d341098dcd91751045cb66c3a945a2a44d7c17	Staphylococcus hominis	Non-University	Clinical	Friesland	TRUE	TRUE	R	S	S											S	S				S		R	S	S		S	S	S		S	S	S	S	S	S				S	S	S
2013-11-27	92	Male	baa4df920503d005aa22e0538213406476471dbc6cd83f6752f655d657938894	Staphylococcus capitis	Non-University	Clinical	Friesland	TRUE	TRUE	R	S	S											S	S				S		R	S	S		S	S	S		S	S	S	S	S	S				S	S	S
2013-11-27	11	Male	1c7da72c04c3f08a58bf9ef3e1c59e3b5fe50dd53e18475c58bba140f64f9e3a	Staphylococcus epidermidis	Non-University	Clinical	Friesland	TRUE	TRUE	R	S	S											S	S				S		S	S	S		S	S	S		S	S	S	S	S	S				S	S	S
2013-11-27	70	Female	04407e729b72f9f79e6de0efaa7b7b3368b86f9d29112df08e52c1e756305017	Staphylococcus epidermidis	Non-University	Clinical	Friesland	TRUE	TRUE	R	R	R											R	R	R	R		I		S	S	R		S	R	S		S	S	S	I	S	S				S	S	S
2013-11-27	92	Male	baa4df920503d005aa22e0538213406476471dbc6cd83f6752f655d657938894	Staphylococcus epidermidis	Non-University	Clinical	Friesland	TRUE	TRUE	R	R	R											S	S				I		S	S	R		S	S	I				S	S	S	S				S	S	S
2013-11-27	70	Female	04407e729b72f9f79e6de0efaa7b7b3368b86f9d29112df08e52c1e756305017	Staphylococcus hominis	Non-University	Clinical	Friesland	TRUE	TRUE	R	R	R											S	R	R	R		S		R	S	S		S	S	S		S	S	R	R	R	R				S	S	S
2013-11-27	81	Female	dd9cc76958a77fa9d9b8c0de70f6fb44c05b54bf188212a12ebf2dfa50811ed3	Staphylococcus lugdunensis	Non-University	Clinical	Friesland	TRUE	TRUE	S	S	S											S	S				S		S	S	S		S	S	S		S	S	S	S	S	S				S	S	S
2013-11-27	81	Female	dd9cc76958a77fa9d9b8c0de70f6fb44c05b54bf188212a12ebf2dfa50811ed3	Staphylococcus lugdunensis	Non-University	Clinical	Friesland	FALSE	FALSE
2013-11-28	52	Female	93429060ca6f72089bdbbdfd74e729d2f42c5ab36f1dfd72cc4bf1f66c779961	Staphylococcus hominis	Non-University	Clinical	Friesland	TRUE	TRUE	R	S	S											S	S				S		R	S	S		S	S	S		S	S	R	S	R	R				S	S	S
2013-11-29	72	Female	51fdafc417d5abddcc5571c879aff08617324bd6bbdb49526151d8faf1591352	Staphylococcus capitis	Non-University	Clinical	Friesland	TRUE	TRUE	R	S	S											S	S				S		R	S	S		S	S	S		S	S	S	S	S	S				S	S	S
2013-11-29	82	Female	024a5b1b1a9e6a4ebde268da4c2ac022a9fde2cc952ce6548e7c55e1a41e5c2d	Staphylococcus epidermidis	Non-University	ICU	Friesland	TRUE	TRUE	R	R	R											S	R	R	R	R	R		S	S	R		S	S	I				S	S	S	S				S	R	S
2013-11-29	79	Female	1365387701ebeda9255e4faf776161026560243e85c5775c9c0f4d1dadacb8c3	Staphylococcus hominis	University	Clinical	Groningen	TRUE	TRUE	R	R	R											S	S		S		S		R	S	S		S	S	R		R		R	R	R	R				S	R	S
2013-11-30	78	Male	5434967d5b505939cdec9b4da174dce80358429ce76b79d2087611875ffd0112	Staphylococcus capitis	University	Outward	Groningen	TRUE	TRUE	S	S	S											S	S		S		S		R	S	S		S	S	I		I		S	S	S	S				S	S	S
2013-11-30	64	Female	ae2cdf06b20c1e9ef5a68289723109162a7ccebbb3aa5c99d81b7cd2a419827f	Staphylococcus epidermidis	University	Clinical	Groningen	TRUE	TRUE	R	S	S											S	S		S		S	S	S	S	S		S	S					R	R	R	R				S	S	S
2013-11-30	78	Male	5434967d5b505939cdec9b4da174dce80358429ce76b79d2087611875ffd0112	Staphylococcus epidermidis	University	Outward	Groningen	TRUE	TRUE	R														S		S			S	S	S	S		S	S	I		I			S						S	S	S
2013-11-30	78	Male	5434967d5b505939cdec9b4da174dce80358429ce76b79d2087611875ffd0112	Staphylococcus epidermidis	University	Outward	Groningen	FALSE	FALSE	R	S	S											S	S		S		S		R	S	S		S	S	I		I		S	S	S	S				S	S	S
2013-11-30	61	Male	2791a32f535826600ae1c62c8b9a4d20c5e38603904ddd641824e3e0609605aa	Staphylococcus hominis	Non-University	Clinical	Friesland	TRUE	TRUE	S	S	S											S	S				S		R	S	S		S	S	S		S	S	S	S	S	S				S	S	S
2013-12-01	0	Male	51bb879c89b71f82f66125b4c99c8a7e8edff190561d14f7f277886e03d39664	Staphylococcus epidermidis	Non-University	Clinical	Drenthe	TRUE	TRUE	R	S	S		S					S				S	S				S		R	S	S		S	R	S		S	S	S	S	S	S					S	S
2013-12-01	10	Female	91554b7ed8e6966ed35a98bc7937630f42c94fb99166d5e281f450b351bdeee5	Staphylococcus epidermidis	University	Clinical	Groningen	TRUE	TRUE	R	R	R											R	R	R	R	R	R		S	S	R		S	R	S		S	S	R	R	R	R				S	S	S
2013-12-01	54	Male	c31f19b606a1871d37c715c232946f36928da6f2ef37d218adbb3efeb641ce6d	Staphylococcus epidermidis	University	Outward	Groningen	TRUE	TRUE	R	R	R											S	S		S	R	R	S	S	S	R		S	S					R	R	R	R				S	S	S
2013-12-01	79	Female	1365387701ebeda9255e4faf776161026560243e85c5775c9c0f4d1dadacb8c3	Staphylococcus hominis	University	Clinical	Groningen	FALSE	FALSE	R	R	R											S	S		S		S		R	S	S		S	S	R		R		R	R	R	R				S	R	S
2013-12-02	77	Female	3f3e90f359a057bc3bf909543aefe5dd2296801f535014e1b2740bf85c98e22b	Staphylococcus capitis	Non-University	Clinical	Groningen	TRUE	TRUE	R	S	S		S					S				S	S				S		R	S	S		S	S	S		S	S	R	R	R	R					S	S
2013-12-02	85	Female	c0e512775f8379136aecd0bcbd0a13205e95b614288cc3ccb7ca3766d1bf9a39	Staphylococcus caprae	Non-University	Clinical	Drenthe	TRUE	TRUE	R	S	S		S					S				S	S				S		R	S	S		S	S	S		S	S	R	S	R	R					S	S
2013-12-02	48	Female	290911f7ce1b9acfcf390e6885f1b492003ec8e5234d4558fbbf613d9d9a69d9	Staphylococcus epidermidis	University	Outward	Groningen	TRUE	TRUE	R	S	S											S	S		S		S		S	S	S		S	R	S		S	S	R	S	R	R				S	S	S
2013-12-02	55	Female	ca0910f46846ea751158af85cea0192c939c6f8e5baf8c54187dd65e7312abb5	Staphylococcus epidermidis	Non-University	Clinical	Friesland	TRUE	TRUE
2013-12-02	55	Female	ca0910f46846ea751158af85cea0192c939c6f8e5baf8c54187dd65e7312abb5	Staphylococcus epidermidis	Non-University	Clinical	Friesland	FALSE	FALSE	R	R	R											S	S				S		S	S	R		S	R	S		S	S	S	S	S	S				S	S	S
2013-12-02	77	Female	3f3e90f359a057bc3bf909543aefe5dd2296801f535014e1b2740bf85c98e22b	Staphylococcus epidermidis	Non-University	Clinical	Groningen	TRUE	TRUE	R	R	R	R	R	R				R				R	R	R	R	R	R		R	S	R		S	S	R		R		R	R	R	R					S	S
2013-12-02	80	Male	b2d34e2a8374dde0153b51b79de45badfbdaf1cba8526401e801dcdf281bde7a	Staphylococcus epidermidis	Non-University	Clinical	Drenthe	TRUE	TRUE	S	S	S		S					S				S	S			R	R		S	S	S		S	S	R		R		S	S	S	S					S	S
2013-12-02	77	Female	3f3e90f359a057bc3bf909543aefe5dd2296801f535014e1b2740bf85c98e22b	Staphylococcus hominis	Non-University	Clinical	Groningen	TRUE	TRUE	R	S	S		S					S				S	S				S		R	S	S		S	S	R		R		S	S	S	S					S	S
2013-12-02	85	Female	c0e512775f8379136aecd0bcbd0a13205e95b614288cc3ccb7ca3766d1bf9a39	Staphylococcus hominis	Non-University	Clinical	Drenthe	TRUE	TRUE			S		S			S	S	S	S	S	S	S					S	S			S				S		S	S	S	S	S	S	S	S			S	S
2013-12-03	3	Female	af07ea749aef32244a0c2074cc2daaf01306fdc8e494ec6c414bbe103b34d3d2	Staphylococcus epidermidis	University	Clinical	Groningen	FALSE	TRUE	R	R	R											R	R	R	R	R	R		R	S	R		S	R	I		I		S	S	S	S				S	R	S
2013-12-03	16	Male	a0fcfbdabfe39f6fd986389a0e81b65f9d6fe135fa0507bbf7cf07d1c7400813	Staphylococcus epidermidis	University	Clinical	Groningen	TRUE	TRUE	S	S	S											S	S		S		S		R	S	S		S	S	S		S	S	R	S	R	R				S	S	S
2013-12-03	54	Female	59a9f1315a9dee84b637175f718e6b1b031448ac79348acca12ec96d520cbe39	Staphylococcus epidermidis	Non-University	Clinical	Drenthe	TRUE	TRUE	R	S	S		S					S				S	S				S		S	S	S		S	S	S		S	S	S	S	S	S					S	S
2013-12-03	79	Male	9e3b6dff1607d15179b99236b7baadf06961fbde4d9e2537d2c44adc57807e6f	Staphylococcus hominis	Non-University	Clinical	Groningen	TRUE	TRUE	S	S	S		S					S				S	S				S		R	S	S		S	S	R		R		S	S	S	S					S	S
2013-12-04	69	Male	379ee0c0f80ad8f395135b44c3bc40ae44ebea339129d4df7f895d544eddaace	Staphylococcus hominis	University	ICU	Groningen	TRUE	TRUE	R	R	R											R	R	R	R	R	R		R	S	S		S	S	S		S	S	R	R	R	R				S	R	S
2013-12-04	65	Male	1f210d25332ea828b826c962522fdf2134ac8df760175b210e4706e584452dfb	Staphylococcus simulans	University	ICU	Groningen	TRUE	TRUE	R	S	S											S	S		S		S		S	S	S		S	S	S		S	S	S	S	S	S				S	S	S
2013-12-05	0	Female	d206f2d20cf64ca714d25d4c3ead5e2d494792ef8dd2bd5e180288986b7633ef	Staphylococcus capitis	Non-University	Clinical	Groningen	TRUE	TRUE	R	R	R	R	R	R				R				R	R	R	R		S		R	S	S		S	S	I				S	S	S	S					S	S
2013-12-05	83	Female	c17b111ab41003e1430930963393c3cc96df35b9ff0c8399366dca760e774163	Staphylococcus capitis	Non-University	Clinical	Drenthe	TRUE	TRUE	R	S	S		S					S				S	S				S		R	S	S		S	S	R		R		S	S	S	S					S	S
2013-12-05	71	Female	d0a03042744d130591d09d1e77d729cc2849433406ea6838297c6d9c1973f4de	Staphylococcus epidermidis	University	Clinical	Groningen	TRUE	TRUE	R	R	R											R	R	R	R	R	R		S	S	R		S	R	S		S	S	R	R	R	R				S	S	S
2013-12-05	59	Female	91447d8a1dc1895d603ca0d9ecd50362d4098abb5cdd8677f31c529f117050a1	Staphylococcus hominis	Non-University	Clinical	Friesland	TRUE	TRUE	R	S	S											S	S				S		R	S	S		S	S	S		S	S	S	S	S	S				S	S	S
2013-12-05	71	Female	d0a03042744d130591d09d1e77d729cc2849433406ea6838297c6d9c1973f4de	Staphylococcus hominis	University	Clinical	Groningen	FALSE	FALSE	R	R	R											S	R	R	R	R	R		R	S	R		S	S	R		R		R	R	R	R				S	S	S
2013-12-05	83	Female	c17b111ab41003e1430930963393c3cc96df35b9ff0c8399366dca760e774163	Staphylococcus hominis	Non-University	Clinical	Drenthe	TRUE	TRUE	R	R	R	R	R	R				R				S	S			R	R		R	S	S		S	S	R		R		R	R	R	R					S	S
2013-12-06	24	Male	a0dc2f67ca2b59e8df1bfdea8b90fa18f33b9a69f989b6727f9611c76cce6ea1	Staphylococcus capitis	University	Clinical	Groningen	TRUE	TRUE	S	S	S											S	S		S		S		R	S	S		S	S	S		S	S	S	S	S	S				S	S	S
2013-12-06	63	Male	e1dd3b67e9ec2177c091eeb6ee693baffc40c203bffbfbd17181261141f90df9	Staphylococcus capitis	Non-University	Clinical	Drenthe	TRUE	TRUE		S	S		S					S				S							R										S		S	S
2013-12-06	68	Female	9aec8975ef983078a619afe79ebd6778985c08d6608b123942418b74f2b5080d	Staphylococcus capitis	Non-University	Clinical	Drenthe	TRUE	TRUE	R	S	S		S					S				S	S				S		R	S	S		S	S	S		S	S	S	S	S	S					S	S
2013-12-06	64	Female	4ab92a96461e6b06e956480ba57656e114aa446d8a1fb5d9c567235d8157d99f	Staphylococcus epidermidis	University	Clinical	Groningen	TRUE	TRUE	R	R	R											R	R	R	R		S		S	S	R		S	R	R		R		S	R	S	S				S	S	S
2013-12-06	81	Male	9eefe9894b5fe7583a5de2ac905d35fca581087b214f0c4345c577930cb8a038	Staphylococcus epidermidis	Non-University	Clinical	Friesland	TRUE	TRUE	R	R	R											R	R	R	R	R	R		S	S	R		S	R	S		S	S	S	R	S	S				S	S	S
2013-12-06	64	Female	4ab92a96461e6b06e956480ba57656e114aa446d8a1fb5d9c567235d8157d99f	Staphylococcus hominis	University	Clinical	Groningen	TRUE	TRUE	R	R	R											S	R	R	R	R	R		R	S	R		S	R	S		S	S	S	S	S	S				S	S	S
2013-12-06	86	Male	bb68eb2a94788ee1af6d7f6436fd4799074c84ba65b2d8a6476c3e629aede0f3	Staphylococcus hominis	Non-University	Clinical	Friesland	TRUE	TRUE	R	R	R											S	R	R	R	R	R		R	S	R		S	S	R				R	R	R	R				S	S	S
2013-12-07	65	Female	daa5db33108b8134a75a3a3b6cd373a9f14d5cf4451c0ea3dedfe4fd8bacb086	Staphylococcus cohnii	Non-University	Clinical	Drenthe	TRUE	TRUE	R	R	R	R	R	R				R				S	S				S		S	S	I		S	S	S		S	S	R	R	R	R					S	S
2013-12-07	65	Male	329836e192c1082adf5599a6cb3487502dc90776a27b1cf0155da5095def937b	Staphylococcus epidermidis	University	Clinical	Groningen	TRUE	TRUE	R	R	R											S	S		S	R	R		S	S	R		S	S	R		R			R						S	R	S
2013-12-07	70	Male	998f9135f3e43dec621894b89b418a79f2667a939bde79aeb7359f97804a0aae	Staphylococcus epidermidis	Non-University	Clinical	Friesland	TRUE	TRUE	R	R	R											R	R	R	R		I		S	S	R		S	R	S		S	S	R	R	R	R				S	S	S
2013-12-07	71	Female	d0a03042744d130591d09d1e77d729cc2849433406ea6838297c6d9c1973f4de	Staphylococcus epidermidis	University	Clinical	Groningen	FALSE	FALSE	R	R	R											R	R	R	R	R	R	S	S	S	R		S	R	S		S	S	R	R	R	R				S	S	S
2013-12-07	71	Female	d0a03042744d130591d09d1e77d729cc2849433406ea6838297c6d9c1973f4de	Staphylococcus epidermidis	University	Clinical	Groningen	FALSE	TRUE	R	R	R											S	S		S		S		S	S	R		S	R	S		S	S	R	R	R	R				S	S	S
2013-12-07	71	Female	d0a03042744d130591d09d1e77d729cc2849433406ea6838297c6d9c1973f4de	Staphylococcus hominis	University	Clinical	Groningen	FALSE	FALSE	R	R	R											S	R	R	R	R	R	S	R	S	R		S	S	R		R		R	R	R	R				S	S	S
2013-12-08	63	Male	6eb3eea43ca27a517c6d962a07e100dd103056a8879834a1e6cd09ff1b961972	Staphylococcus capitis	Non-University	ICU	Friesland	TRUE	TRUE	S	R	S											S	S				S		R	R	S		S	S	S		S	S	S	S	S	S				S	R	S
2013-12-08	75	Female	28a79cb6c3b3e2f49aab29c51219f1e4fff7b7da958cb90f91d14c9abbce02fa	Staphylococcus hominis	Non-University	Clinical	Friesland	TRUE	TRUE	R	S	S											S	S				S		R	S	S		S	R	S		S	S	S	S	S	S				S	S	S
2013-12-09	90	Male	a18986eff236fd3c788932c6b719142a4151691ef6ded9538dec6ce3dc14dfa3	Staphylococcus capitis	Non-University	Clinical	Friesland	TRUE	TRUE	R	S	S											S	S				S		R	S	S		S	S	S		S	S	S	S	S	S				S	S	S
2013-12-09	65	Male	329836e192c1082adf5599a6cb3487502dc90776a27b1cf0155da5095def937b	Staphylococcus epidermidis	University	Clinical	Groningen	FALSE	FALSE	R	R	R											S	S		S	R	R		S	S	R		S	S	I		I		R	R	R	R				S	R	S
2013-12-09	65	Male	329836e192c1082adf5599a6cb3487502dc90776a27b1cf0155da5095def937b	Staphylococcus epidermidis	University	Clinical	Groningen	FALSE	FALSE	R	R	R											S	S		S	R	R		S	S	R		S	S	I		I		R	R	R	R				S	R	S
2013-12-09	71	Female	5947c77c66cbe2f74e3e886d16af5a77028e6a7c53a0f713443cf0406c2b2678	Staphylococcus epidermidis	Non-University	Clinical	Drenthe	TRUE	TRUE	R	R	R	R	R	R				R				R	R	R	R	R	R		S	S	R		S	R	S		S	S	S	R	S	S					S	S
2013-12-09	81	Female	8343789542ff8e3b1ad0d32e55ccd9af785e5d0c8c197560261e5524452b369e	Staphylococcus epidermidis	Non-University	Clinical	Drenthe	TRUE	TRUE	S	S	S		S					S				S	S				S		S	S	S		S	S	R		R		S	S	S	S					S	S
2013-12-09	71	Female	5947c77c66cbe2f74e3e886d16af5a77028e6a7c53a0f713443cf0406c2b2678	Staphylococcus hominis	Non-University	Clinical	Drenthe	TRUE	TRUE	R	R	R	R	R	R				R				S	R	R	R	R	R		R	S	R		S	S	R		R		R	R	R	R					S	S
2013-12-09	23	Male	4514abcc73d40297753225f3e070f93ea14335ac6d79c5b2ddfc6eca95ad12bc	Staphylococcus xylosus	University	Clinical	Groningen	TRUE	TRUE	R	S	S											S	S		S		S		R	S	S		S	S	S		S	S	S	S	S	S				S	S	S
2013-12-10	57	Male	1ced1487cf7645a56c7d12bea320a5e2f2e8d58fa7935a21413304b812cb89ea	Staphylococcus epidermidis	Non-University	ICU	Drenthe	TRUE	TRUE	R	R	R	R	R	R				R				S	S			R	R		S	S	R		S	R	S		S	S	R	R	R	R					S	S
2013-12-10	62	Female	92d0178dc21f6b931b288579207296971c77c9013ecba56a964de4acfbd5cf81	Staphylococcus epidermidis	Non-University	Clinical	Drenthe	TRUE	TRUE	S	S	S		S					S				S	S				S		S	S	S		S	R	S		S	S	R	S	R	R					S	S
2013-12-10	63	Male	6eb3eea43ca27a517c6d962a07e100dd103056a8879834a1e6cd09ff1b961972	Staphylococcus epidermidis	Non-University	ICU	Friesland	TRUE	TRUE	R	R	R											R	R	R	R		I		R	S	R		S	R	S		S	S	R	R	R	R				S	R	S
2013-12-10	63	Male	6eb3eea43ca27a517c6d962a07e100dd103056a8879834a1e6cd09ff1b961972	Staphylococcus epidermidis	Non-University	ICU	Friesland	FALSE	FALSE
2013-12-10	77	Female	3f3e90f359a057bc3bf909543aefe5dd2296801f535014e1b2740bf85c98e22b	Staphylococcus epidermidis	Non-University	ICU	Groningen	FALSE	TRUE	R	R	R	R	R	R				R				R	R	R	R	R	R		S	S	R		S	R	R		R		R	R	R	R					S	S
2013-12-10	29	Male	c5a3aac42eb90f0f0e2bbc5f5bc0615cd9de39fb08e79c4088abfbcf91ba11b7	Staphylococcus hominis	University	Clinical	Groningen	TRUE	TRUE	R	S	S											S	R	R	R		S		R		S		S		R		R		S	S	S	S				S	S	S
2013-12-10	29	Male	c5a3aac42eb90f0f0e2bbc5f5bc0615cd9de39fb08e79c4088abfbcf91ba11b7	Staphylococcus hominis	University	Clinical	Groningen	FALSE	FALSE	R	S	S											S	S		S		S		R	R	S		S	R	I		I		S	S	S	S				S	S	S
2013-12-10	62	Female	92d0178dc21f6b931b288579207296971c77c9013ecba56a964de4acfbd5cf81	Staphylococcus hominis	Non-University	Clinical	Drenthe	TRUE	TRUE	R	S	R	R	R	R				R				S	S							S	S				R		R		R		R	R
2013-12-10	62	Female	92d0178dc21f6b931b288579207296971c77c9013ecba56a964de4acfbd5cf81	Staphylococcus hominis	Non-University	Clinical	Drenthe	FALSE	TRUE	R		R	R	R	R				R				S	S				S		R	S	S		S	S	R		R		S	S	S	S					S	S
2013-12-10	77	Female	3f3e90f359a057bc3bf909543aefe5dd2296801f535014e1b2740bf85c98e22b	Staphylococcus hominis	Non-University	ICU	Groningen	FALSE	TRUE	R	R	R	R	R	R				R				S	S				S		R	S	S		S	S	R		R		R	S	R	R					S	S
2013-12-11	65	Male	caecd0b9fadf8e35d84c45f0240913aa791f40d4837a26752fbd542cb549d830	Staphylococcus capitis	Non-University	Clinical	Friesland	TRUE	TRUE	S		S											S					S		R		S				S		S	S	S	S	S	S						S
2013-12-11	52	Female	93429060ca6f72089bdbbdfd74e729d2f42c5ab36f1dfd72cc4bf1f66c779961	Staphylococcus epidermidis	Non-University	Clinical	Friesland	TRUE	TRUE	R	R	R											S	R	R	R	R	R		S	S	R		S	R	S		S	S	R	R	R	R				S	S	S
2013-12-11	52	Female	93429060ca6f72089bdbbdfd74e729d2f42c5ab36f1dfd72cc4bf1f66c779961	Staphylococcus epidermidis	Non-University	Clinical	Friesland	FALSE	TRUE	R	R	R											S	R	R	R	R	R		S	S	R		S	S	S		S	S	R	R	R	R				S	S	S
2013-12-11	69	Female	e3eb4befb93213342156784248bfd182a0f5b51a87d02d4d60a4297646bd2b8f	Staphylococcus epidermidis	Non-University	Clinical	Friesland	TRUE	TRUE	S	S	S											S	S				S		S	S	S		S	S	S		S	S	S	S	S	S				S	S	S
2013-12-11	77	Male	72cc5bd50f3615b52afe0ddcc353b339d6c86099775b1829d7c8c85fbb8ffc68	Staphylococcus epidermidis	Non-University	ICU	Groningen	TRUE	TRUE	R	R	R	R	R	R				R				R	R	R	R	R	R		S	S	R		S	R	S		S	S	R	R	R	R					S	S
2013-12-11	71	Male	e90fc98c3d834caa7b3ab588846e735fec944e959931d38d4bfd269e62936417	Staphylococcus lugdunensis	Non-University	Clinical	Groningen	TRUE	TRUE	R	S	S		S					S				S	S				S		S	S	S		S	S	S		S	S	S	S	S	S					S	S
2013-12-12	79	Male	2d2c8650a69b6f726174f7e98c01598e50ac8efce4d7e65aaeaf2d1e216473f8	Staphylococcus capitis	Non-University	Clinical	Friesland	TRUE	TRUE	R	S	S											S	S				S		R	S	S		S	S	S		S	S	S	S	S	S				S	S	S
2013-12-12	26	Male	20d19e6e51d0a95968d74ec8c6f305fa744d84fc6091c24d248fa0896c6dc5d1	Staphylococcus epidermidis	Non-University	Clinical	Friesland	TRUE	TRUE	R	S	S											S	S				S		S	S	S		S	S	S		S	S	S	S	S	S				S	S	S
2013-12-12	26	Female	157f6c22a96753260e663d97c78d2874db85fac6767b1377478ccd7b6d32bd77	Staphylococcus epidermidis	Non-University	Clinical	Friesland	TRUE	TRUE	R	S	S											S	S				S		S	S	S		S	S	S		S	S	S	S	S	S				S	S	S
2013-12-12	47	Male	76620e7fd721288decf40584c1b7b39a0b91a6de676ed9c0a6e1fc1df7b27e1e	Staphylococcus epidermidis	Non-University	Clinical	Groningen	TRUE	TRUE
2013-12-12	52	Female	93429060ca6f72089bdbbdfd74e729d2f42c5ab36f1dfd72cc4bf1f66c779961	Staphylococcus epidermidis	Non-University	Clinical	Friesland	FALSE	FALSE	R	R	R											S	R	R	R	R	R		S	S	R		S	S	S		S	S	R	R	R	R				S	S	S
2013-12-12	64	Female	0e8465e2615360bcf4c37b193597bf153a127f9c0f8414ab3b5c7e548e0b8bb5	Staphylococcus epidermidis	Non-University	Clinical	Friesland	TRUE	TRUE	R	R	S											S	S				I		S	S	S		S	S	I				S	S	S	S				S	S	S
2013-12-12	65	Male	329836e192c1082adf5599a6cb3487502dc90776a27b1cf0155da5095def937b	Staphylococcus epidermidis	University	Clinical	Groningen	FALSE	FALSE	R	R	R											S	S		S	R	R	S	S	S	R		S	S	I		I		R	R	R	R				S	R	S
2013-12-12	65	Male	329836e192c1082adf5599a6cb3487502dc90776a27b1cf0155da5095def937b	Staphylococcus epidermidis	University	Clinical	Groningen	FALSE	FALSE	R	R	R											S					I	S			R				S		S	S	R	R	R	R						S
2013-12-12	71	Male	e90fc98c3d834caa7b3ab588846e735fec944e959931d38d4bfd269e62936417	Staphylococcus epidermidis	Non-University	Clinical	Groningen	TRUE	TRUE	R	R	R	R	R	R				R				R	R	R	R		S		R	S	R		S	S	R		R		R	R	R	R					S	S
2013-12-12	26	Female	157f6c22a96753260e663d97c78d2874db85fac6767b1377478ccd7b6d32bd77	Staphylococcus hominis	Non-University	Clinical	Friesland	TRUE	TRUE	S	S	S											S	S				S		R	S	S		S	S	R				R	R	R	R				S	S	S
2013-12-12	26	Female	157f6c22a96753260e663d97c78d2874db85fac6767b1377478ccd7b6d32bd77	Staphylococcus hominis	Non-University	Clinical	Friesland	FALSE	FALSE	S	S	S											S	S				S		R	S	S		S	S	R				R	R	R	R				S	S	S
2013-12-12	70	Male	25ded80851d6fe76bae46ff0511414496de737c91bd87b5ee894b72c6931167e	Staphylococcus lugdunensis	University	Clinical	Groningen	TRUE	TRUE	R	S	S												S		S			S	S	S	S		S	S						S						S	S	S
2013-12-13	64	Male	be225b388b6372715c55bb1cf8b3335d25d06539901f14d5613490b155de4b2d	Staphylococcus hominis	Non-University	ICU	Groningen	TRUE	TRUE	R	R	R	R	R	R				R				S	S			R	R		R	S	S		S	S	R		R		S	S	S	S					S	S
2013-12-15	68	Male	a43467ebf7d455b0d5c8779c38aa5e952f4bee8a520b189b7f0524b0a93cd246	Staphylococcus capitis	Non-University		Groningen	TRUE	TRUE			S		S					S				S	S			S	S		R		S		S		S		S	S	S	S	S	S				S	S	S
2013-12-15	81	Male	5640a46ee9dba14890edeedd4af6b3ce64f0af90e9d8b4599f038b8a8d4e68b7	Staphylococcus cohnii	Non-University	Clinical	Friesland	TRUE	TRUE	R	R	S											S	S				S		R	S	S		S	S	S		S	S	R	R	R	R				S	S	S
2013-12-15	55	Male	3bb50a091d5e706d81f3ed8c152a2df95be329313b5e17a75b494defc03fe451	Staphylococcus epidermidis	University	ICU	Groningen	TRUE	TRUE	R	R	R											S	S		S		S		S	S	R		S	S	R		R		S	S	S	S				S	S	S
2013-12-15	55	Male	3bb50a091d5e706d81f3ed8c152a2df95be329313b5e17a75b494defc03fe451	Staphylococcus epidermidis	University	ICU	Groningen	FALSE	TRUE	R	R	R											S	S		S		S		S	S	R		S	R	R		R		R	R	R	R				S	S	S
2013-12-15	55	Female	4528d3125834ba3f5cbbe320201a8af107749a5bdddc1c5cb71af58c114d84d3	Staphylococcus epidermidis	Non-University	Clinical	Drenthe	TRUE	TRUE	R	R	R	R	R	R				R				R	R	R	R		S		S	S	R		S	R	R		R		R	R	R	R					S	S
2013-12-15	55	Female	4528d3125834ba3f5cbbe320201a8af107749a5bdddc1c5cb71af58c114d84d3	Staphylococcus epidermidis	Non-University	Clinical	Drenthe	FALSE	FALSE	R	R	R	R	R	R				R				R	R	R	R		S		S	S	R		S	R	R		R		R	R	R	R					S	S
2013-12-15	75	Male	10758c7de16f77ef39425e361f8cc159c03228b782833cd860b29e2725454964	Staphylococcus epidermidis	University	Outward	Groningen	TRUE	TRUE	R	S	S											S	S		S	R	R		S	S	S		S	R	I		I		S	S	S	S				S	S	S
2013-12-15	77	Male	72cc5bd50f3615b52afe0ddcc353b339d6c86099775b1829d7c8c85fbb8ffc68	Staphylococcus epidermidis	Non-University	ICU	Groningen	FALSE	TRUE	R	R	R	R	R	R				R				R	R	R	R	R	R		S	S	R		S	R	S		S	S	S	R	S	S					S	S
2013-12-15	79	Male	67ea68719c486750e38e4cff09eb3ac64c15d6de9c4c41e11dc32a7a4a0f5138	Staphylococcus epidermidis	Non-University	ICU	Groningen	TRUE	TRUE	R	R	R	R	R	R				R				R	R	R	R	R	R		S	S	R		S	R	S		S	S	R	R	R	R					S	S
2013-12-15	79	Male	67ea68719c486750e38e4cff09eb3ac64c15d6de9c4c41e11dc32a7a4a0f5138	Staphylococcus epidermidis	Non-University	ICU	Groningen	FALSE	FALSE	R	R	R	R	R	R				R				R	R	R	R	R	R		S	S	R		S	R	S		S	S	R	R	R	R					S	S
[truncated: 17,918 more rows]
