# Supplementary material for: Trends in Occurrence and Phenotypic Resistance of Coagulase-Negative Staphylococci (CoNS) Found in Human Blood in the Northern Netherlands between 2013 and 2019
Source: Microorganisms. 2022 Sep 7;10(9):1801. doi: 10.3390/microorganisms10091801 (PMC9506452; doi:10.3390/microorganisms10091801)
Supplement: Supplementary file 1 [file microorganisms-10-01801-s001.zip › supp_tbl3.xlsx]

## Sheet: gender
fullname	gender	group	antibiotic	atc	SI	R	total	percentage_R
Staphylococcus capitis	Male	Aminoglycosides	Amikacin	J01GB06	0	51	51	1
Staphylococcus capitis	Male	Aminoglycosides	Gentamicin	J01GB03	642	45	687	0.0655022
Staphylococcus capitis	Male	Aminoglycosides	Kanamycin	J01GB04	92	51	143	0.356643
Staphylococcus capitis	Male	Aminoglycosides	Tobramycin	J01GB01	618	51	669	0.0762332
Staphylococcus capitis	Male	Amphenicols	Chloramphenicol	J01BA01	454	2	456	0.00438596
Staphylococcus capitis	Male	Antimycobacterials	Rifampicin	J04AB02	669	7	676	0.010355
Staphylococcus capitis	Male	Beta-lactams/penicillins	Amoxicillin	J01CA04	35	67	102	0.656863
Staphylococcus capitis	Male	Beta-lactams/penicillins	Amoxicillin/clavulanic acid	J01CR02	295	67	362	0.185083
Staphylococcus capitis	Male	Beta-lactams/penicillins	Ampicillin	J01CA01	35	67	102	0.656863
Staphylococcus capitis	Male	Beta-lactams/penicillins	Benzylpenicillin	J01CE01	139	467	606	0.770627
Staphylococcus capitis	Male	Beta-lactams/penicillins	Cloxacillin	J01CF02	601	81	682	0.118768
Staphylococcus capitis	Male	Beta-lactams/penicillins	Oxacillin	J01CF04	576	93	669	0.139013
Staphylococcus capitis	Male	Beta-lactams/penicillins	Piperacillin/tazobactam	J01CR05	0	45	45	1
Staphylococcus capitis	Male	Carbapenems	Imipenem	J01DH51	152	45	197	0.228426
Staphylococcus capitis	Male	Carbapenems	Meropenem	J01DH02	152	45	197	0.228426
Staphylococcus capitis	Male	Cephalosporins (1st gen.)	Cefazolin	J01DB04	152	45	197	0.228426
Staphylococcus capitis	Male	Cephalosporins (2nd gen.)	Cefoxitin	J01DC01	152	45	197	0.228426
Staphylococcus capitis	Male	Cephalosporins (2nd gen.)	Cefuroxime	J01DC02	418	65	483	0.134576
Staphylococcus capitis	Male	Cephalosporins (3rd gen.)	Cefotaxime	J01DD01	152	45	197	0.228426
Staphylococcus capitis	Male	Cephalosporins (3rd gen.)	Ceftazidime	J01DD02	0	763	763	1
Staphylococcus capitis	Male	Cephalosporins (3rd gen.)	Ceftriaxone	J01DD04	152	45	197	0.228426
Staphylococcus capitis	Male	Cephalosporins (4th gen.)	Cefepime	J01DE01	152	45	197	0.228426
Staphylococcus capitis	Male	Glycopeptides	Teicoplanin	J01XA02	657	6	663	0.00904977
Staphylococcus capitis	Male	Glycopeptides	Vancomycin	J01XA01	666	0	666	0
Staphylococcus capitis	Male	Macrolides/lincosamides	Azithromycin	J01FA10	609	78	687	0.113537
Staphylococcus capitis	Male	Macrolides/lincosamides	Clarithromycin	J01FA09	608	78	686	0.113703
Staphylococcus capitis	Male	Macrolides/lincosamides	Clindamycin	J01FF01	605	75	680	0.110294
Staphylococcus capitis	Male	Macrolides/lincosamides	Erythromycin	J01FA01	608	78	686	0.113703
Staphylococcus capitis	Male	Other antibacterials	Fosfomycin	J01XX01	0	763	763	1
Staphylococcus capitis	Male	Other antibacterials	Mupirocin	R01AX06	660	16	676	0.0236686
Staphylococcus capitis	Male	Other antibacterials	Nitrofurantoin	J01XE01	181	2	183	0.010929
Staphylococcus capitis	Male	Oxazolidinones	Linezolid	J01XX08	659	5	664	0.00753012
Staphylococcus capitis	Male	Polymyxins	Colistin	J01XB01	0	763	763	1
Staphylococcus capitis	Male	Quinolones	Ciprofloxacin	J01MA02	657	28	685	0.0408759
Staphylococcus capitis	Male	Quinolones	Moxifloxacin	J01MA14	231	0	231	0
Staphylococcus capitis	Male	Tetracyclines	Doxycycline	J01AA02	448	31	479	0.0647182
Staphylococcus capitis	Male	Tetracyclines	Minocycline	J01AA08	431	0	431	0
Staphylococcus capitis	Male	Tetracyclines	Tetracycline	J01AA07	475	43	518	0.0830116
Staphylococcus capitis	Male	Trimethoprims	Trimethoprim	J01EA01	146	17	163	0.104294
Staphylococcus capitis	Male	Trimethoprims	Trimethoprim/sulfamethoxazole	J01EE01	680	8	688	0.0116279
Staphylococcus capitis	Female	Aminoglycosides	Gentamicin	J01GB03	519	26	545	0.0477064
Staphylococcus capitis	Female	Aminoglycosides	Kanamycin	J01GB04	59	28	87	0.321839
Staphylococcus capitis	Female	Aminoglycosides	Tobramycin	J01GB01	501	28	529	0.0529301
Staphylococcus capitis	Female	Amphenicols	Chloramphenicol	J01BA01	360	1	361	0.00277008
Staphylococcus capitis	Female	Antimycobacterials	Rifampicin	J04AB02	542	0	542	0
Staphylococcus capitis	Female	Beta-lactams/penicillins	Amoxicillin	J01CA04	23	40	63	0.634921
Staphylococcus capitis	Female	Beta-lactams/penicillins	Amoxicillin/clavulanic acid	J01CR02	241	40	281	0.142349
Staphylococcus capitis	Female	Beta-lactams/penicillins	Ampicillin	J01CA01	23	40	63	0.634921
Staphylococcus capitis	Female	Beta-lactams/penicillins	Benzylpenicillin	J01CE01	93	403	496	0.8125
Staphylococcus capitis	Female	Beta-lactams/penicillins	Cloxacillin	J01CF02	486	59	545	0.108257
Staphylococcus capitis	Female	Beta-lactams/penicillins	Oxacillin	J01CF04	461	67	528	0.126894
Staphylococcus capitis	Female	Carbapenems	Imipenem	J01DH51	88	22	110	0.2
Staphylococcus capitis	Female	Carbapenems	Meropenem	J01DH02	88	22	110	0.2
Staphylococcus capitis	Female	Cephalosporins (1st gen.)	Cefazolin	J01DB04	88	22	110	0.2
Staphylococcus capitis	Female	Cephalosporins (2nd gen.)	Cefoxitin	J01DC01	88	22	110	0.2
Staphylococcus capitis	Female	Cephalosporins (2nd gen.)	Cefuroxime	J01DC02	309	39	348	0.112069
Staphylococcus capitis	Female	Cephalosporins (3rd gen.)	Cefotaxime	J01DD01	88	22	110	0.2
Staphylococcus capitis	Female	Cephalosporins (3rd gen.)	Ceftazidime	J01DD02	0	632	632	1
Staphylococcus capitis	Female	Cephalosporins (3rd gen.)	Ceftriaxone	J01DD04	88	22	110	0.2
Staphylococcus capitis	Female	Cephalosporins (4th gen.)	Cefepime	J01DE01	88	22	110	0.2
Staphylococcus capitis	Female	Glycopeptides	Teicoplanin	J01XA02	516	11	527	0.0208729
Staphylococcus capitis	Female	Glycopeptides	Vancomycin	J01XA01	529	0	529	0
Staphylococcus capitis	Female	Macrolides/lincosamides	Azithromycin	J01FA10	487	58	545	0.106422
Staphylococcus capitis	Female	Macrolides/lincosamides	Clarithromycin	J01FA09	487	58	545	0.106422
Staphylococcus capitis	Female	Macrolides/lincosamides	Clindamycin	J01FF01	487	57	544	0.104779
Staphylococcus capitis	Female	Macrolides/lincosamides	Erythromycin	J01FA01	487	58	545	0.106422
Staphylococcus capitis	Female	Other antibacterials	Fosfomycin	J01XX01	0	632	632	1
Staphylococcus capitis	Female	Other antibacterials	Mupirocin	R01AX06	523	16	539	0.0296846
Staphylococcus capitis	Female	Other antibacterials	Nitrofurantoin	J01XE01	97	0	97	0
Staphylococcus capitis	Female	Oxazolidinones	Linezolid	J01XX08	528	0	528	0
Staphylococcus capitis	Female	Polymyxins	Colistin	J01XB01	0	632	632	1
Staphylococcus capitis	Female	Quinolones	Ciprofloxacin	J01MA02	525	19	544	0.0349265
Staphylococcus capitis	Female	Quinolones	Moxifloxacin	J01MA14	165	0	165	0
Staphylococcus capitis	Female	Tetracyclines	Doxycycline	J01AA02	412	23	435	0.0528736
Staphylococcus capitis	Female	Tetracyclines	Minocycline	J01AA08	395	0	395	0
Staphylococcus capitis	Female	Tetracyclines	Tetracycline	J01AA07	425	28	453	0.0618102
Staphylococcus capitis	Female	Trimethoprims	Trimethoprim	J01EA01	157	19	176	0.107955
Staphylococcus capitis	Female	Trimethoprims	Trimethoprim/sulfamethoxazole	J01EE01	541	4	545	0.00733945
Staphylococcus epidermidis	Male	Aminoglycosides	Amikacin	J01GB06	0	1885	1885	1
Staphylococcus epidermidis	Male	Aminoglycosides	Gentamicin	J01GB03	2214	1635	3849	0.424786
Staphylococcus epidermidis	Male	Aminoglycosides	Kanamycin	J01GB04	458	1887	2345	0.804691
Staphylococcus epidermidis	Male	Aminoglycosides	Tobramycin	J01GB01	1932	1885	3817	0.493843
Staphylococcus epidermidis	Male	Amphenicols	Chloramphenicol	J01BA01	2627	37	2664	0.0138889
Staphylococcus epidermidis	Male	Antimycobacterials	Rifampicin	J04AB02	3629	201	3830	0.0524804
Staphylococcus epidermidis	Male	Beta-lactams/penicillins	Amoxicillin	J01CA04	84	1790	1874	0.955176
Staphylococcus epidermidis	Male	Beta-lactams/penicillins	Amoxicillin/clavulanic acid	J01CR02	596	1790	2386	0.75021
Staphylococcus epidermidis	Male	Beta-lactams/penicillins	Ampicillin	J01CA01	84	1790	1874	0.955176
Staphylococcus epidermidis	Male	Beta-lactams/penicillins	Benzylpenicillin	J01CE01	277	3417	3694	0.925014
Staphylococcus epidermidis	Male	Beta-lactams/penicillins	Cloxacillin	J01CF02	1382	2445	3827	0.638882
Staphylococcus epidermidis	Male	Beta-lactams/penicillins	Oxacillin	J01CF04	1379	2440	3819	0.638911
Staphylococcus epidermidis	Male	Beta-lactams/penicillins	Piperacillin/tazobactam	J01CR05	0	1121	1121	1
Staphylococcus epidermidis	Male	Carbapenems	Imipenem	J01DH51	399	1123	1522	0.737845
Staphylococcus epidermidis	Male	Carbapenems	Meropenem	J01DH02	400	1121	1521	0.737015
Staphylococcus epidermidis	Male	Cephalosporins (1st gen.)	Cefazolin	J01DB04	399	1121	1520	0.7375
Staphylococcus epidermidis	Male	Cephalosporins (2nd gen.)	Cefoxitin	J01DC01	399	1121	1520	0.7375
Staphylococcus epidermidis	Male	Cephalosporins (2nd gen.)	Cefuroxime	J01DC02	948	1789	2737	0.653635
Staphylococcus epidermidis	Male	Cephalosporins (3rd gen.)	Cefotaxime	J01DD01	399	1122	1521	0.737673
Staphylococcus epidermidis	Male	Cephalosporins (3rd gen.)	Ceftazidime	J01DD02	0	4116	4116	1
Staphylococcus epidermidis	Male	Cephalosporins (3rd gen.)	Ceftriaxone	J01DD04	399	1121	1520	0.7375
Staphylococcus epidermidis	Male	Cephalosporins (4th gen.)	Cefepime	J01DE01	399	1121	1520	0.7375
Staphylococcus epidermidis	Male	Glycopeptides	Teicoplanin	J01XA02	1624	1520	3144	0.483461
Staphylococcus epidermidis	Male	Glycopeptides	Vancomycin	J01XA01	3807	3	3810	0.000787402
Staphylococcus epidermidis	Male	Macrolides/lincosamides	Azithromycin	J01FA10	1844	2009	3853	0.521412
Staphylococcus epidermidis	Male	Macrolides/lincosamides	Clarithromycin	J01FA09	1844	2009	3853	0.521412
Staphylococcus epidermidis	Male	Macrolides/lincosamides	Clindamycin	J01FF01	2119	1713	3832	0.447025
Staphylococcus epidermidis	Male	Macrolides/lincosamides	Erythromycin	J01FA01	1844	2009	3853	0.521412
Staphylococcus epidermidis	Male	Other antibacterials	Fosfomycin	J01XX01	2921	311	3232	0.0962252
Staphylococcus epidermidis	Male	Other antibacterials	Mupirocin	R01AX06	3174	642	3816	0.168239
Staphylococcus epidermidis	Male	Other antibacterials	Nitrofurantoin	J01XE01	984	4	988	0.00404858
Staphylococcus epidermidis	Male	Oxazolidinones	Linezolid	J01XX08	3787	4	3791	0.00105513
Staphylococcus epidermidis	Male	Polymyxins	Colistin	J01XB01	0	4116	4116	1
Staphylococcus epidermidis	Male	Quinolones	Ciprofloxacin	J01MA02	1770	2082	3852	0.540498
Staphylococcus epidermidis	Male	Quinolones	Moxifloxacin	J01MA14	630	58	688	0.0843023
Staphylococcus epidermidis	Male	Tetracyclines	Doxycycline	J01AA02	1296	665	1961	0.339113
Staphylococcus epidermidis	Male	Tetracyclines	Minocycline	J01AA08	1331	1	1332	0.000750751
Staphylococcus epidermidis	Male	Tetracyclines	Tetracycline	J01AA07	1534	849	2383	0.356274
Staphylococcus epidermidis	Male	Trimethoprims	Trimethoprim	J01EA01	447	1708	2155	0.792575
Staphylococcus epidermidis	Male	Trimethoprims	Trimethoprim/sulfamethoxazole	J01EE01	2223	1626	3849	0.422447
Staphylococcus epidermidis	Female	Aminoglycosides	Amikacin	J01GB06	0	1282	1282	1
Staphylococcus epidermidis	Female	Aminoglycosides	Gentamicin	J01GB03	1781	1109	2890	0.383737
Staphylococcus epidermidis	Female	Aminoglycosides	Kanamycin	J01GB04	322	1287	1609	0.799876
Staphylococcus epidermidis	Female	Aminoglycosides	Tobramycin	J01GB01	1587	1282	2869	0.446846
Staphylococcus epidermidis	Female	Amphenicols	Chloramphenicol	J01BA01	1960	38	1998	0.019019
Staphylococcus epidermidis	Female	Antimycobacterials	Rifampicin	J04AB02	2780	99	2879	0.0343869
Staphylococcus epidermidis	Female	Beta-lactams/penicillins	Amoxicillin	J01CA04	63	1236	1299	0.951501
Staphylococcus epidermidis	Female	Beta-lactams/penicillins	Amoxicillin/clavulanic acid	J01CR02	531	1236	1767	0.699491
Staphylococcus epidermidis	Female	Beta-lactams/penicillins	Ampicillin	J01CA01	63	1236	1299	0.951501
Staphylococcus epidermidis	Female	Beta-lactams/penicillins	Benzylpenicillin	J01CE01	207	2510	2717	0.923813
Staphylococcus epidermidis	Female	Beta-lactams/penicillins	Cloxacillin	J01CF02	1183	1699	2882	0.589521
Staphylococcus epidermidis	Female	Beta-lactams/penicillins	Oxacillin	J01CF04	1165	1695	2860	0.592657
Staphylococcus epidermidis	Female	Beta-lactams/penicillins	Piperacillin/tazobactam	J01CR05	0	702	702	1
Staphylococcus epidermidis	Female	Carbapenems	Imipenem	J01DH51	262	702	964	0.728216
Staphylococcus epidermidis	Female	Carbapenems	Meropenem	J01DH02	262	702	964	0.728216
Staphylococcus epidermidis	Female	Cephalosporins (1st gen.)	Cefazolin	J01DB04	262	702	964	0.728216
Staphylococcus epidermidis	Female	Cephalosporins (2nd gen.)	Cefoxitin	J01DC01	262	702	964	0.728216
Staphylococcus epidermidis	Female	Cephalosporins (2nd gen.)	Cefuroxime	J01DC02	760	1236	1996	0.619238
Staphylococcus epidermidis	Female	Cephalosporins (3rd gen.)	Cefotaxime	J01DD01	262	702	964	0.728216
Staphylococcus epidermidis	Female	Cephalosporins (3rd gen.)	Ceftazidime	J01DD02	0	3144	3144	1
Staphylococcus epidermidis	Female	Cephalosporins (3rd gen.)	Ceftriaxone	J01DD04	262	702	964	0.728216
Staphylococcus epidermidis	Female	Cephalosporins (4th gen.)	Cefepime	J01DE01	262	702	964	0.728216
Staphylococcus epidermidis	Female	Glycopeptides	Teicoplanin	J01XA02	1072	1232	2304	0.534722
Staphylococcus epidermidis	Female	Glycopeptides	Vancomycin	J01XA01	2861	3	2864	0.00104749
Staphylococcus epidermidis	Female	Macrolides/lincosamides	Azithromycin	J01FA10	1426	1462	2888	0.506233
Staphylococcus epidermidis	Female	Macrolides/lincosamides	Clarithromycin	J01FA09	1426	1462	2888	0.506233
Staphylococcus epidermidis	Female	Macrolides/lincosamides	Clindamycin	J01FF01	1677	1197	2874	0.416493
Staphylococcus epidermidis	Female	Macrolides/lincosamides	Erythromycin	J01FA01	1426	1462	2888	0.506233
Staphylococcus epidermidis	Female	Other antibacterials	Fosfomycin	J01XX01	2153	231	2384	0.096896
Staphylococcus epidermidis	Female	Other antibacterials	Mupirocin	R01AX06	2526	345	2871	0.120167
Staphylococcus epidermidis	Female	Other antibacterials	Nitrofurantoin	J01XE01	738	6	744	0.00806452
Staphylococcus epidermidis	Female	Oxazolidinones	Linezolid	J01XX08	2849	1	2850	0.000350877
Staphylococcus epidermidis	Female	Polymyxins	Colistin	J01XB01	0	3144	3144	1
Staphylococcus epidermidis	Female	Quinolones	Ciprofloxacin	J01MA02	1502	1386	2888	0.479917
Staphylococcus epidermidis	Female	Quinolones	Moxifloxacin	J01MA14	574	30	604	0.0496689
Staphylococcus epidermidis	Female	Tetracyclines	Doxycycline	J01AA02	1119	517	1636	0.316015
Staphylococcus epidermidis	Female	Tetracyclines	Minocycline	J01AA08	1164	0	1164	0
Staphylococcus epidermidis	Female	Tetracyclines	Tetracycline	J01AA07	1292	672	1964	0.342159
Staphylococcus epidermidis	Female	Trimethoprims	Trimethoprim	J01EA01	405	1215	1620	0.75
Staphylococcus epidermidis	Female	Trimethoprims	Trimethoprim/sulfamethoxazole	J01EE01	1748	1138	2886	0.394317
Staphylococcus haemolyticus	Male	Aminoglycosides	Amikacin	J01GB06	0	246	246	1
Staphylococcus haemolyticus	Male	Aminoglycosides	Gentamicin	J01GB03	123	243	366	0.663934
Staphylococcus haemolyticus	Male	Aminoglycosides	Kanamycin	J01GB04	24	249	273	0.912088
Staphylococcus haemolyticus	Male	Aminoglycosides	Tobramycin	J01GB01	122	246	368	0.668478
Staphylococcus haemolyticus	Male	Amphenicols	Chloramphenicol	J01BA01	241	13	254	0.0511811
Staphylococcus haemolyticus	Male	Antimycobacterials	Rifampicin	J04AB02	352	16	368	0.0434783
Staphylococcus haemolyticus	Male	Beta-lactams/penicillins	Amoxicillin	J01CA04	11	189	200	0.945
Staphylococcus haemolyticus	Male	Beta-lactams/penicillins	Amoxicillin/clavulanic acid	J01CR02	49	189	238	0.794118
Staphylococcus haemolyticus	Male	Beta-lactams/penicillins	Ampicillin	J01CA01	11	189	200	0.945
Staphylococcus haemolyticus	Male	Beta-lactams/penicillins	Benzylpenicillin	J01CE01	35	320	355	0.901408
Staphylococcus haemolyticus	Male	Beta-lactams/penicillins	Cloxacillin	J01CF02	94	274	368	0.744565
Staphylococcus haemolyticus	Male	Beta-lactams/penicillins	Oxacillin	J01CF04	93	272	365	0.745205
Staphylococcus haemolyticus	Male	Beta-lactams/penicillins	Piperacillin/tazobactam	J01CR05	0	132	132	1
Staphylococcus haemolyticus	Male	Carbapenems	Imipenem	J01DH51	28	132	160	0.825
Staphylococcus haemolyticus	Male	Carbapenems	Meropenem	J01DH02	28	132	160	0.825
Staphylococcus haemolyticus	Male	Cephalosporins (1st gen.)	Cefazolin	J01DB04	28	132	160	0.825
Staphylococcus haemolyticus	Male	Cephalosporins (2nd gen.)	Cefoxitin	J01DC01	28	132	160	0.825
Staphylococcus haemolyticus	Male	Cephalosporins (2nd gen.)	Cefuroxime	J01DC02	71	189	260	0.726923
Staphylococcus haemolyticus	Male	Cephalosporins (3rd gen.)	Cefotaxime	J01DD01	28	132	160	0.825
Staphylococcus haemolyticus	Male	Cephalosporins (3rd gen.)	Ceftazidime	J01DD02	0	402	402	1
Staphylococcus haemolyticus	Male	Cephalosporins (3rd gen.)	Ceftriaxone	J01DD04	28	132	160	0.825
Staphylococcus haemolyticus	Male	Cephalosporins (4th gen.)	Cefepime	J01DE01	28	132	160	0.825
Staphylococcus haemolyticus	Male	Glycopeptides	Teicoplanin	J01XA02	271	70	341	0.205279
Staphylococcus haemolyticus	Male	Glycopeptides	Vancomycin	J01XA01	367	0	367	0
Staphylococcus haemolyticus	Male	Macrolides/lincosamides	Azithromycin	J01FA10	75	293	368	0.796196
Staphylococcus haemolyticus	Male	Macrolides/lincosamides	Clarithromycin	J01FA09	75	293	368	0.796196
Staphylococcus haemolyticus	Male	Macrolides/lincosamides	Clindamycin	J01FF01	191	171	362	0.472376
Staphylococcus haemolyticus	Male	Macrolides/lincosamides	Erythromycin	J01FA01	75	293	368	0.796196
Staphylococcus haemolyticus	Male	Other antibacterials	Fosfomycin	J01XX01	8	298	306	0.973856
Staphylococcus haemolyticus	Male	Other antibacterials	Mupirocin	R01AX06	353	14	367	0.0381471
Staphylococcus haemolyticus	Male	Other antibacterials	Nitrofurantoin	J01XE01	113	0	113	0
Staphylococcus haemolyticus	Male	Oxazolidinones	Linezolid	J01XX08	365	0	365	0
Staphylococcus haemolyticus	Male	Polymyxins	Colistin	J01XB01	0	402	402	1
Staphylococcus haemolyticus	Male	Quinolones	Ciprofloxacin	J01MA02	111	257	368	0.69837
Staphylococcus haemolyticus	Male	Quinolones	Moxifloxacin	J01MA14	45	14	59	0.237288
Staphylococcus haemolyticus	Male	Tetracyclines	Doxycycline	J01AA02	86	85	171	0.497076
Staphylococcus haemolyticus	Male	Tetracyclines	Minocycline	J01AA08	103	0	103	0
Staphylococcus haemolyticus	Male	Tetracyclines	Tetracycline	J01AA07	101	111	212	0.523585
Staphylococcus haemolyticus	Male	Trimethoprims	Trimethoprim	J01EA01	19	241	260	0.926923
Staphylococcus haemolyticus	Male	Trimethoprims	Trimethoprim/sulfamethoxazole	J01EE01	136	231	367	0.629428
Staphylococcus haemolyticus	Female	Aminoglycosides	Amikacin	J01GB06	0	109	109	1
Staphylococcus haemolyticus	Female	Aminoglycosides	Gentamicin	J01GB03	86	109	195	0.558974
Staphylococcus haemolyticus	Female	Aminoglycosides	Kanamycin	J01GB04	17	109	126	0.865079
Staphylococcus haemolyticus	Female	Aminoglycosides	Tobramycin	J01GB01	86	109	195	0.558974
Staphylococcus haemolyticus	Female	Amphenicols	Chloramphenicol	J01BA01	128	4	132	0.030303
Staphylococcus haemolyticus	Female	Antimycobacterials	Rifampicin	J04AB02	182	12	194	0.0618557
Staphylococcus haemolyticus	Female	Beta-lactams/penicillins	Amoxicillin	J01CA04	8	91	99	0.919192
Staphylococcus haemolyticus	Female	Beta-lactams/penicillins	Amoxicillin/clavulanic acid	J01CR02	31	91	122	0.745902
Staphylococcus haemolyticus	Female	Beta-lactams/penicillins	Ampicillin	J01CA01	8	91	99	0.919192
Staphylococcus haemolyticus	Female	Beta-lactams/penicillins	Benzylpenicillin	J01CE01	24	166	190	0.873684
Staphylococcus haemolyticus	Female	Beta-lactams/penicillins	Cloxacillin	J01CF02	64	132	196	0.673469
Staphylococcus haemolyticus	Female	Beta-lactams/penicillins	Oxacillin	J01CF04	63	131	194	0.675258
Staphylococcus haemolyticus	Female	Beta-lactams/penicillins	Piperacillin/tazobactam	J01CR05	0	65	65	1
Staphylococcus haemolyticus	Female	Carbapenems	Imipenem	J01DH51	22	65	87	0.747126
Staphylococcus haemolyticus	Female	Carbapenems	Meropenem	J01DH02	22	65	87	0.747126
Staphylococcus haemolyticus	Female	Cephalosporins (1st gen.)	Cefazolin	J01DB04	22	65	87	0.747126
Staphylococcus haemolyticus	Female	Cephalosporins (2nd gen.)	Cefoxitin	J01DC01	22	65	87	0.747126
Staphylococcus haemolyticus	Female	Cephalosporins (2nd gen.)	Cefuroxime	J01DC02	48	91	139	0.654676
Staphylococcus haemolyticus	Female	Cephalosporins (3rd gen.)	Cefotaxime	J01DD01	22	65	87	0.747126
Staphylococcus haemolyticus	Female	Cephalosporins (3rd gen.)	Ceftazidime	J01DD02	0	210	210	1
Staphylococcus haemolyticus	Female	Cephalosporins (3rd gen.)	Ceftriaxone	J01DD04	22	65	87	0.747126
Staphylococcus haemolyticus	Female	Cephalosporins (4th gen.)	Cefepime	J01DE01	22	65	87	0.747126
Staphylococcus haemolyticus	Female	Glycopeptides	Teicoplanin	J01XA02	144	35	179	0.195531
Staphylococcus haemolyticus	Female	Glycopeptides	Vancomycin	J01XA01	193	0	193	0
Staphylococcus haemolyticus	Female	Macrolides/lincosamides	Azithromycin	J01FA10	51	144	195	0.738462
Staphylococcus haemolyticus	Female	Macrolides/lincosamides	Clarithromycin	J01FA09	51	144	195	0.738462
Staphylococcus haemolyticus	Female	Macrolides/lincosamides	Clindamycin	J01FF01	111	82	193	0.42487
Staphylococcus haemolyticus	Female	Macrolides/lincosamides	Erythromycin	J01FA01	51	144	195	0.738462
Staphylococcus haemolyticus	Female	Other antibacterials	Fosfomycin	J01XX01	8	160	168	0.952381
Staphylococcus haemolyticus	Female	Other antibacterials	Mupirocin	R01AX06	188	7	195	0.0358974
Staphylococcus haemolyticus	Female	Other antibacterials	Nitrofurantoin	J01XE01	47	0	47	0
Staphylococcus haemolyticus	Female	Oxazolidinones	Linezolid	J01XX08	193	1	194	0.00515464
Staphylococcus haemolyticus	Female	Polymyxins	Colistin	J01XB01	0	210	210	1
Staphylococcus haemolyticus	Female	Quinolones	Ciprofloxacin	J01MA02	78	117	195	0.6
Staphylococcus haemolyticus	Female	Quinolones	Moxifloxacin	J01MA14	22	10	32	0.3125
Staphylococcus haemolyticus	Female	Tetracyclines	Doxycycline	J01AA02	52	37	89	0.41573
Staphylococcus haemolyticus	Female	Tetracyclines	Minocycline	J01AA08	54	1	55	0.0181818
Staphylococcus haemolyticus	Female	Tetracyclines	Tetracycline	J01AA07	61	52	113	0.460177
Staphylococcus haemolyticus	Female	Trimethoprims	Trimethoprim	J01EA01	19	109	128	0.851562
Staphylococcus haemolyticus	Female	Trimethoprims	Trimethoprim/sulfamethoxazole	J01EE01	88	107	195	0.548718
Staphylococcus hominis	Male	Aminoglycosides	Amikacin	J01GB06	0	446	446	1
Staphylococcus hominis	Male	Aminoglycosides	Gentamicin	J01GB03	1971	195	2166	0.0900277
Staphylococcus hominis	Male	Aminoglycosides	Kanamycin	J01GB04	231	449	680	0.660294
Staphylococcus hominis	Male	Aminoglycosides	Tobramycin	J01GB01	1713	446	2159	0.206577
Staphylococcus hominis	Male	Amphenicols	Chloramphenicol	J01BA01	1544	36	1580	0.0227848
Staphylococcus hominis	Male	Antimycobacterials	Rifampicin	J04AB02	2149	16	2165	0.0073903
Staphylococcus hominis	Male	Beta-lactams/penicillins	Amoxicillin	J01CA04	51	570	621	0.917874
Staphylococcus hominis	Male	Beta-lactams/penicillins	Amoxicillin/clavulanic acid	J01CR02	548	570	1118	0.509839
Staphylococcus hominis	Male	Beta-lactams/penicillins	Ampicillin	J01CA01	51	570	621	0.917874
Staphylococcus hominis	Male	Beta-lactams/penicillins	Benzylpenicillin	J01CE01	250	1762	2012	0.875746
Staphylococcus hominis	Male	Beta-lactams/penicillins	Cloxacillin	J01CF02	1304	855	2159	0.396017
Staphylococcus hominis	Male	Beta-lactams/penicillins	Oxacillin	J01CF04	1257	858	2115	0.405674
Staphylococcus hominis	Male	Beta-lactams/penicillins	Piperacillin/tazobactam	J01CR05	0	290	290	1
Staphylococcus hominis	Male	Carbapenems	Imipenem	J01DH51	222	290	512	0.566406
Staphylococcus hominis	Male	Carbapenems	Meropenem	J01DH02	222	290	512	0.566406
Staphylococcus hominis	Male	Cephalosporins (1st gen.)	Cefazolin	J01DB04	222	290	512	0.566406
Staphylococcus hominis	Male	Cephalosporins (2nd gen.)	Cefoxitin	J01DC01	222	290	512	0.566406
Staphylococcus hominis	Male	Cephalosporins (2nd gen.)	Cefuroxime	J01DC02	721	569	1290	0.441085
Staphylococcus hominis	Male	Cephalosporins (3rd gen.)	Cefotaxime	J01DD01	222	290	512	0.566406
Staphylococcus hominis	Male	Cephalosporins (3rd gen.)	Ceftazidime	J01DD02	0	2392	2392	1
Staphylococcus hominis	Male	Cephalosporins (3rd gen.)	Ceftriaxone	J01DD04	222	290	512	0.566406
Staphylococcus hominis	Male	Cephalosporins (4th gen.)	Cefepime	J01DE01	222	290	512	0.566406
Staphylococcus hominis	Male	Glycopeptides	Teicoplanin	J01XA02	1790	111	1901	0.0583903
Staphylococcus hominis	Male	Glycopeptides	Vancomycin	J01XA01	2160	0	2160	0
Staphylococcus hominis	Male	Macrolides/lincosamides	Azithromycin	J01FA10	1177	996	2173	0.458353
Staphylococcus hominis	Male	Macrolides/lincosamides	Clarithromycin	J01FA09	1177	995	2172	0.458103
Staphylococcus hominis	Male	Macrolides/lincosamides	Clindamycin	J01FF01	1502	660	2162	0.305273
Staphylococcus hominis	Male	Macrolides/lincosamides	Erythromycin	J01FA01	1177	995	2172	0.458103
Staphylococcus hominis	Male	Other antibacterials	Fosfomycin	J01XX01	37	1637	1674	0.977897
Staphylococcus hominis	Male	Other antibacterials	Mupirocin	R01AX06	2000	163	2163	0.0753583
Staphylococcus hominis	Male	Other antibacterials	Nitrofurantoin	J01XE01	475	5	480	0.0104167
Staphylococcus hominis	Male	Oxazolidinones	Linezolid	J01XX08	2146	5	2151	0.0023245
Staphylococcus hominis	Male	Polymyxins	Colistin	J01XB01	0	2392	2392	1
Staphylococcus hominis	Male	Quinolones	Ciprofloxacin	J01MA02	1692	479	2171	0.220636
Staphylococcus hominis	Male	Quinolones	Moxifloxacin	J01MA14	536	26	562	0.0462633
Staphylococcus hominis	Male	Tetracyclines	Doxycycline	J01AA02	907	424	1331	0.318557
Staphylococcus hominis	Male	Tetracyclines	Minocycline	J01AA08	983	2	985	0.00203046
Staphylococcus hominis	Male	Tetracyclines	Tetracycline	J01AA07	1049	670	1719	0.389761
Staphylococcus hominis	Male	Trimethoprims	Trimethoprim	J01EA01	497	677	1174	0.576661
Staphylococcus hominis	Male	Trimethoprims	Trimethoprim/sulfamethoxazole	J01EE01	1637	530	2167	0.244578
Staphylococcus hominis	Female	Aminoglycosides	Amikacin	J01GB06	0	370	370	1
Staphylococcus hominis	Female	Aminoglycosides	Gentamicin	J01GB03	2249	138	2387	0.0578132
Staphylococcus hominis	Female	Aminoglycosides	Kanamycin	J01GB04	172	370	542	0.682657
Staphylococcus hominis	Female	Aminoglycosides	Tobramycin	J01GB01	1989	370	2359	0.156846
Staphylococcus hominis	Female	Amphenicols	Chloramphenicol	J01BA01	1659	52	1711	0.0303916
Staphylococcus hominis	Female	Antimycobacterials	Rifampicin	J04AB02	2375	9	2384	0.00377517
Staphylococcus hominis	Female	Beta-lactams/penicillins	Amoxicillin	J01CA04	32	495	527	0.939279
Staphylococcus hominis	Female	Beta-lactams/penicillins	Amoxicillin/clavulanic acid	J01CR02	698	494	1192	0.41443
Staphylococcus hominis	Female	Beta-lactams/penicillins	Ampicillin	J01CA01	32	495	527	0.939279
Staphylococcus hominis	Female	Beta-lactams/penicillins	Benzylpenicillin	J01CE01	245	1952	2197	0.888484
Staphylococcus hominis	Female	Beta-lactams/penicillins	Cloxacillin	J01CF02	1541	829	2370	0.349789
Staphylococcus hominis	Female	Beta-lactams/penicillins	Oxacillin	J01CF04	1437	834	2271	0.367239
Staphylococcus hominis	Female	Beta-lactams/penicillins	Piperacillin/tazobactam	J01CR05	0	216	216	1
Staphylococcus hominis	Female	Carbapenems	Imipenem	J01DH51	204	216	420	0.514286
Staphylococcus hominis	Female	Carbapenems	Meropenem	J01DH02	204	216	420	0.514286
Staphylococcus hominis	Female	Cephalosporins (1st gen.)	Cefazolin	J01DB04	204	216	420	0.514286
Staphylococcus hominis	Female	Cephalosporins (2nd gen.)	Cefoxitin	J01DC01	204	216	420	0.514286
Staphylococcus hominis	Female	Cephalosporins (2nd gen.)	Cefuroxime	J01DC02	837	494	1331	0.37115
Staphylococcus hominis	Female	Cephalosporins (3rd gen.)	Cefotaxime	J01DD01	204	216	420	0.514286
Staphylococcus hominis	Female	Cephalosporins (3rd gen.)	Ceftazidime	J01DD02	0	2641	2641	1
Staphylococcus hominis	Female	Cephalosporins (3rd gen.)	Ceftriaxone	J01DD04	204	216	420	0.514286
Staphylococcus hominis	Female	Cephalosporins (4th gen.)	Cefepime	J01DE01	204	216	420	0.514286
Staphylococcus hominis	Female	Glycopeptides	Teicoplanin	J01XA02	2008	91	2099	0.043354
Staphylococcus hominis	Female	Glycopeptides	Vancomycin	J01XA01	2363	1	2364	0.000423012
Staphylococcus hominis	Female	Macrolides/lincosamides	Azithromycin	J01FA10	1300	1091	2391	0.456294
Staphylococcus hominis	Female	Macrolides/lincosamides	Clarithromycin	J01FA09	1300	1091	2391	0.456294
Staphylococcus hominis	Female	Macrolides/lincosamides	Clindamycin	J01FF01	1698	687	2385	0.28805
Staphylococcus hominis	Female	Macrolides/lincosamides	Erythromycin	J01FA01	1300	1091	2391	0.456294
Staphylococcus hominis	Female	Other antibacterials	Fosfomycin	J01XX01	46	1789	1835	0.974932
Staphylococcus hominis	Female	Other antibacterials	Mupirocin	R01AX06	2239	134	2373	0.0564686
Staphylococcus hominis	Female	Other antibacterials	Nitrofurantoin	J01XE01	443	3	446	0.00672646
Staphylococcus hominis	Female	Oxazolidinones	Linezolid	J01XX08	2345	12	2357	0.00509122
Staphylococcus hominis	Female	Polymyxins	Colistin	J01XB01	0	2641	2641	1
Staphylococcus hominis	Female	Quinolones	Ciprofloxacin	J01MA02	1984	406	2390	0.169874
Staphylococcus hominis	Female	Quinolones	Moxifloxacin	J01MA14	658	19	677	0.028065
Staphylococcus hominis	Female	Tetracyclines	Doxycycline	J01AA02	974	543	1517	0.357943
Staphylococcus hominis	Female	Tetracyclines	Minocycline	J01AA08	1075	4	1079	0.00370714
Staphylococcus hominis	Female	Tetracyclines	Tetracycline	J01AA07	1172	874	2046	0.427175
Staphylococcus hominis	Female	Trimethoprims	Trimethoprim	J01EA01	609	687	1296	0.530093
Staphylococcus hominis	Female	Trimethoprims	Trimethoprim/sulfamethoxazole	J01EE01	1882	507	2389	0.212223
Staphylococcus lugdunensis	Male	Aminoglycosides	Gentamicin	J01GB03	49	1	50	0.02
Staphylococcus lugdunensis	Male	Aminoglycosides	Tobramycin	J01GB01	50	1	51	0.0196078
Staphylococcus lugdunensis	Male	Amphenicols	Chloramphenicol	J01BA01	36	0	36	0
Staphylococcus lugdunensis	Male	Antimycobacterials	Rifampicin	J04AB02	51	0	51	0
Staphylococcus lugdunensis	Male	Beta-lactams/penicillins	Benzylpenicillin	J01CE01	22	23	45	0.511111
Staphylococcus lugdunensis	Male	Beta-lactams/penicillins	Cloxacillin	J01CF02	49	2	51	0.0392157
Staphylococcus lugdunensis	Male	Beta-lactams/penicillins	Oxacillin	J01CF04	47	3	50	0.06
Staphylococcus lugdunensis	Male	Cephalosporins (2nd gen.)	Cefuroxime	J01DC02	32	2	34	0.0588235
Staphylococcus lugdunensis	Male	Glycopeptides	Teicoplanin	J01XA02	50	1	51	0.0196078
Staphylococcus lugdunensis	Male	Glycopeptides	Vancomycin	J01XA01	51	0	51	0
Staphylococcus lugdunensis	Male	Macrolides/lincosamides	Azithromycin	J01FA10	47	3	50	0.06
Staphylococcus lugdunensis	Male	Macrolides/lincosamides	Clarithromycin	J01FA09	47	3	50	0.06
Staphylococcus lugdunensis	Male	Macrolides/lincosamides	Clindamycin	J01FF01	48	3	51	0.0588235
Staphylococcus lugdunensis	Male	Macrolides/lincosamides	Erythromycin	J01FA01	47	3	50	0.06
Staphylococcus lugdunensis	Male	Other antibacterials	Fosfomycin	J01XX01	36	5	41	0.121951
Staphylococcus lugdunensis	Male	Other antibacterials	Mupirocin	R01AX06	51	0	51	0
Staphylococcus lugdunensis	Male	Oxazolidinones	Linezolid	J01XX08	51	0	51	0
Staphylococcus lugdunensis	Male	Polymyxins	Colistin	J01XB01	0	57	57	1
Staphylococcus lugdunensis	Male	Quinolones	Ciprofloxacin	J01MA02	50	1	51	0.0196078
Staphylococcus lugdunensis	Male	Tetracyclines	Doxycycline	J01AA02	33	4	37	0.108108
Staphylococcus lugdunensis	Male	Tetracyclines	Minocycline	J01AA08	33	0	33	0
Staphylococcus lugdunensis	Male	Tetracyclines	Tetracycline	J01AA07	35	5	40	0.125
Staphylococcus lugdunensis	Male	Trimethoprims	Trimethoprim/sulfamethoxazole	J01EE01	49	1	50	0.02
Staphylococcus lugdunensis	Female	Aminoglycosides	Gentamicin	J01GB03	29	2	31	0.0645161
Staphylococcus lugdunensis	Female	Aminoglycosides	Tobramycin	J01GB01	29	2	31	0.0645161
Staphylococcus lugdunensis	Female	Antimycobacterials	Rifampicin	J04AB02	31	0	31	0
Staphylococcus lugdunensis	Female	Beta-lactams/penicillins	Cloxacillin	J01CF02	27	4	31	0.129032
Staphylococcus lugdunensis	Female	Beta-lactams/penicillins	Oxacillin	J01CF04	29	3	32	0.09375
Staphylococcus lugdunensis	Female	Glycopeptides	Teicoplanin	J01XA02	29	2	31	0.0645161
Staphylococcus lugdunensis	Female	Glycopeptides	Vancomycin	J01XA01	31	0	31	0
Staphylococcus lugdunensis	Female	Macrolides/lincosamides	Azithromycin	J01FA10	25	7	32	0.21875
Staphylococcus lugdunensis	Female	Macrolides/lincosamides	Clarithromycin	J01FA09	25	7	32	0.21875
Staphylococcus lugdunensis	Female	Macrolides/lincosamides	Clindamycin	J01FF01	25	7	32	0.21875
Staphylococcus lugdunensis	Female	Macrolides/lincosamides	Erythromycin	J01FA01	25	7	32	0.21875
Staphylococcus lugdunensis	Female	Other antibacterials	Mupirocin	R01AX06	31	0	31	0
Staphylococcus lugdunensis	Female	Oxazolidinones	Linezolid	J01XX08	31	0	31	0
Staphylococcus lugdunensis	Female	Polymyxins	Colistin	J01XB01	0	34	34	1
Staphylococcus lugdunensis	Female	Quinolones	Ciprofloxacin	J01MA02	29	3	32	0.09375
Staphylococcus lugdunensis	Female	Trimethoprims	Trimethoprim/sulfamethoxazole	J01EE01	31	1	32	0.03125
Staphylococcus saprophyticus	Male	Cephalosporins (3rd gen.)	Ceftazidime	J01DD02	0	30	30	1
Staphylococcus saprophyticus	Male	Other antibacterials	Fosfomycin	J01XX01	0	30	30	1
Staphylococcus saprophyticus	Male	Polymyxins	Colistin	J01XB01	0	30	30	1
Staphylococcus schleiferi	Male	Aminoglycosides	Gentamicin	J01GB03	33	0	33	0
Staphylococcus schleiferi	Male	Aminoglycosides	Tobramycin	J01GB01	33	0	33	0
Staphylococcus schleiferi	Male	Antimycobacterials	Rifampicin	J04AB02	33	0	33	0
Staphylococcus schleiferi	Male	Beta-lactams/penicillins	Benzylpenicillin	J01CE01	23	8	31	0.258065
Staphylococcus schleiferi	Male	Beta-lactams/penicillins	Cloxacillin	J01CF02	33	0	33	0
Staphylococcus schleiferi	Male	Beta-lactams/penicillins	Oxacillin	J01CF04	33	0	33	0
Staphylococcus schleiferi	Male	Glycopeptides	Vancomycin	J01XA01	33	0	33	0
Staphylococcus schleiferi	Male	Macrolides/lincosamides	Azithromycin	J01FA10	33	0	33	0
Staphylococcus schleiferi	Male	Macrolides/lincosamides	Clarithromycin	J01FA09	33	0	33	0
Staphylococcus schleiferi	Male	Macrolides/lincosamides	Clindamycin	J01FF01	33	0	33	0
Staphylococcus schleiferi	Male	Macrolides/lincosamides	Erythromycin	J01FA01	33	0	33	0
Staphylococcus schleiferi	Male	Other antibacterials	Mupirocin	R01AX06	33	0	33	0
Staphylococcus schleiferi	Male	Oxazolidinones	Linezolid	J01XX08	33	0	33	0
Staphylococcus schleiferi	Male	Polymyxins	Colistin	J01XB01	0	34	34	1
Staphylococcus schleiferi	Male	Quinolones	Ciprofloxacin	J01MA02	33	0	33	0
Staphylococcus schleiferi	Male	Trimethoprims	Trimethoprim/sulfamethoxazole	J01EE01	33	0	33	0
Staphylococcus warneri	Male	Aminoglycosides	Gentamicin	J01GB03	103	20	123	0.162602
Staphylococcus warneri	Male	Aminoglycosides	Kanamycin	J01GB04	20	21	41	0.512195
Staphylococcus warneri	Male	Aminoglycosides	Tobramycin	J01GB01	105	20	125	0.16
Staphylococcus warneri	Male	Amphenicols	Chloramphenicol	J01BA01	88	1	89	0.011236
Staphylococcus warneri	Male	Antimycobacterials	Rifampicin	J04AB02	124	1	125	0.008
Staphylococcus warneri	Male	Beta-lactams/penicillins	Amoxicillin/clavulanic acid	J01CR02	42	24	66	0.363636
Staphylococcus warneri	Male	Beta-lactams/penicillins	Benzylpenicillin	J01CE01	18	97	115	0.843478
Staphylococcus warneri	Male	Beta-lactams/penicillins	Cloxacillin	J01CF02	93	31	124	0.25
Staphylococcus warneri	Male	Beta-lactams/penicillins	Oxacillin	J01CF04	93	31	124	0.25
Staphylococcus warneri	Male	Cephalosporins (2nd gen.)	Cefuroxime	J01DC02	57	24	81	0.296296
Staphylococcus warneri	Male	Glycopeptides	Teicoplanin	J01XA02	114	11	125	0.088
Staphylococcus warneri	Male	Glycopeptides	Vancomycin	J01XA01	125	0	125	0
Staphylococcus warneri	Male	Macrolides/lincosamides	Azithromycin	J01FA10	101	23	124	0.185484
Staphylococcus warneri	Male	Macrolides/lincosamides	Clarithromycin	J01FA09	101	23	124	0.185484
Staphylococcus warneri	Male	Macrolides/lincosamides	Clindamycin	J01FF01	117	8	125	0.064
Staphylococcus warneri	Male	Macrolides/lincosamides	Erythromycin	J01FA01	101	23	124	0.185484
Staphylococcus warneri	Male	Other antibacterials	Fosfomycin	J01XX01	1	106	107	0.990654
Staphylococcus warneri	Male	Other antibacterials	Mupirocin	R01AX06	122	3	125	0.024
Staphylococcus warneri	Male	Other antibacterials	Nitrofurantoin	J01XE01	31	0	31	0
Staphylococcus warneri	Male	Oxazolidinones	Linezolid	J01XX08	125	0	125	0
Staphylococcus warneri	Male	Polymyxins	Colistin	J01XB01	0	148	148	1
Staphylococcus warneri	Male	Quinolones	Ciprofloxacin	J01MA02	124	1	125	0.008
Staphylococcus warneri	Male	Quinolones	Moxifloxacin	J01MA14	50	0	50	0
Staphylococcus warneri	Male	Tetracyclines	Doxycycline	J01AA02	91	5	96	0.0520833
Staphylococcus warneri	Male	Tetracyclines	Minocycline	J01AA08	92	0	92	0
Staphylococcus warneri	Male	Tetracyclines	Tetracycline	J01AA07	92	6	98	0.0612245
Staphylococcus warneri	Male	Trimethoprims	Trimethoprim	J01EA01	23	9	32	0.28125
Staphylococcus warneri	Male	Trimethoprims	Trimethoprim/sulfamethoxazole	J01EE01	118	7	125	0.056
Staphylococcus warneri	Female	Aminoglycosides	Gentamicin	J01GB03	95	10	105	0.0952381
Staphylococcus warneri	Female	Aminoglycosides	Kanamycin	J01GB04	23	10	33	0.30303
Staphylococcus warneri	Female	Aminoglycosides	Tobramycin	J01GB01	95	10	105	0.0952381
Staphylococcus warneri	Female	Amphenicols	Chloramphenicol	J01BA01	81	0	81	0
Staphylococcus warneri	Female	Antimycobacterials	Rifampicin	J04AB02	104	0	104	0
Staphylococcus warneri	Female	Beta-lactams/penicillins	Amoxicillin/clavulanic acid	J01CR02	40	12	52	0.230769
Staphylococcus warneri	Female	Beta-lactams/penicillins	Benzylpenicillin	J01CE01	28	64	92	0.695652
Staphylococcus warneri	Female	Beta-lactams/penicillins	Cloxacillin	J01CF02	90	15	105	0.142857
Staphylococcus warneri	Female	Beta-lactams/penicillins	Oxacillin	J01CF04	89	16	105	0.152381
Staphylococcus warneri	Female	Carbapenems	Imipenem	J01DH51	24	6	30	0.2
Staphylococcus warneri	Female	Carbapenems	Meropenem	J01DH02	24	6	30	0.2
Staphylococcus warneri	Female	Cephalosporins (1st gen.)	Cefazolin	J01DB04	24	6	30	0.2
Staphylococcus warneri	Female	Cephalosporins (2nd gen.)	Cefoxitin	J01DC01	24	6	30	0.2
Staphylococcus warneri	Female	Cephalosporins (2nd gen.)	Cefuroxime	J01DC02	60	12	72	0.166667
Staphylococcus warneri	Female	Cephalosporins (3rd gen.)	Cefotaxime	J01DD01	24	6	30	0.2
Staphylococcus warneri	Female	Cephalosporins (3rd gen.)	Ceftriaxone	J01DD04	24	6	30	0.2
Staphylococcus warneri	Female	Cephalosporins (4th gen.)	Cefepime	J01DE01	24	6	30	0.2
Staphylococcus warneri	Female	Glycopeptides	Teicoplanin	J01XA02	94	11	105	0.104762
Staphylococcus warneri	Female	Glycopeptides	Vancomycin	J01XA01	105	0	105	0
Staphylococcus warneri	Female	Macrolides/lincosamides	Azithromycin	J01FA10	87	17	104	0.163462
Staphylococcus warneri	Female	Macrolides/lincosamides	Clarithromycin	J01FA09	87	17	104	0.163462
Staphylococcus warneri	Female	Macrolides/lincosamides	Clindamycin	J01FF01	102	2	104	0.0192308
Staphylococcus warneri	Female	Macrolides/lincosamides	Erythromycin	J01FA01	87	17	104	0.163462
Staphylococcus warneri	Female	Other antibacterials	Fosfomycin	J01XX01	0	85	85	1
Staphylococcus warneri	Female	Other antibacterials	Mupirocin	R01AX06	104	1	105	0.00952381
Staphylococcus warneri	Female	Oxazolidinones	Linezolid	J01XX08	105	0	105	0
Staphylococcus warneri	Female	Polymyxins	Colistin	J01XB01	0	112	112	1
Staphylococcus warneri	Female	Quinolones	Ciprofloxacin	J01MA02	104	0	104	0
Staphylococcus warneri	Female	Quinolones	Moxifloxacin	J01MA14	38	0	38	0
Staphylococcus warneri	Female	Tetracyclines	Doxycycline	J01AA02	75	1	76	0.0131579
Staphylococcus warneri	Female	Tetracyclines	Minocycline	J01AA08	76	0	76	0
Staphylococcus warneri	Female	Tetracyclines	Tetracycline	J01AA07	76	2	78	0.025641
Staphylococcus warneri	Female	Trimethoprims	Trimethoprim/sulfamethoxazole	J01EE01	103	1	104	0.00961538

## Sheet: year
fullname	year	group	antibiotic	atc	SI	R	total	percentage_R
Staphylococcus capitis	2013	Aminoglycosides	Gentamicin	J01GB03	123	15	138	0.108696
Staphylococcus capitis	2013	Aminoglycosides	Tobramycin	J01GB01	119	15	134	0.11194
Staphylococcus capitis	2013	Antimycobacterials	Rifampicin	J04AB02	137	1	138	0.00724638
Staphylococcus capitis	2013	Beta-lactams/penicillins	Amoxicillin/clavulanic acid	J01CR02	53	3	56	0.0535714
Staphylococcus capitis	2013	Beta-lactams/penicillins	Benzylpenicillin	J01CE01	47	89	136	0.654412
Staphylococcus capitis	2013	Beta-lactams/penicillins	Cloxacillin	J01CF02	119	20	139	0.143885
Staphylococcus capitis	2013	Beta-lactams/penicillins	Oxacillin	J01CF04	111	22	133	0.165414
Staphylococcus capitis	2013	Cephalosporins (2nd gen.)	Cefuroxime	J01DC02	53	3	56	0.0535714
Staphylococcus capitis	2013	Cephalosporins (3rd gen.)	Ceftazidime	J01DD02	0	142	142	1
Staphylococcus capitis	2013	Glycopeptides	Teicoplanin	J01XA02	131	2	133	0.0150376
Staphylococcus capitis	2013	Glycopeptides	Vancomycin	J01XA01	133	0	133	0
Staphylococcus capitis	2013	Macrolides/lincosamides	Azithromycin	J01FA10	124	11	135	0.0814815
Staphylococcus capitis	2013	Macrolides/lincosamides	Clarithromycin	J01FA09	124	11	135	0.0814815
Staphylococcus capitis	2013	Macrolides/lincosamides	Clindamycin	J01FF01	125	10	135	0.0740741
Staphylococcus capitis	2013	Macrolides/lincosamides	Erythromycin	J01FA01	124	11	135	0.0814815
Staphylococcus capitis	2013	Other antibacterials	Fosfomycin	J01XX01	0	142	142	1
Staphylococcus capitis	2013	Other antibacterials	Mupirocin	R01AX06	133	3	136	0.0220588
Staphylococcus capitis	2013	Other antibacterials	Nitrofurantoin	J01XE01	59	2	61	0.0327869
Staphylococcus capitis	2013	Oxazolidinones	Linezolid	J01XX08	131	2	133	0.0150376
Staphylococcus capitis	2013	Polymyxins	Colistin	J01XB01	0	142	142	1
Staphylococcus capitis	2013	Quinolones	Ciprofloxacin	J01MA02	134	3	137	0.0218978
Staphylococcus capitis	2013	Quinolones	Moxifloxacin	J01MA14	80	0	80	0
Staphylococcus capitis	2013	Tetracyclines	Doxycycline	J01AA02	123	3	126	0.0238095
Staphylococcus capitis	2013	Tetracyclines	Minocycline	J01AA08	112	0	112	0
Staphylococcus capitis	2013	Tetracyclines	Tetracycline	J01AA07	128	5	133	0.037594
Staphylococcus capitis	2013	Trimethoprims	Trimethoprim/sulfamethoxazole	J01EE01	137	0	137	0
Staphylococcus capitis	2014	Aminoglycosides	Gentamicin	J01GB03	157	11	168	0.0654762
Staphylococcus capitis	2014	Aminoglycosides	Kanamycin	J01GB04	26	12	38	0.315789
Staphylococcus capitis	2014	Aminoglycosides	Tobramycin	J01GB01	148	12	160	0.075
Staphylococcus capitis	2014	Amphenicols	Chloramphenicol	J01BA01	85	0	85	0
Staphylococcus capitis	2014	Antimycobacterials	Rifampicin	J04AB02	166	2	168	0.0119048
Staphylococcus capitis	2014	Beta-lactams/penicillins	Amoxicillin/clavulanic acid	J01CR02	77	19	96	0.197917
Staphylococcus capitis	2014	Beta-lactams/penicillins	Benzylpenicillin	J01CE01	40	122	162	0.753086
Staphylococcus capitis	2014	Beta-lactams/penicillins	Cloxacillin	J01CF02	147	21	168	0.125
Staphylococcus capitis	2014	Beta-lactams/penicillins	Oxacillin	J01CF04	135	26	161	0.161491
Staphylococcus capitis	2014	Carbapenems	Imipenem	J01DH51	25	13	38	0.342105
Staphylococcus capitis	2014	Carbapenems	Meropenem	J01DH02	25	13	38	0.342105
Staphylococcus capitis	2014	Cephalosporins (1st gen.)	Cefazolin	J01DB04	25	13	38	0.342105
Staphylococcus capitis	2014	Cephalosporins (2nd gen.)	Cefoxitin	J01DC01	25	13	38	0.342105
Staphylococcus capitis	2014	Cephalosporins (2nd gen.)	Cefuroxime	J01DC02	96	19	115	0.165217
Staphylococcus capitis	2014	Cephalosporins (3rd gen.)	Cefotaxime	J01DD01	25	13	38	0.342105
Staphylococcus capitis	2014	Cephalosporins (3rd gen.)	Ceftazidime	J01DD02	0	177	177	1
Staphylococcus capitis	2014	Cephalosporins (3rd gen.)	Ceftriaxone	J01DD04	25	13	38	0.342105
Staphylococcus capitis	2014	Cephalosporins (4th gen.)	Cefepime	J01DE01	25	13	38	0.342105
Staphylococcus capitis	2014	Glycopeptides	Teicoplanin	J01XA02	157	2	159	0.0125786
Staphylococcus capitis	2014	Glycopeptides	Vancomycin	J01XA01	161	0	161	0
Staphylococcus capitis	2014	Macrolides/lincosamides	Azithromycin	J01FA10	159	11	170	0.0647059
Staphylococcus capitis	2014	Macrolides/lincosamides	Clarithromycin	J01FA09	159	11	170	0.0647059
Staphylococcus capitis	2014	Macrolides/lincosamides	Clindamycin	J01FF01	158	10	168	0.0595238
Staphylococcus capitis	2014	Macrolides/lincosamides	Erythromycin	J01FA01	159	11	170	0.0647059
Staphylococcus capitis	2014	Other antibacterials	Fosfomycin	J01XX01	0	177	177	1
Staphylococcus capitis	2014	Other antibacterials	Mupirocin	R01AX06	161	4	165	0.0242424
Staphylococcus capitis	2014	Oxazolidinones	Linezolid	J01XX08	158	1	159	0.00628931
Staphylococcus capitis	2014	Polymyxins	Colistin	J01XB01	0	177	177	1
Staphylococcus capitis	2014	Quinolones	Ciprofloxacin	J01MA02	164	5	169	0.0295858
Staphylococcus capitis	2014	Tetracyclines	Doxycycline	J01AA02	117	8	125	0.064
Staphylococcus capitis	2014	Tetracyclines	Minocycline	J01AA08	110	0	110	0
Staphylococcus capitis	2014	Tetracyclines	Tetracycline	J01AA07	123	12	135	0.0888889
Staphylococcus capitis	2014	Trimethoprims	Trimethoprim	J01EA01	45	6	51	0.117647
Staphylococcus capitis	2014	Trimethoprims	Trimethoprim/sulfamethoxazole	J01EE01	167	2	169	0.0118343
Staphylococcus capitis	2015	Aminoglycosides	Gentamicin	J01GB03	201	9	210	0.0428571
Staphylococcus capitis	2015	Aminoglycosides	Kanamycin	J01GB04	40	9	49	0.183673
Staphylococcus capitis	2015	Aminoglycosides	Tobramycin	J01GB01	198	9	207	0.0434783
Staphylococcus capitis	2015	Amphenicols	Chloramphenicol	J01BA01	85	0	85	0
Staphylococcus capitis	2015	Antimycobacterials	Rifampicin	J04AB02	205	0	205	0
Staphylococcus capitis	2015	Beta-lactams/penicillins	Amoxicillin/clavulanic acid	J01CR02	117	16	133	0.120301
Staphylococcus capitis	2015	Beta-lactams/penicillins	Benzylpenicillin	J01CE01	55	154	209	0.736842
Staphylococcus capitis	2015	Beta-lactams/penicillins	Cloxacillin	J01CF02	193	15	208	0.0721154
Staphylococcus capitis	2015	Beta-lactams/penicillins	Oxacillin	J01CF04	188	19	207	0.0917874
Staphylococcus capitis	2015	Carbapenems	Imipenem	J01DH51	45	9	54	0.166667
Staphylococcus capitis	2015	Carbapenems	Meropenem	J01DH02	45	9	54	0.166667
Staphylococcus capitis	2015	Cephalosporins (1st gen.)	Cefazolin	J01DB04	45	9	54	0.166667
Staphylococcus capitis	2015	Cephalosporins (2nd gen.)	Cefoxitin	J01DC01	45	9	54	0.166667
Staphylococcus capitis	2015	Cephalosporins (2nd gen.)	Cefuroxime	J01DC02	158	16	174	0.091954
Staphylococcus capitis	2015	Cephalosporins (3rd gen.)	Cefotaxime	J01DD01	45	9	54	0.166667
Staphylococcus capitis	2015	Cephalosporins (3rd gen.)	Ceftazidime	J01DD02	0	220	220	1
Staphylococcus capitis	2015	Cephalosporins (3rd gen.)	Ceftriaxone	J01DD04	45	9	54	0.166667
Staphylococcus capitis	2015	Cephalosporins (4th gen.)	Cefepime	J01DE01	45	9	54	0.166667
Staphylococcus capitis	2015	Glycopeptides	Teicoplanin	J01XA02	204	2	206	0.00970874
Staphylococcus capitis	2015	Glycopeptides	Vancomycin	J01XA01	207	0	207	0
Staphylococcus capitis	2015	Macrolides/lincosamides	Azithromycin	J01FA10	186	24	210	0.114286
Staphylococcus capitis	2015	Macrolides/lincosamides	Clarithromycin	J01FA09	186	24	210	0.114286
Staphylococcus capitis	2015	Macrolides/lincosamides	Clindamycin	J01FF01	184	24	208	0.115385
Staphylococcus capitis	2015	Macrolides/lincosamides	Erythromycin	J01FA01	186	24	210	0.114286
Staphylococcus capitis	2015	Other antibacterials	Fosfomycin	J01XX01	0	220	220	1
Staphylococcus capitis	2015	Other antibacterials	Mupirocin	R01AX06	200	7	207	0.0338164
Staphylococcus capitis	2015	Oxazolidinones	Linezolid	J01XX08	206	0	206	0
Staphylococcus capitis	2015	Polymyxins	Colistin	J01XB01	0	220	220	1
Staphylococcus capitis	2015	Quinolones	Ciprofloxacin	J01MA02	203	6	209	0.0287081
Staphylococcus capitis	2015	Quinolones	Moxifloxacin	J01MA14	31	0	31	0
Staphylococcus capitis	2015	Tetracyclines	Doxycycline	J01AA02	139	12	151	0.0794702
Staphylococcus capitis	2015	Tetracyclines	Minocycline	J01AA08	131	0	131	0
Staphylococcus capitis	2015	Tetracyclines	Tetracycline	J01AA07	145	14	159	0.0880503
Staphylococcus capitis	2015	Trimethoprims	Trimethoprim	J01EA01	33	5	38	0.131579
Staphylococcus capitis	2015	Trimethoprims	Trimethoprim/sulfamethoxazole	J01EE01	209	1	210	0.0047619
Staphylococcus capitis	2016	Aminoglycosides	Gentamicin	J01GB03	163	12	175	0.0685714
Staphylococcus capitis	2016	Aminoglycosides	Kanamycin	J01GB04	35	12	47	0.255319
Staphylococcus capitis	2016	Aminoglycosides	Tobramycin	J01GB01	158	12	170	0.0705882
Staphylococcus capitis	2016	Amphenicols	Chloramphenicol	J01BA01	163	1	164	0.00609756
Staphylococcus capitis	2016	Antimycobacterials	Rifampicin	J04AB02	170	1	171	0.00584795
Staphylococcus capitis	2016	Beta-lactams/penicillins	Amoxicillin	J01CA04	14	21	35	0.6
Staphylococcus capitis	2016	Beta-lactams/penicillins	Amoxicillin/clavulanic acid	J01CR02	74	21	95	0.221053
Staphylococcus capitis	2016	Beta-lactams/penicillins	Ampicillin	J01CA01	14	21	35	0.6
Staphylococcus capitis	2016	Beta-lactams/penicillins	Benzylpenicillin	J01CE01	38	133	171	0.777778
Staphylococcus capitis	2016	Beta-lactams/penicillins	Cloxacillin	J01CF02	154	20	174	0.114943
Staphylococcus capitis	2016	Beta-lactams/penicillins	Oxacillin	J01CF04	147	23	170	0.135294
Staphylococcus capitis	2016	Carbapenems	Imipenem	J01DH51	42	13	55	0.236364
Staphylococcus capitis	2016	Carbapenems	Meropenem	J01DH02	42	13	55	0.236364
Staphylococcus capitis	2016	Cephalosporins (1st gen.)	Cefazolin	J01DB04	42	13	55	0.236364
Staphylococcus capitis	2016	Cephalosporins (2nd gen.)	Cefoxitin	J01DC01	42	13	55	0.236364
Staphylococcus capitis	2016	Cephalosporins (2nd gen.)	Cefuroxime	J01DC02	108	20	128	0.15625
Staphylococcus capitis	2016	Cephalosporins (3rd gen.)	Cefotaxime	J01DD01	42	13	55	0.236364
Staphylococcus capitis	2016	Cephalosporins (3rd gen.)	Ceftazidime	J01DD02	0	202	202	1
Staphylococcus capitis	2016	Cephalosporins (3rd gen.)	Ceftriaxone	J01DD04	42	13	55	0.236364
Staphylococcus capitis	2016	Cephalosporins (4th gen.)	Cefepime	J01DE01	42	13	55	0.236364
Staphylococcus capitis	2016	Glycopeptides	Teicoplanin	J01XA02	165	2	167	0.011976
Staphylococcus capitis	2016	Glycopeptides	Vancomycin	J01XA01	169	0	169	0
Staphylococcus capitis	2016	Macrolides/lincosamides	Azithromycin	J01FA10	149	27	176	0.153409
Staphylococcus capitis	2016	Macrolides/lincosamides	Clarithromycin	J01FA09	148	27	175	0.154286
Staphylococcus capitis	2016	Macrolides/lincosamides	Clindamycin	J01FF01	144	29	173	0.16763
Staphylococcus capitis	2016	Macrolides/lincosamides	Erythromycin	J01FA01	148	27	175	0.154286
Staphylococcus capitis	2016	Other antibacterials	Fosfomycin	J01XX01	0	202	202	1
Staphylococcus capitis	2016	Other antibacterials	Mupirocin	R01AX06	166	4	170	0.0235294
Staphylococcus capitis	2016	Oxazolidinones	Linezolid	J01XX08	167	1	168	0.00595238
Staphylococcus capitis	2016	Polymyxins	Colistin	J01XB01	0	202	202	1
Staphylococcus capitis	2016	Quinolones	Ciprofloxacin	J01MA02	171	4	175	0.0228571
Staphylococcus capitis	2016	Quinolones	Moxifloxacin	J01MA14	74	0	74	0
Staphylococcus capitis	2016	Tetracyclines	Doxycycline	J01AA02	107	14	121	0.115702
Staphylococcus capitis	2016	Tetracyclines	Minocycline	J01AA08	99	0	99	0
Staphylococcus capitis	2016	Tetracyclines	Tetracycline	J01AA07	112	15	127	0.11811
Staphylococcus capitis	2016	Trimethoprims	Trimethoprim	J01EA01	45	6	51	0.117647
Staphylococcus capitis	2016	Trimethoprims	Trimethoprim/sulfamethoxazole	J01EE01	172	3	175	0.0171429
Staphylococcus capitis	2017	Aminoglycosides	Gentamicin	J01GB03	164	8	172	0.0465116
Staphylococcus capitis	2017	Aminoglycosides	Kanamycin	J01GB04	33	13	46	0.282609
Staphylococcus capitis	2017	Aminoglycosides	Tobramycin	J01GB01	155	13	168	0.077381
Staphylococcus capitis	2017	Amphenicols	Chloramphenicol	J01BA01	167	1	168	0.00595238
Staphylococcus capitis	2017	Antimycobacterials	Rifampicin	J04AB02	168	1	169	0.00591716
Staphylococcus capitis	2017	Beta-lactams/penicillins	Amoxicillin	J01CA04	16	16	32	0.5
Staphylococcus capitis	2017	Beta-lactams/penicillins	Amoxicillin/clavulanic acid	J01CR02	66	16	82	0.195122
Staphylococcus capitis	2017	Beta-lactams/penicillins	Ampicillin	J01CA01	16	16	32	0.5
Staphylococcus capitis	2017	Beta-lactams/penicillins	Benzylpenicillin	J01CE01	31	133	164	0.810976
Staphylococcus capitis	2017	Beta-lactams/penicillins	Cloxacillin	J01CF02	151	20	171	0.116959
Staphylococcus capitis	2017	Beta-lactams/penicillins	Oxacillin	J01CF04	145	22	167	0.131737
Staphylococcus capitis	2017	Carbapenems	Imipenem	J01DH51	42	8	50	0.16
Staphylococcus capitis	2017	Carbapenems	Meropenem	J01DH02	42	8	50	0.16
Staphylococcus capitis	2017	Cephalosporins (1st gen.)	Cefazolin	J01DB04	42	8	50	0.16
Staphylococcus capitis	2017	Cephalosporins (2nd gen.)	Cefoxitin	J01DC01	42	8	50	0.16
Staphylococcus capitis	2017	Cephalosporins (2nd gen.)	Cefuroxime	J01DC02	99	14	113	0.123894
Staphylococcus capitis	2017	Cephalosporins (3rd gen.)	Cefotaxime	J01DD01	42	8	50	0.16
Staphylococcus capitis	2017	Cephalosporins (3rd gen.)	Ceftazidime	J01DD02	0	206	206	1
Staphylococcus capitis	2017	Cephalosporins (3rd gen.)	Ceftriaxone	J01DD04	42	8	50	0.16
Staphylococcus capitis	2017	Cephalosporins (4th gen.)	Cefepime	J01DE01	42	8	50	0.16
Staphylococcus capitis	2017	Glycopeptides	Teicoplanin	J01XA02	167	0	167	0
Staphylococcus capitis	2017	Glycopeptides	Vancomycin	J01XA01	166	0	166	0
Staphylococcus capitis	2017	Macrolides/lincosamides	Azithromycin	J01FA10	153	19	172	0.110465
Staphylococcus capitis	2017	Macrolides/lincosamides	Clarithromycin	J01FA09	153	19	172	0.110465
Staphylococcus capitis	2017	Macrolides/lincosamides	Clindamycin	J01FF01	155	17	172	0.0988372
Staphylococcus capitis	2017	Macrolides/lincosamides	Erythromycin	J01FA01	153	19	172	0.110465
Staphylococcus capitis	2017	Other antibacterials	Fosfomycin	J01XX01	0	206	206	1
Staphylococcus capitis	2017	Other antibacterials	Mupirocin	R01AX06	167	3	170	0.0176471
Staphylococcus capitis	2017	Oxazolidinones	Linezolid	J01XX08	166	1	167	0.00598802
Staphylococcus capitis	2017	Polymyxins	Colistin	J01XB01	0	206	206	1
Staphylococcus capitis	2017	Quinolones	Ciprofloxacin	J01MA02	164	8	172	0.0465116
Staphylococcus capitis	2017	Quinolones	Moxifloxacin	J01MA14	68	0	68	0
Staphylococcus capitis	2017	Tetracyclines	Doxycycline	J01AA02	122	3	125	0.024
Staphylococcus capitis	2017	Tetracyclines	Minocycline	J01AA08	117	0	117	0
Staphylococcus capitis	2017	Tetracyclines	Tetracycline	J01AA07	127	7	134	0.0522388
Staphylococcus capitis	2017	Trimethoprims	Trimethoprim	J01EA01	57	6	63	0.0952381
Staphylococcus capitis	2017	Trimethoprims	Trimethoprim/sulfamethoxazole	J01EE01	172	1	173	0.00578035
Staphylococcus capitis	2018	Aminoglycosides	Gentamicin	J01GB03	178	7	185	0.0378378
Staphylococcus capitis	2018	Aminoglycosides	Tobramycin	J01GB01	173	7	180	0.0388889
Staphylococcus capitis	2018	Amphenicols	Chloramphenicol	J01BA01	154	1	155	0.00645161
Staphylococcus capitis	2018	Antimycobacterials	Rifampicin	J04AB02	183	1	184	0.00543478
Staphylococcus capitis	2018	Beta-lactams/penicillins	Amoxicillin/clavulanic acid	J01CR02	75	14	89	0.157303
Staphylococcus capitis	2018	Beta-lactams/penicillins	Benzylpenicillin	J01CE01	18	128	146	0.876712
Staphylococcus capitis	2018	Beta-lactams/penicillins	Cloxacillin	J01CF02	160	23	183	0.125683
Staphylococcus capitis	2018	Beta-lactams/penicillins	Oxacillin	J01CF04	160	21	181	0.116022
Staphylococcus capitis	2018	Carbapenems	Imipenem	J01DH51	38	11	49	0.22449
Staphylococcus capitis	2018	Carbapenems	Meropenem	J01DH02	38	11	49	0.22449
Staphylococcus capitis	2018	Cephalosporins (1st gen.)	Cefazolin	J01DB04	38	11	49	0.22449
Staphylococcus capitis	2018	Cephalosporins (2nd gen.)	Cefoxitin	J01DC01	38	11	49	0.22449
Staphylococcus capitis	2018	Cephalosporins (2nd gen.)	Cefuroxime	J01DC02	104	14	118	0.118644
Staphylococcus capitis	2018	Cephalosporins (3rd gen.)	Cefotaxime	J01DD01	38	11	49	0.22449
Staphylococcus capitis	2018	Cephalosporins (3rd gen.)	Ceftazidime	J01DD02	0	225	225	1
Staphylococcus capitis	2018	Cephalosporins (3rd gen.)	Ceftriaxone	J01DD04	38	11	49	0.22449
Staphylococcus capitis	2018	Cephalosporins (4th gen.)	Cefepime	J01DE01	38	11	49	0.22449
Staphylococcus capitis	2018	Glycopeptides	Teicoplanin	J01XA02	177	2	179	0.0111732
Staphylococcus capitis	2018	Glycopeptides	Vancomycin	J01XA01	180	0	180	0
Staphylococcus capitis	2018	Macrolides/lincosamides	Azithromycin	J01FA10	161	24	185	0.12973
Staphylococcus capitis	2018	Macrolides/lincosamides	Clarithromycin	J01FA09	161	24	185	0.12973
Staphylococcus capitis	2018	Macrolides/lincosamides	Clindamycin	J01FF01	161	24	185	0.12973
Staphylococcus capitis	2018	Macrolides/lincosamides	Erythromycin	J01FA01	161	24	185	0.12973
Staphylococcus capitis	2018	Other antibacterials	Fosfomycin	J01XX01	0	225	225	1
Staphylococcus capitis	2018	Other antibacterials	Mupirocin	R01AX06	181	2	183	0.010929
Staphylococcus capitis	2018	Other antibacterials	Nitrofurantoin	J01XE01	67	0	67	0
Staphylococcus capitis	2018	Oxazolidinones	Linezolid	J01XX08	180	0	180	0
Staphylococcus capitis	2018	Polymyxins	Colistin	J01XB01	0	225	225	1
Staphylococcus capitis	2018	Quinolones	Ciprofloxacin	J01MA02	175	10	185	0.0540541
Staphylococcus capitis	2018	Quinolones	Moxifloxacin	J01MA14	71	0	71	0
Staphylococcus capitis	2018	Tetracyclines	Doxycycline	J01AA02	127	9	136	0.0661765
Staphylococcus capitis	2018	Tetracyclines	Minocycline	J01AA08	130	0	130	0
Staphylococcus capitis	2018	Tetracyclines	Tetracycline	J01AA07	135	12	147	0.0816327
Staphylococcus capitis	2018	Trimethoprims	Trimethoprim	J01EA01	63	8	71	0.112676
Staphylococcus capitis	2018	Trimethoprims	Trimethoprim/sulfamethoxazole	J01EE01	182	3	185	0.0162162
Staphylococcus capitis	2019	Aminoglycosides	Gentamicin	J01GB03	175	9	184	0.048913
Staphylococcus capitis	2019	Aminoglycosides	Tobramycin	J01GB01	168	11	179	0.0614525
Staphylococcus capitis	2019	Amphenicols	Chloramphenicol	J01BA01	131	0	131	0
Staphylococcus capitis	2019	Antimycobacterials	Rifampicin	J04AB02	182	1	183	0.00546448
Staphylococcus capitis	2019	Beta-lactams/penicillins	Amoxicillin/clavulanic acid	J01CR02	74	18	92	0.195652
Staphylococcus capitis	2019	Beta-lactams/penicillins	Benzylpenicillin	J01CE01	3	111	114	0.973684
Staphylococcus capitis	2019	Beta-lactams/penicillins	Cloxacillin	J01CF02	163	21	184	0.11413
Staphylococcus capitis	2019	Beta-lactams/penicillins	Oxacillin	J01CF04	151	27	178	0.151685
Staphylococcus capitis	2019	Carbapenems	Imipenem	J01DH51	46	13	59	0.220339
Staphylococcus capitis	2019	Carbapenems	Meropenem	J01DH02	46	13	59	0.220339
Staphylococcus capitis	2019	Cephalosporins (1st gen.)	Cefazolin	J01DB04	46	13	59	0.220339
Staphylococcus capitis	2019	Cephalosporins (2nd gen.)	Cefoxitin	J01DC01	46	13	59	0.220339
Staphylococcus capitis	2019	Cephalosporins (2nd gen.)	Cefuroxime	J01DC02	109	18	127	0.141732
Staphylococcus capitis	2019	Cephalosporins (3rd gen.)	Cefotaxime	J01DD01	46	13	59	0.220339
Staphylococcus capitis	2019	Cephalosporins (3rd gen.)	Ceftazidime	J01DD02	0	223	223	1
Staphylococcus capitis	2019	Cephalosporins (3rd gen.)	Ceftriaxone	J01DD04	46	13	59	0.220339
Staphylococcus capitis	2019	Cephalosporins (4th gen.)	Cefepime	J01DE01	46	13	59	0.220339
Staphylococcus capitis	2019	Glycopeptides	Teicoplanin	J01XA02	172	7	179	0.0391061
Staphylococcus capitis	2019	Glycopeptides	Vancomycin	J01XA01	179	0	179	0
Staphylococcus capitis	2019	Macrolides/lincosamides	Azithromycin	J01FA10	164	20	184	0.108696
Staphylococcus capitis	2019	Macrolides/lincosamides	Clarithromycin	J01FA09	164	20	184	0.108696
Staphylococcus capitis	2019	Macrolides/lincosamides	Clindamycin	J01FF01	165	18	183	0.0983607
Staphylococcus capitis	2019	Macrolides/lincosamides	Erythromycin	J01FA01	164	20	184	0.108696
Staphylococcus capitis	2019	Other antibacterials	Fosfomycin	J01XX01	0	223	223	1
Staphylococcus capitis	2019	Other antibacterials	Mupirocin	R01AX06	175	9	184	0.048913
Staphylococcus capitis	2019	Other antibacterials	Nitrofurantoin	J01XE01	127	0	127	0
Staphylococcus capitis	2019	Oxazolidinones	Linezolid	J01XX08	179	0	179	0
Staphylococcus capitis	2019	Polymyxins	Colistin	J01XB01	0	223	223	1
Staphylococcus capitis	2019	Quinolones	Ciprofloxacin	J01MA02	171	11	182	0.0604396
Staphylococcus capitis	2019	Quinolones	Moxifloxacin	J01MA14	72	0	72	0
Staphylococcus capitis	2019	Tetracyclines	Doxycycline	J01AA02	125	5	130	0.0384615
Staphylococcus capitis	2019	Tetracyclines	Minocycline	J01AA08	127	0	127	0
Staphylococcus capitis	2019	Tetracyclines	Tetracycline	J01AA07	130	6	136	0.0441176
Staphylococcus capitis	2019	Trimethoprims	Trimethoprim	J01EA01	57	5	62	0.0806452
Staphylococcus capitis	2019	Trimethoprims	Trimethoprim/sulfamethoxazole	J01EE01	182	2	184	0.0108696
Staphylococcus epidermidis	2013	Aminoglycosides	Amikacin	J01GB06	0	379	379	1
Staphylococcus epidermidis	2013	Aminoglycosides	Gentamicin	J01GB03	467	314	781	0.402049
Staphylococcus epidermidis	2013	Aminoglycosides	Kanamycin	J01GB04	62	380	442	0.859729
Staphylococcus epidermidis	2013	Aminoglycosides	Tobramycin	J01GB01	400	379	779	0.486521
Staphylococcus epidermidis	2013	Amphenicols	Chloramphenicol	J01BA01	188	1	189	0.00529101
Staphylococcus epidermidis	2013	Antimycobacterials	Rifampicin	J04AB02	765	21	786	0.0267176
Staphylococcus epidermidis	2013	Beta-lactams/penicillins	Amoxicillin	J01CA04	0	173	173	1
Staphylococcus epidermidis	2013	Beta-lactams/penicillins	Amoxicillin/clavulanic acid	J01CR02	103	173	276	0.626812
Staphylococcus epidermidis	2013	Beta-lactams/penicillins	Ampicillin	J01CA01	0	173	173	1
Staphylococcus epidermidis	2013	Beta-lactams/penicillins	Benzylpenicillin	J01CE01	88	693	781	0.887324
Staphylococcus epidermidis	2013	Beta-lactams/penicillins	Cloxacillin	J01CF02	283	496	779	0.636714
Staphylococcus epidermidis	2013	Beta-lactams/penicillins	Oxacillin	J01CF04	269	502	771	0.651102
Staphylococcus epidermidis	2013	Cephalosporins (2nd gen.)	Cefuroxime	J01DC02	102	174	276	0.630435
Staphylococcus epidermidis	2013	Cephalosporins (3rd gen.)	Ceftazidime	J01DD02	0	808	808	1
Staphylococcus epidermidis	2013	Glycopeptides	Teicoplanin	J01XA02	426	346	772	0.448187
Staphylococcus epidermidis	2013	Glycopeptides	Vancomycin	J01XA01	779	1	780	0.00128205
Staphylococcus epidermidis	2013	Macrolides/lincosamides	Azithromycin	J01FA10	364	418	782	0.534527
Staphylococcus epidermidis	2013	Macrolides/lincosamides	Clarithromycin	J01FA09	364	418	782	0.534527
Staphylococcus epidermidis	2013	Macrolides/lincosamides	Clindamycin	J01FF01	436	322	758	0.424802
Staphylococcus epidermidis	2013	Macrolides/lincosamides	Erythromycin	J01FA01	364	418	782	0.534527
Staphylococcus epidermidis	2013	Other antibacterials	Fosfomycin	J01XX01	627	144	771	0.18677
Staphylococcus epidermidis	2013	Other antibacterials	Mupirocin	R01AX06	672	105	777	0.135135
Staphylococcus epidermidis	2013	Other antibacterials	Nitrofurantoin	J01XE01	361	7	368	0.0190217
Staphylococcus epidermidis	2013	Oxazolidinones	Linezolid	J01XX08	773	1	774	0.00129199
Staphylococcus epidermidis	2013	Polymyxins	Colistin	J01XB01	0	808	808	1
Staphylococcus epidermidis	2013	Quinolones	Ciprofloxacin	J01MA02	361	424	785	0.540127
Staphylococcus epidermidis	2013	Quinolones	Moxifloxacin	J01MA14	341	88	429	0.205128
Staphylococcus epidermidis	2013	Tetracyclines	Doxycycline	J01AA02	491	175	666	0.262763
Staphylococcus epidermidis	2013	Tetracyclines	Minocycline	J01AA08	399	0	399	0
Staphylococcus epidermidis	2013	Tetracyclines	Tetracycline	J01AA07	541	211	752	0.280585
Staphylococcus epidermidis	2013	Trimethoprims	Trimethoprim	J01EA01	7	308	315	0.977778
Staphylococcus epidermidis	2013	Trimethoprims	Trimethoprim/sulfamethoxazole	J01EE01	470	304	774	0.392765
Staphylococcus epidermidis	2014	Aminoglycosides	Amikacin	J01GB06	0	500	500	1
Staphylococcus epidermidis	2014	Aminoglycosides	Gentamicin	J01GB03	553	427	980	0.435714
Staphylococcus epidermidis	2014	Aminoglycosides	Kanamycin	J01GB04	140	500	640	0.78125
Staphylococcus epidermidis	2014	Aminoglycosides	Tobramycin	J01GB01	475	500	975	0.512821
Staphylococcus epidermidis	2014	Amphenicols	Chloramphenicol	J01BA01	580	8	588	0.0136054
Staphylococcus epidermidis	2014	Antimycobacterials	Rifampicin	J04AB02	934	45	979	0.0459653
Staphylococcus epidermidis	2014	Beta-lactams/penicillins	Amoxicillin	J01CA04	15	460	475	0.968421
Staphylococcus epidermidis	2014	Beta-lactams/penicillins	Amoxicillin/clavulanic acid	J01CR02	142	460	602	0.76412
Staphylococcus epidermidis	2014	Beta-lactams/penicillins	Ampicillin	J01CA01	15	460	475	0.968421
Staphylococcus epidermidis	2014	Beta-lactams/penicillins	Benzylpenicillin	J01CE01	98	879	977	0.899693
Staphylococcus epidermidis	2014	Beta-lactams/penicillins	Cloxacillin	J01CF02	334	646	980	0.659184
Staphylococcus epidermidis	2014	Beta-lactams/penicillins	Oxacillin	J01CF04	326	644	970	0.663918
Staphylococcus epidermidis	2014	Beta-lactams/penicillins	Piperacillin/tazobactam	J01CR05	0	224	224	1
Staphylococcus epidermidis	2014	Carbapenems	Imipenem	J01DH51	63	224	287	0.780488
Staphylococcus epidermidis	2014	Carbapenems	Meropenem	J01DH02	63	224	287	0.780488
Staphylococcus epidermidis	2014	Cephalosporins (1st gen.)	Cefazolin	J01DB04	63	224	287	0.780488
Staphylococcus epidermidis	2014	Cephalosporins (2nd gen.)	Cefoxitin	J01DC01	63	224	287	0.780488
Staphylococcus epidermidis	2014	Cephalosporins (2nd gen.)	Cefuroxime	J01DC02	200	460	660	0.69697
Staphylococcus epidermidis	2014	Cephalosporins (3rd gen.)	Cefotaxime	J01DD01	63	224	287	0.780488
Staphylococcus epidermidis	2014	Cephalosporins (3rd gen.)	Ceftazidime	J01DD02	0	1021	1021	1
Staphylococcus epidermidis	2014	Cephalosporins (3rd gen.)	Ceftriaxone	J01DD04	63	224	287	0.780488
Staphylococcus epidermidis	2014	Cephalosporins (4th gen.)	Cefepime	J01DE01	63	224	287	0.780488
Staphylococcus epidermidis	2014	Glycopeptides	Teicoplanin	J01XA02	436	523	959	0.54536
Staphylococcus epidermidis	2014	Glycopeptides	Vancomycin	J01XA01	969	2	971	0.00205973
Staphylococcus epidermidis	2014	Macrolides/lincosamides	Azithromycin	J01FA10	458	523	981	0.533129
Staphylococcus epidermidis	2014	Macrolides/lincosamides	Clarithromycin	J01FA09	458	523	981	0.533129
Staphylococcus epidermidis	2014	Macrolides/lincosamides	Clindamycin	J01FF01	516	463	979	0.472932
Staphylococcus epidermidis	2014	Macrolides/lincosamides	Erythromycin	J01FA01	458	523	981	0.533129
Staphylococcus epidermidis	2014	Other antibacterials	Fosfomycin	J01XX01	848	110	958	0.114823
Staphylococcus epidermidis	2014	Other antibacterials	Mupirocin	R01AX06	805	167	972	0.171811
Staphylococcus epidermidis	2014	Oxazolidinones	Linezolid	J01XX08	958	0	958	0
Staphylococcus epidermidis	2014	Polymyxins	Colistin	J01XB01	0	1021	1021	1
Staphylococcus epidermidis	2014	Quinolones	Ciprofloxacin	J01MA02	452	530	982	0.539715
Staphylococcus epidermidis	2014	Tetracyclines	Doxycycline	J01AA02	395	187	582	0.321306
Staphylococcus epidermidis	2014	Tetracyclines	Minocycline	J01AA08	373	0	373	0
Staphylococcus epidermidis	2014	Tetracyclines	Tetracycline	J01AA07	456	244	700	0.348571
Staphylococcus epidermidis	2014	Trimethoprims	Trimethoprim	J01EA01	120	497	617	0.805511
Staphylococcus epidermidis	2014	Trimethoprims	Trimethoprim/sulfamethoxazole	J01EE01	526	456	982	0.464358
Staphylococcus epidermidis	2015	Aminoglycosides	Amikacin	J01GB06	0	454	454	1
Staphylococcus epidermidis	2015	Aminoglycosides	Gentamicin	J01GB03	666	385	1051	0.366318
Staphylococcus epidermidis	2015	Aminoglycosides	Kanamycin	J01GB04	217	455	672	0.677083
Staphylococcus epidermidis	2015	Aminoglycosides	Tobramycin	J01GB01	588	454	1042	0.435701
Staphylococcus epidermidis	2015	Amphenicols	Chloramphenicol	J01BA01	675	6	681	0.00881057
Staphylococcus epidermidis	2015	Antimycobacterials	Rifampicin	J04AB02	1003	38	1041	0.0365034
Staphylococcus epidermidis	2015	Beta-lactams/penicillins	Amoxicillin	J01CA04	35	503	538	0.934944
Staphylococcus epidermidis	2015	Beta-lactams/penicillins	Amoxicillin/clavulanic acid	J01CR02	178	503	681	0.73862
Staphylococcus epidermidis	2015	Beta-lactams/penicillins	Ampicillin	J01CA01	35	503	538	0.934944
Staphylococcus epidermidis	2015	Beta-lactams/penicillins	Benzylpenicillin	J01CE01	91	955	1046	0.913002
Staphylococcus epidermidis	2015	Beta-lactams/penicillins	Cloxacillin	J01CF02	419	623	1042	0.597889
Staphylococcus epidermidis	2015	Beta-lactams/penicillins	Oxacillin	J01CF04	429	617	1046	0.589866
Staphylococcus epidermidis	2015	Beta-lactams/penicillins	Piperacillin/tazobactam	J01CR05	0	331	331	1
Staphylococcus epidermidis	2015	Carbapenems	Imipenem	J01DH51	134	331	465	0.711828
Staphylococcus epidermidis	2015	Carbapenems	Meropenem	J01DH02	134	331	465	0.711828
Staphylococcus epidermidis	2015	Cephalosporins (1st gen.)	Cefazolin	J01DB04	134	331	465	0.711828
Staphylococcus epidermidis	2015	Cephalosporins (2nd gen.)	Cefoxitin	J01DC01	134	331	465	0.711828
Staphylococcus epidermidis	2015	Cephalosporins (2nd gen.)	Cefuroxime	J01DC02	306	503	809	0.621755
Staphylococcus epidermidis	2015	Cephalosporins (3rd gen.)	Cefotaxime	J01DD01	134	331	465	0.711828
Staphylococcus epidermidis	2015	Cephalosporins (3rd gen.)	Ceftazidime	J01DD02	0	1096	1096	1
Staphylococcus epidermidis	2015	Cephalosporins (3rd gen.)	Ceftriaxone	J01DD04	134	331	465	0.711828
Staphylococcus epidermidis	2015	Cephalosporins (4th gen.)	Cefepime	J01DE01	134	331	465	0.711828
Staphylococcus epidermidis	2015	Glycopeptides	Teicoplanin	J01XA02	503	529	1032	0.512597
Staphylococcus epidermidis	2015	Glycopeptides	Vancomycin	J01XA01	1038	1	1039	0.000962464
Staphylococcus epidermidis	2015	Macrolides/lincosamides	Azithromycin	J01FA10	520	531	1051	0.505233
Staphylococcus epidermidis	2015	Macrolides/lincosamides	Clarithromycin	J01FA09	520	531	1051	0.505233
Staphylococcus epidermidis	2015	Macrolides/lincosamides	Clindamycin	J01FF01	589	459	1048	0.437977
Staphylococcus epidermidis	2015	Macrolides/lincosamides	Erythromycin	J01FA01	520	531	1051	0.505233
Staphylococcus epidermidis	2015	Other antibacterials	Fosfomycin	J01XX01	933	97	1030	0.0941748
Staphylococcus epidermidis	2015	Other antibacterials	Mupirocin	R01AX06	831	209	1040	0.200962
Staphylococcus epidermidis	2015	Oxazolidinones	Linezolid	J01XX08	1032	1	1033	0.000968054
Staphylococcus epidermidis	2015	Polymyxins	Colistin	J01XB01	0	1096	1096	1
Staphylococcus epidermidis	2015	Quinolones	Ciprofloxacin	J01MA02	527	523	1050	0.498095
Staphylococcus epidermidis	2015	Quinolones	Moxifloxacin	J01MA14	62	0	62	0
Staphylococcus epidermidis	2015	Tetracyclines	Doxycycline	J01AA02	291	179	470	0.380851
Staphylococcus epidermidis	2015	Tetracyclines	Minocycline	J01AA08	291	0	291	0
Staphylococcus epidermidis	2015	Tetracyclines	Tetracycline	J01AA07	342	254	596	0.426174
Staphylococcus epidermidis	2015	Trimethoprims	Trimethoprim	J01EA01	146	454	600	0.756667
Staphylococcus epidermidis	2015	Trimethoprims	Trimethoprim/sulfamethoxazole	J01EE01	624	427	1051	0.40628
Staphylococcus epidermidis	2016	Aminoglycosides	Amikacin	J01GB06	0	467	467	1
Staphylococcus epidermidis	2016	Aminoglycosides	Gentamicin	J01GB03	630	398	1028	0.38716
Staphylococcus epidermidis	2016	Aminoglycosides	Kanamycin	J01GB04	192	468	660	0.709091
Staphylococcus epidermidis	2016	Aminoglycosides	Tobramycin	J01GB01	550	467	1017	0.459194
Staphylococcus epidermidis	2016	Amphenicols	Chloramphenicol	J01BA01	973	28	1001	0.027972
Staphylococcus epidermidis	2016	Antimycobacterials	Rifampicin	J04AB02	960	61	1021	0.0597453
Staphylococcus epidermidis	2016	Beta-lactams/penicillins	Amoxicillin	J01CA04	36	508	544	0.933824
Staphylococcus epidermidis	2016	Beta-lactams/penicillins	Amoxicillin/clavulanic acid	J01CR02	176	508	684	0.74269
Staphylococcus epidermidis	2016	Beta-lactams/penicillins	Ampicillin	J01CA01	36	508	544	0.933824
Staphylococcus epidermidis	2016	Beta-lactams/penicillins	Benzylpenicillin	J01CE01	90	932	1022	0.911937
Staphylococcus epidermidis	2016	Beta-lactams/penicillins	Cloxacillin	J01CF02	389	629	1018	0.617878
Staphylococcus epidermidis	2016	Beta-lactams/penicillins	Oxacillin	J01CF04	383	634	1017	0.623402
Staphylococcus epidermidis	2016	Beta-lactams/penicillins	Piperacillin/tazobactam	J01CR05	0	340	340	1
Staphylococcus epidermidis	2016	Carbapenems	Imipenem	J01DH51	113	340	453	0.750552
Staphylococcus epidermidis	2016	Carbapenems	Meropenem	J01DH02	113	340	453	0.750552
Staphylococcus epidermidis	2016	Cephalosporins (1st gen.)	Cefazolin	J01DB04	113	340	453	0.750552
Staphylococcus epidermidis	2016	Cephalosporins (2nd gen.)	Cefoxitin	J01DC01	113	340	453	0.750552
Staphylococcus epidermidis	2016	Cephalosporins (2nd gen.)	Cefuroxime	J01DC02	278	507	785	0.64586
Staphylococcus epidermidis	2016	Cephalosporins (3rd gen.)	Cefotaxime	J01DD01	113	340	453	0.750552
Staphylococcus epidermidis	2016	Cephalosporins (3rd gen.)	Ceftazidime	J01DD02	0	1095	1095	1
Staphylococcus epidermidis	2016	Cephalosporins (3rd gen.)	Ceftriaxone	J01DD04	113	340	453	0.750552
Staphylococcus epidermidis	2016	Cephalosporins (4th gen.)	Cefepime	J01DE01	113	340	453	0.750552
Staphylococcus epidermidis	2016	Glycopeptides	Teicoplanin	J01XA02	442	411	853	0.481829
Staphylococcus epidermidis	2016	Glycopeptides	Vancomycin	J01XA01	1013	1	1014	0.000986193
Staphylococcus epidermidis	2016	Macrolides/lincosamides	Azithromycin	J01FA10	506	522	1028	0.507782
Staphylococcus epidermidis	2016	Macrolides/lincosamides	Clarithromycin	J01FA09	506	522	1028	0.507782
Staphylococcus epidermidis	2016	Macrolides/lincosamides	Clindamycin	J01FF01	587	439	1026	0.427875
Staphylococcus epidermidis	2016	Macrolides/lincosamides	Erythromycin	J01FA01	506	522	1028	0.507782
Staphylococcus epidermidis	2016	Other antibacterials	Fosfomycin	J01XX01	933	79	1012	0.0780632
Staphylococcus epidermidis	2016	Other antibacterials	Mupirocin	R01AX06	865	155	1020	0.151961
Staphylococcus epidermidis	2016	Oxazolidinones	Linezolid	J01XX08	1012	1	1013	0.000987167
Staphylococcus epidermidis	2016	Polymyxins	Colistin	J01XB01	0	1095	1095	1
Staphylococcus epidermidis	2016	Quinolones	Ciprofloxacin	J01MA02	494	532	1026	0.518519
Staphylococcus epidermidis	2016	Quinolones	Moxifloxacin	J01MA14	202	0	202	0
Staphylococcus epidermidis	2016	Tetracyclines	Doxycycline	J01AA02	322	161	483	0.333333
Staphylococcus epidermidis	2016	Tetracyclines	Minocycline	J01AA08	322	0	322	0
Staphylococcus epidermidis	2016	Tetracyclines	Tetracycline	J01AA07	382	214	596	0.35906
Staphylococcus epidermidis	2016	Trimethoprims	Trimethoprim	J01EA01	146	462	608	0.759868
Staphylococcus epidermidis	2016	Trimethoprims	Trimethoprim/sulfamethoxazole	J01EE01	592	436	1028	0.424125
Staphylococcus epidermidis	2017	Aminoglycosides	Amikacin	J01GB06	0	478	478	1
Staphylococcus epidermidis	2017	Aminoglycosides	Gentamicin	J01GB03	522	425	947	0.448786
Staphylococcus epidermidis	2017	Aminoglycosides	Kanamycin	J01GB04	129	481	610	0.788525
Staphylococcus epidermidis	2017	Aminoglycosides	Tobramycin	J01GB01	464	478	942	0.507431
Staphylococcus epidermidis	2017	Amphenicols	Chloramphenicol	J01BA01	926	14	940	0.0148936
Staphylococcus epidermidis	2017	Antimycobacterials	Rifampicin	J04AB02	874	70	944	0.0741525
Staphylococcus epidermidis	2017	Beta-lactams/penicillins	Amoxicillin	J01CA04	36	467	503	0.928429
Staphylococcus epidermidis	2017	Beta-lactams/penicillins	Amoxicillin/clavulanic acid	J01CR02	179	467	646	0.72291
Staphylococcus epidermidis	2017	Beta-lactams/penicillins	Ampicillin	J01CA01	36	467	503	0.928429
Staphylococcus epidermidis	2017	Beta-lactams/penicillins	Benzylpenicillin	J01CE01	80	846	926	0.913607
Staphylococcus epidermidis	2017	Beta-lactams/penicillins	Cloxacillin	J01CF02	365	581	946	0.614165
Staphylococcus epidermidis	2017	Beta-lactams/penicillins	Oxacillin	J01CF04	369	574	943	0.608696
Staphylococcus epidermidis	2017	Beta-lactams/penicillins	Piperacillin/tazobactam	J01CR05	0	310	310	1
Staphylococcus epidermidis	2017	Carbapenems	Imipenem	J01DH51	100	311	411	0.756691
Staphylococcus epidermidis	2017	Carbapenems	Meropenem	J01DH02	100	310	410	0.756098
Staphylococcus epidermidis	2017	Cephalosporins (1st gen.)	Cefazolin	J01DB04	100	310	410	0.756098
Staphylococcus epidermidis	2017	Cephalosporins (2nd gen.)	Cefoxitin	J01DC01	100	310	410	0.756098
Staphylococcus epidermidis	2017	Cephalosporins (2nd gen.)	Cefuroxime	J01DC02	270	467	737	0.63365
Staphylococcus epidermidis	2017	Cephalosporins (3rd gen.)	Cefotaxime	J01DD01	100	310	410	0.756098
Staphylococcus epidermidis	2017	Cephalosporins (3rd gen.)	Ceftazidime	J01DD02	0	1049	1049	1
Staphylococcus epidermidis	2017	Cephalosporins (3rd gen.)	Ceftriaxone	J01DD04	100	310	410	0.756098
Staphylococcus epidermidis	2017	Cephalosporins (4th gen.)	Cefepime	J01DE01	100	310	410	0.756098
Staphylococcus epidermidis	2017	Glycopeptides	Teicoplanin	J01XA02	301	297	598	0.496656
Staphylococcus epidermidis	2017	Glycopeptides	Vancomycin	J01XA01	942	0	942	0
Staphylococcus epidermidis	2017	Macrolides/lincosamides	Azithromycin	J01FA10	444	502	946	0.530655
Staphylococcus epidermidis	2017	Macrolides/lincosamides	Clarithromycin	J01FA09	444	502	946	0.530655
Staphylococcus epidermidis	2017	Macrolides/lincosamides	Clindamycin	J01FF01	539	408	947	0.430834
Staphylococcus epidermidis	2017	Macrolides/lincosamides	Erythromycin	J01FA01	444	502	946	0.530655
Staphylococcus epidermidis	2017	Other antibacterials	Fosfomycin	J01XX01	799	63	862	0.0730858
Staphylococcus epidermidis	2017	Other antibacterials	Mupirocin	R01AX06	816	127	943	0.134677
Staphylococcus epidermidis	2017	Other antibacterials	Nitrofurantoin	J01XE01	81	1	82	0.0121951
Staphylococcus epidermidis	2017	Oxazolidinones	Linezolid	J01XX08	939	2	941	0.0021254
Staphylococcus epidermidis	2017	Polymyxins	Colistin	J01XB01	0	1049	1049	1
Staphylococcus epidermidis	2017	Quinolones	Ciprofloxacin	J01MA02	476	470	946	0.496829
Staphylococcus epidermidis	2017	Quinolones	Moxifloxacin	J01MA14	204	0	204	0
Staphylococcus epidermidis	2017	Tetracyclines	Doxycycline	J01AA02	288	174	462	0.376623
Staphylococcus epidermidis	2017	Tetracyclines	Minocycline	J01AA08	314	0	314	0
Staphylococcus epidermidis	2017	Tetracyclines	Tetracycline	J01AA07	347	213	560	0.380357
Staphylococcus epidermidis	2017	Trimethoprims	Trimethoprim	J01EA01	127	416	543	0.766114
Staphylococcus epidermidis	2017	Trimethoprims	Trimethoprim/sulfamethoxazole	J01EE01	548	400	948	0.421941
Staphylococcus epidermidis	2018	Aminoglycosides	Amikacin	J01GB06	0	472	472	1
Staphylococcus epidermidis	2018	Aminoglycosides	Gentamicin	J01GB03	585	435	1020	0.426471
Staphylococcus epidermidis	2018	Aminoglycosides	Kanamycin	J01GB04	40	473	513	0.922027
Staphylococcus epidermidis	2018	Aminoglycosides	Tobramycin	J01GB01	535	472	1007	0.468719
Staphylococcus epidermidis	2018	Amphenicols	Chloramphenicol	J01BA01	705	12	717	0.0167364
Staphylococcus epidermidis	2018	Antimycobacterials	Rifampicin	J04AB02	972	40	1012	0.0395257
Staphylococcus epidermidis	2018	Beta-lactams/penicillins	Amoxicillin	J01CA04	22	498	520	0.957692
Staphylococcus epidermidis	2018	Beta-lactams/penicillins	Amoxicillin/clavulanic acid	J01CR02	171	498	669	0.744395
Staphylococcus epidermidis	2018	Beta-lactams/penicillins	Ampicillin	J01CA01	22	498	520	0.957692
Staphylococcus epidermidis	2018	Beta-lactams/penicillins	Benzylpenicillin	J01CE01	33	865	898	0.963252
Staphylococcus epidermidis	2018	Beta-lactams/penicillins	Cloxacillin	J01CF02	393	622	1015	0.612808
Staphylococcus epidermidis	2018	Beta-lactams/penicillins	Oxacillin	J01CF04	393	615	1008	0.610119
Staphylococcus epidermidis	2018	Beta-lactams/penicillins	Piperacillin/tazobactam	J01CR05	0	340	340	1
Staphylococcus epidermidis	2018	Carbapenems	Imipenem	J01DH51	136	340	476	0.714286
Staphylococcus epidermidis	2018	Carbapenems	Meropenem	J01DH02	136	340	476	0.714286
Staphylococcus epidermidis	2018	Cephalosporins (1st gen.)	Cefazolin	J01DB04	136	340	476	0.714286
Staphylococcus epidermidis	2018	Cephalosporins (2nd gen.)	Cefoxitin	J01DC01	136	340	476	0.714286
Staphylococcus epidermidis	2018	Cephalosporins (2nd gen.)	Cefuroxime	J01DC02	277	498	775	0.642581
Staphylococcus epidermidis	2018	Cephalosporins (3rd gen.)	Cefotaxime	J01DD01	136	340	476	0.714286
Staphylococcus epidermidis	2018	Cephalosporins (3rd gen.)	Ceftazidime	J01DD02	0	1122	1122	1
Staphylococcus epidermidis	2018	Cephalosporins (3rd gen.)	Ceftriaxone	J01DD04	136	340	476	0.714286
Staphylococcus epidermidis	2018	Cephalosporins (4th gen.)	Cefepime	J01DE01	136	340	476	0.714286
Staphylococcus epidermidis	2018	Glycopeptides	Teicoplanin	J01XA02	292	346	638	0.54232
Staphylococcus epidermidis	2018	Glycopeptides	Vancomycin	J01XA01	1004	1	1005	0.000995025
Staphylococcus epidermidis	2018	Macrolides/lincosamides	Azithromycin	J01FA10	515	505	1020	0.495098
Staphylococcus epidermidis	2018	Macrolides/lincosamides	Clarithromycin	J01FA09	515	505	1020	0.495098
Staphylococcus epidermidis	2018	Macrolides/lincosamides	Clindamycin	J01FF01	584	434	1018	0.426326
Staphylococcus epidermidis	2018	Macrolides/lincosamides	Erythromycin	J01FA01	515	505	1020	0.495098
Staphylococcus epidermidis	2018	Other antibacterials	Fosfomycin	J01XX01	573	38	611	0.0621931
Staphylococcus epidermidis	2018	Other antibacterials	Mupirocin	R01AX06	899	111	1010	0.109901
Staphylococcus epidermidis	2018	Other antibacterials	Nitrofurantoin	J01XE01	529	0	529	0
Staphylococcus epidermidis	2018	Oxazolidinones	Linezolid	J01XX08	1002	0	1002	0
Staphylococcus epidermidis	2018	Polymyxins	Colistin	J01XB01	0	1122	1122	1
Staphylococcus epidermidis	2018	Quinolones	Ciprofloxacin	J01MA02	497	523	1020	0.512745
Staphylococcus epidermidis	2018	Quinolones	Moxifloxacin	J01MA14	192	0	192	0
Staphylococcus epidermidis	2018	Tetracyclines	Doxycycline	J01AA02	325	157	482	0.325726
Staphylococcus epidermidis	2018	Tetracyclines	Minocycline	J01AA08	397	0	397	0
Staphylococcus epidermidis	2018	Tetracyclines	Tetracycline	J01AA07	394	195	589	0.33107
Staphylococcus epidermidis	2018	Trimethoprims	Trimethoprim	J01EA01	167	413	580	0.712069
Staphylococcus epidermidis	2018	Trimethoprims	Trimethoprim/sulfamethoxazole	J01EE01	634	386	1020	0.378431
Staphylococcus epidermidis	2019	Aminoglycosides	Amikacin	J01GB06	0	417	417	1
Staphylococcus epidermidis	2019	Aminoglycosides	Gentamicin	J01GB03	572	360	932	0.386266
Staphylococcus epidermidis	2019	Aminoglycosides	Kanamycin	J01GB04	0	417	417	1
Staphylococcus epidermidis	2019	Aminoglycosides	Tobramycin	J01GB01	507	417	924	0.451299
Staphylococcus epidermidis	2019	Amphenicols	Chloramphenicol	J01BA01	540	6	546	0.010989
Staphylococcus epidermidis	2019	Antimycobacterials	Rifampicin	J04AB02	901	25	926	0.0269978
Staphylococcus epidermidis	2019	Beta-lactams/penicillins	Amoxicillin	J01CA04	3	417	420	0.992857
Staphylococcus epidermidis	2019	Beta-lactams/penicillins	Amoxicillin/clavulanic acid	J01CR02	178	417	595	0.70084
Staphylococcus epidermidis	2019	Beta-lactams/penicillins	Ampicillin	J01CA01	3	417	420	0.992857
Staphylococcus epidermidis	2019	Beta-lactams/penicillins	Benzylpenicillin	J01CE01	4	757	761	0.994744
Staphylococcus epidermidis	2019	Beta-lactams/penicillins	Cloxacillin	J01CF02	382	547	929	0.588805
Staphylococcus epidermidis	2019	Beta-lactams/penicillins	Oxacillin	J01CF04	375	549	924	0.594156
Staphylococcus epidermidis	2019	Beta-lactams/penicillins	Piperacillin/tazobactam	J01CR05	0	275	275	1
Staphylococcus epidermidis	2019	Carbapenems	Imipenem	J01DH51	112	275	387	0.710594
Staphylococcus epidermidis	2019	Carbapenems	Meropenem	J01DH02	113	275	388	0.708763
Staphylococcus epidermidis	2019	Cephalosporins (1st gen.)	Cefazolin	J01DB04	112	275	387	0.710594
Staphylococcus epidermidis	2019	Cephalosporins (2nd gen.)	Cefoxitin	J01DC01	112	275	387	0.710594
Staphylococcus epidermidis	2019	Cephalosporins (2nd gen.)	Cefuroxime	J01DC02	275	416	691	0.602026
Staphylococcus epidermidis	2019	Cephalosporins (3rd gen.)	Cefotaxime	J01DD01	112	275	387	0.710594
Staphylococcus epidermidis	2019	Cephalosporins (3rd gen.)	Ceftazidime	J01DD02	0	1069	1069	1
Staphylococcus epidermidis	2019	Cephalosporins (3rd gen.)	Ceftriaxone	J01DD04	112	275	387	0.710594
Staphylococcus epidermidis	2019	Cephalosporins (4th gen.)	Cefepime	J01DE01	112	275	387	0.710594
Staphylococcus epidermidis	2019	Glycopeptides	Teicoplanin	J01XA02	296	300	596	0.503356
Staphylococcus epidermidis	2019	Glycopeptides	Vancomycin	J01XA01	923	0	923	0
Staphylococcus epidermidis	2019	Macrolides/lincosamides	Azithromycin	J01FA10	463	470	933	0.503751
Staphylococcus epidermidis	2019	Macrolides/lincosamides	Clarithromycin	J01FA09	463	470	933	0.503751
Staphylococcus epidermidis	2019	Macrolides/lincosamides	Clindamycin	J01FF01	545	385	930	0.413978
Staphylococcus epidermidis	2019	Macrolides/lincosamides	Erythromycin	J01FA01	463	470	933	0.503751
Staphylococcus epidermidis	2019	Other antibacterials	Fosfomycin	J01XX01	361	11	372	0.0295699
Staphylococcus epidermidis	2019	Other antibacterials	Mupirocin	R01AX06	812	113	925	0.122162
Staphylococcus epidermidis	2019	Other antibacterials	Nitrofurantoin	J01XE01	706	0	706	0
Staphylococcus epidermidis	2019	Oxazolidinones	Linezolid	J01XX08	920	0	920	0
Staphylococcus epidermidis	2019	Polymyxins	Colistin	J01XB01	0	1069	1069	1
Staphylococcus epidermidis	2019	Quinolones	Ciprofloxacin	J01MA02	465	466	931	0.500537
Staphylococcus epidermidis	2019	Quinolones	Moxifloxacin	J01MA14	202	0	202	0
Staphylococcus epidermidis	2019	Tetracyclines	Doxycycline	J01AA02	303	149	452	0.329646
Staphylococcus epidermidis	2019	Tetracyclines	Minocycline	J01AA08	399	1	400	0.0025
Staphylococcus epidermidis	2019	Tetracyclines	Tetracycline	J01AA07	364	190	554	0.34296
Staphylococcus epidermidis	2019	Trimethoprims	Trimethoprim	J01EA01	139	373	512	0.728516
Staphylococcus epidermidis	2019	Trimethoprims	Trimethoprim/sulfamethoxazole	J01EE01	577	355	932	0.380901
Staphylococcus haemolyticus	2013	Aminoglycosides	Amikacin	J01GB06	0	32	32	1
Staphylococcus haemolyticus	2013	Aminoglycosides	Gentamicin	J01GB03	20	31	51	0.607843
Staphylococcus haemolyticus	2013	Aminoglycosides	Kanamycin	J01GB04	1	32	33	0.969697
Staphylococcus haemolyticus	2013	Aminoglycosides	Tobramycin	J01GB01	21	32	53	0.603774
Staphylococcus haemolyticus	2013	Antimycobacterials	Rifampicin	J04AB02	51	2	53	0.0377358
Staphylococcus haemolyticus	2013	Beta-lactams/penicillins	Benzylpenicillin	J01CE01	11	41	52	0.788462
Staphylococcus haemolyticus	2013	Beta-lactams/penicillins	Cloxacillin	J01CF02	16	37	53	0.698113
Staphylococcus haemolyticus	2013	Beta-lactams/penicillins	Oxacillin	J01CF04	16	36	52	0.692308
Staphylococcus haemolyticus	2013	Cephalosporins (3rd gen.)	Ceftazidime	J01DD02	0	54	54	1
Staphylococcus haemolyticus	2013	Glycopeptides	Teicoplanin	J01XA02	46	6	52	0.115385
Staphylococcus haemolyticus	2013	Glycopeptides	Vancomycin	J01XA01	53	0	53	0
Staphylococcus haemolyticus	2013	Macrolides/lincosamides	Azithromycin	J01FA10	14	39	53	0.735849
Staphylococcus haemolyticus	2013	Macrolides/lincosamides	Clarithromycin	J01FA09	14	39	53	0.735849
Staphylococcus haemolyticus	2013	Macrolides/lincosamides	Clindamycin	J01FF01	32	17	49	0.346939
Staphylococcus haemolyticus	2013	Macrolides/lincosamides	Erythromycin	J01FA01	14	39	53	0.735849
Staphylococcus haemolyticus	2013	Other antibacterials	Fosfomycin	J01XX01	3	49	52	0.942308
Staphylococcus haemolyticus	2013	Other antibacterials	Mupirocin	R01AX06	51	2	53	0.0377358
Staphylococcus haemolyticus	2013	Other antibacterials	Nitrofurantoin	J01XE01	32	0	32	0
Staphylococcus haemolyticus	2013	Oxazolidinones	Linezolid	J01XX08	52	0	52	0
Staphylococcus haemolyticus	2013	Polymyxins	Colistin	J01XB01	0	54	54	1
Staphylococcus haemolyticus	2013	Quinolones	Ciprofloxacin	J01MA02	17	36	53	0.679245
Staphylococcus haemolyticus	2013	Quinolones	Moxifloxacin	J01MA14	10	23	33	0.69697
Staphylococcus haemolyticus	2013	Tetracyclines	Doxycycline	J01AA02	17	32	49	0.653061
Staphylococcus haemolyticus	2013	Tetracyclines	Tetracycline	J01AA07	18	33	51	0.647059
Staphylococcus haemolyticus	2013	Trimethoprims	Trimethoprim	J01EA01	0	33	33	1
Staphylococcus haemolyticus	2013	Trimethoprims	Trimethoprim/sulfamethoxazole	J01EE01	19	33	52	0.634615
Staphylococcus haemolyticus	2014	Aminoglycosides	Amikacin	J01GB06	0	56	56	1
Staphylococcus haemolyticus	2014	Aminoglycosides	Gentamicin	J01GB03	36	55	91	0.604396
Staphylococcus haemolyticus	2014	Aminoglycosides	Kanamycin	J01GB04	12	57	69	0.826087
Staphylococcus haemolyticus	2014	Aminoglycosides	Tobramycin	J01GB01	35	56	91	0.615385
Staphylococcus haemolyticus	2014	Amphenicols	Chloramphenicol	J01BA01	58	4	62	0.0645161
Staphylococcus haemolyticus	2014	Antimycobacterials	Rifampicin	J04AB02	82	8	90	0.0888889
Staphylococcus haemolyticus	2014	Beta-lactams/penicillins	Amoxicillin	J01CA04	3	40	43	0.930233
Staphylococcus haemolyticus	2014	Beta-lactams/penicillins	Amoxicillin/clavulanic acid	J01CR02	14	40	54	0.740741
Staphylococcus haemolyticus	2014	Beta-lactams/penicillins	Ampicillin	J01CA01	3	40	43	0.930233
Staphylococcus haemolyticus	2014	Beta-lactams/penicillins	Benzylpenicillin	J01CE01	16	73	89	0.820225
Staphylococcus haemolyticus	2014	Beta-lactams/penicillins	Cloxacillin	J01CF02	27	64	91	0.703297
Staphylococcus haemolyticus	2014	Beta-lactams/penicillins	Oxacillin	J01CF04	25	64	89	0.719101
Staphylococcus haemolyticus	2014	Carbapenems	Imipenem	J01DH51	8	24	32	0.75
Staphylococcus haemolyticus	2014	Carbapenems	Meropenem	J01DH02	8	24	32	0.75
Staphylococcus haemolyticus	2014	Cephalosporins (1st gen.)	Cefazolin	J01DB04	8	24	32	0.75
Staphylococcus haemolyticus	2014	Cephalosporins (2nd gen.)	Cefoxitin	J01DC01	8	24	32	0.75
Staphylococcus haemolyticus	2014	Cephalosporins (2nd gen.)	Cefuroxime	J01DC02	20	40	60	0.666667
Staphylococcus haemolyticus	2014	Cephalosporins (3rd gen.)	Cefotaxime	J01DD01	8	24	32	0.75
Staphylococcus haemolyticus	2014	Cephalosporins (3rd gen.)	Ceftazidime	J01DD02	0	95	95	1
Staphylococcus haemolyticus	2014	Cephalosporins (3rd gen.)	Ceftriaxone	J01DD04	8	24	32	0.75
Staphylococcus haemolyticus	2014	Cephalosporins (4th gen.)	Cefepime	J01DE01	8	24	32	0.75
Staphylococcus haemolyticus	2014	Glycopeptides	Teicoplanin	J01XA02	76	13	89	0.146067
Staphylococcus haemolyticus	2014	Glycopeptides	Vancomycin	J01XA01	90	0	90	0
Staphylococcus haemolyticus	2014	Macrolides/lincosamides	Azithromycin	J01FA10	17	74	91	0.813187
Staphylococcus haemolyticus	2014	Macrolides/lincosamides	Clarithromycin	J01FA09	17	74	91	0.813187
Staphylococcus haemolyticus	2014	Macrolides/lincosamides	Clindamycin	J01FF01	45	44	89	0.494382
Staphylococcus haemolyticus	2014	Macrolides/lincosamides	Erythromycin	J01FA01	17	74	91	0.813187
Staphylococcus haemolyticus	2014	Other antibacterials	Fosfomycin	J01XX01	5	83	88	0.943182
Staphylococcus haemolyticus	2014	Other antibacterials	Mupirocin	R01AX06	86	5	91	0.0549451
Staphylococcus haemolyticus	2014	Oxazolidinones	Linezolid	J01XX08	88	1	89	0.011236
Staphylococcus haemolyticus	2014	Polymyxins	Colistin	J01XB01	0	95	95	1
Staphylococcus haemolyticus	2014	Quinolones	Ciprofloxacin	J01MA02	31	60	91	0.659341
Staphylococcus haemolyticus	2014	Tetracyclines	Doxycycline	J01AA02	23	31	54	0.574074
Staphylococcus haemolyticus	2014	Tetracyclines	Tetracycline	J01AA07	26	33	59	0.559322
Staphylococcus haemolyticus	2014	Trimethoprims	Trimethoprim	J01EA01	8	52	60	0.866667
Staphylococcus haemolyticus	2014	Trimethoprims	Trimethoprim/sulfamethoxazole	J01EE01	42	49	91	0.538462
Staphylococcus haemolyticus	2015	Aminoglycosides	Amikacin	J01GB06	0	48	48	1
Staphylococcus haemolyticus	2015	Aminoglycosides	Gentamicin	J01GB03	33	47	80	0.5875
Staphylococcus haemolyticus	2015	Aminoglycosides	Kanamycin	J01GB04	10	49	59	0.830508
Staphylococcus haemolyticus	2015	Aminoglycosides	Tobramycin	J01GB01	32	48	80	0.6
Staphylococcus haemolyticus	2015	Amphenicols	Chloramphenicol	J01BA01	55	3	58	0.0517241
Staphylococcus haemolyticus	2015	Antimycobacterials	Rifampicin	J04AB02	77	3	80	0.0375
Staphylococcus haemolyticus	2015	Beta-lactams/penicillins	Amoxicillin	J01CA04	3	42	45	0.933333
Staphylococcus haemolyticus	2015	Beta-lactams/penicillins	Amoxicillin/clavulanic acid	J01CR02	14	42	56	0.75
Staphylococcus haemolyticus	2015	Beta-lactams/penicillins	Ampicillin	J01CA01	3	42	45	0.933333
Staphylococcus haemolyticus	2015	Beta-lactams/penicillins	Benzylpenicillin	J01CE01	12	68	80	0.85
Staphylococcus haemolyticus	2015	Beta-lactams/penicillins	Cloxacillin	J01CF02	26	55	81	0.679012
Staphylococcus haemolyticus	2015	Beta-lactams/penicillins	Oxacillin	J01CF04	24	55	79	0.696203
Staphylococcus haemolyticus	2015	Beta-lactams/penicillins	Piperacillin/tazobactam	J01CR05	0	34	34	1
Staphylococcus haemolyticus	2015	Carbapenems	Imipenem	J01DH51	6	34	40	0.85
Staphylococcus haemolyticus	2015	Carbapenems	Meropenem	J01DH02	6	34	40	0.85
Staphylococcus haemolyticus	2015	Cephalosporins (1st gen.)	Cefazolin	J01DB04	6	34	40	0.85
Staphylococcus haemolyticus	2015	Cephalosporins (2nd gen.)	Cefoxitin	J01DC01	6	34	40	0.85
Staphylococcus haemolyticus	2015	Cephalosporins (2nd gen.)	Cefuroxime	J01DC02	19	42	61	0.688525
Staphylococcus haemolyticus	2015	Cephalosporins (3rd gen.)	Cefotaxime	J01DD01	6	34	40	0.85
Staphylococcus haemolyticus	2015	Cephalosporins (3rd gen.)	Ceftazidime	J01DD02	0	88	88	1
Staphylococcus haemolyticus	2015	Cephalosporins (3rd gen.)	Ceftriaxone	J01DD04	6	34	40	0.85
Staphylococcus haemolyticus	2015	Cephalosporins (4th gen.)	Cefepime	J01DE01	6	34	40	0.85
Staphylococcus haemolyticus	2015	Glycopeptides	Teicoplanin	J01XA02	76	3	79	0.0379747
Staphylococcus haemolyticus	2015	Glycopeptides	Vancomycin	J01XA01	79	0	79	0
Staphylococcus haemolyticus	2015	Macrolides/lincosamides	Azithromycin	J01FA10	19	61	80	0.7625
Staphylococcus haemolyticus	2015	Macrolides/lincosamides	Clarithromycin	J01FA09	19	61	80	0.7625
Staphylococcus haemolyticus	2015	Macrolides/lincosamides	Clindamycin	J01FF01	57	22	79	0.278481
Staphylococcus haemolyticus	2015	Macrolides/lincosamides	Erythromycin	J01FA01	19	61	80	0.7625
Staphylococcus haemolyticus	2015	Other antibacterials	Fosfomycin	J01XX01	1	78	79	0.987342
Staphylococcus haemolyticus	2015	Other antibacterials	Mupirocin	R01AX06	75	4	79	0.0506329
Staphylococcus haemolyticus	2015	Oxazolidinones	Linezolid	J01XX08	79	0	79	0
Staphylococcus haemolyticus	2015	Polymyxins	Colistin	J01XB01	0	88	88	1
Staphylococcus haemolyticus	2015	Quinolones	Ciprofloxacin	J01MA02	27	53	80	0.6625
Staphylococcus haemolyticus	2015	Tetracyclines	Tetracycline	J01AA07	20	21	41	0.512195
Staphylococcus haemolyticus	2015	Trimethoprims	Trimethoprim	J01EA01	5	51	56	0.910714
Staphylococcus haemolyticus	2015	Trimethoprims	Trimethoprim/sulfamethoxazole	J01EE01	30	50	80	0.625
Staphylococcus haemolyticus	2016	Aminoglycosides	Amikacin	J01GB06	0	49	49	1
Staphylococcus haemolyticus	2016	Aminoglycosides	Gentamicin	J01GB03	31	49	80	0.6125
Staphylococcus haemolyticus	2016	Aminoglycosides	Kanamycin	J01GB04	5	50	55	0.909091
Staphylococcus haemolyticus	2016	Aminoglycosides	Tobramycin	J01GB01	31	49	80	0.6125
Staphylococcus haemolyticus	2016	Amphenicols	Chloramphenicol	J01BA01	75	4	79	0.0506329
Staphylococcus haemolyticus	2016	Antimycobacterials	Rifampicin	J04AB02	78	2	80	0.025
Staphylococcus haemolyticus	2016	Beta-lactams/penicillins	Amoxicillin	J01CA04	5	42	47	0.893617
Staphylococcus haemolyticus	2016	Beta-lactams/penicillins	Amoxicillin/clavulanic acid	J01CR02	12	42	54	0.777778
Staphylococcus haemolyticus	2016	Beta-lactams/penicillins	Ampicillin	J01CA01	5	42	47	0.893617
Staphylococcus haemolyticus	2016	Beta-lactams/penicillins	Benzylpenicillin	J01CE01	8	72	80	0.9
Staphylococcus haemolyticus	2016	Beta-lactams/penicillins	Cloxacillin	J01CF02	22	58	80	0.725
Staphylococcus haemolyticus	2016	Beta-lactams/penicillins	Oxacillin	J01CF04	22	58	80	0.725
Staphylococcus haemolyticus	2016	Beta-lactams/penicillins	Piperacillin/tazobactam	J01CR05	0	30	30	1
Staphylococcus haemolyticus	2016	Carbapenems	Imipenem	J01DH51	7	30	37	0.810811
Staphylococcus haemolyticus	2016	Carbapenems	Meropenem	J01DH02	7	30	37	0.810811
Staphylococcus haemolyticus	2016	Cephalosporins (1st gen.)	Cefazolin	J01DB04	7	30	37	0.810811
Staphylococcus haemolyticus	2016	Cephalosporins (2nd gen.)	Cefoxitin	J01DC01	7	30	37	0.810811
Staphylococcus haemolyticus	2016	Cephalosporins (2nd gen.)	Cefuroxime	J01DC02	17	42	59	0.711864
Staphylococcus haemolyticus	2016	Cephalosporins (3rd gen.)	Cefotaxime	J01DD01	7	30	37	0.810811
Staphylococcus haemolyticus	2016	Cephalosporins (3rd gen.)	Ceftazidime	J01DD02	0	90	90	1
Staphylococcus haemolyticus	2016	Cephalosporins (3rd gen.)	Ceftriaxone	J01DD04	7	30	37	0.810811
Staphylococcus haemolyticus	2016	Cephalosporins (4th gen.)	Cefepime	J01DE01	7	30	37	0.810811
Staphylococcus haemolyticus	2016	Glycopeptides	Teicoplanin	J01XA02	64	8	72	0.111111
Staphylococcus haemolyticus	2016	Glycopeptides	Vancomycin	J01XA01	79	0	79	0
Staphylococcus haemolyticus	2016	Macrolides/lincosamides	Azithromycin	J01FA10	23	57	80	0.7125
Staphylococcus haemolyticus	2016	Macrolides/lincosamides	Clarithromycin	J01FA09	23	57	80	0.7125
Staphylococcus haemolyticus	2016	Macrolides/lincosamides	Clindamycin	J01FF01	40	40	80	0.5
Staphylococcus haemolyticus	2016	Macrolides/lincosamides	Erythromycin	J01FA01	23	57	80	0.7125
Staphylococcus haemolyticus	2016	Other antibacterials	Fosfomycin	J01XX01	4	74	78	0.948718
Staphylococcus haemolyticus	2016	Other antibacterials	Mupirocin	R01AX06	80	0	80	0
Staphylococcus haemolyticus	2016	Oxazolidinones	Linezolid	J01XX08	80	0	80	0
Staphylococcus haemolyticus	2016	Polymyxins	Colistin	J01XB01	0	90	90	1
Staphylococcus haemolyticus	2016	Quinolones	Ciprofloxacin	J01MA02	28	52	80	0.65
Staphylococcus haemolyticus	2016	Tetracyclines	Doxycycline	J01AA02	20	11	31	0.354839
Staphylococcus haemolyticus	2016	Tetracyclines	Tetracycline	J01AA07	27	17	44	0.386364
Staphylococcus haemolyticus	2016	Trimethoprims	Trimethoprim	J01EA01	6	50	56	0.892857
Staphylococcus haemolyticus	2016	Trimethoprims	Trimethoprim/sulfamethoxazole	J01EE01	31	49	80	0.6125
Staphylococcus haemolyticus	2017	Aminoglycosides	Amikacin	J01GB06	0	48	48	1
Staphylococcus haemolyticus	2017	Aminoglycosides	Gentamicin	J01GB03	30	48	78	0.615385
Staphylococcus haemolyticus	2017	Aminoglycosides	Kanamycin	J01GB04	9	48	57	0.842105
Staphylococcus haemolyticus	2017	Aminoglycosides	Tobramycin	J01GB01	30	48	78	0.615385
Staphylococcus haemolyticus	2017	Amphenicols	Chloramphenicol	J01BA01	75	3	78	0.0384615
Staphylococcus haemolyticus	2017	Antimycobacterials	Rifampicin	J04AB02	73	5	78	0.0641026
Staphylococcus haemolyticus	2017	Beta-lactams/penicillins	Amoxicillin	J01CA04	7	42	49	0.857143
Staphylococcus haemolyticus	2017	Beta-lactams/penicillins	Amoxicillin/clavulanic acid	J01CR02	11	42	53	0.792453
Staphylococcus haemolyticus	2017	Beta-lactams/penicillins	Ampicillin	J01CA01	7	42	49	0.857143
Staphylococcus haemolyticus	2017	Beta-lactams/penicillins	Benzylpenicillin	J01CE01	10	68	78	0.871795
Staphylococcus haemolyticus	2017	Beta-lactams/penicillins	Cloxacillin	J01CF02	23	55	78	0.705128
Staphylococcus haemolyticus	2017	Beta-lactams/penicillins	Oxacillin	J01CF04	23	55	78	0.705128
Staphylococcus haemolyticus	2017	Beta-lactams/penicillins	Piperacillin/tazobactam	J01CR05	0	30	30	1
Staphylococcus haemolyticus	2017	Carbapenems	Imipenem	J01DH51	10	30	40	0.75
Staphylococcus haemolyticus	2017	Carbapenems	Meropenem	J01DH02	10	30	40	0.75
Staphylococcus haemolyticus	2017	Cephalosporins (1st gen.)	Cefazolin	J01DB04	10	30	40	0.75
Staphylococcus haemolyticus	2017	Cephalosporins (2nd gen.)	Cefoxitin	J01DC01	10	30	40	0.75
Staphylococcus haemolyticus	2017	Cephalosporins (2nd gen.)	Cefuroxime	J01DC02	19	42	61	0.688525
Staphylococcus haemolyticus	2017	Cephalosporins (3rd gen.)	Cefotaxime	J01DD01	10	30	40	0.75
Staphylococcus haemolyticus	2017	Cephalosporins (3rd gen.)	Ceftazidime	J01DD02	0	83	83	1
Staphylococcus haemolyticus	2017	Cephalosporins (3rd gen.)	Ceftriaxone	J01DD04	10	30	40	0.75
Staphylococcus haemolyticus	2017	Cephalosporins (4th gen.)	Cefepime	J01DE01	10	30	40	0.75
Staphylococcus haemolyticus	2017	Glycopeptides	Teicoplanin	J01XA02	49	6	55	0.109091
Staphylococcus haemolyticus	2017	Glycopeptides	Vancomycin	J01XA01	78	0	78	0
Staphylococcus haemolyticus	2017	Macrolides/lincosamides	Azithromycin	J01FA10	17	61	78	0.782051
Staphylococcus haemolyticus	2017	Macrolides/lincosamides	Clarithromycin	J01FA09	17	61	78	0.782051
Staphylococcus haemolyticus	2017	Macrolides/lincosamides	Clindamycin	J01FF01	39	39	78	0.5
Staphylococcus haemolyticus	2017	Macrolides/lincosamides	Erythromycin	J01FA01	17	61	78	0.782051
Staphylococcus haemolyticus	2017	Other antibacterials	Fosfomycin	J01XX01	2	74	76	0.973684
Staphylococcus haemolyticus	2017	Other antibacterials	Mupirocin	R01AX06	77	1	78	0.0128205
Staphylococcus haemolyticus	2017	Oxazolidinones	Linezolid	J01XX08	78	0	78	0
Staphylococcus haemolyticus	2017	Polymyxins	Colistin	J01XB01	0	83	83	1
Staphylococcus haemolyticus	2017	Quinolones	Ciprofloxacin	J01MA02	32	46	78	0.589744
Staphylococcus haemolyticus	2017	Tetracyclines	Tetracycline	J01AA07	18	22	40	0.55
Staphylococcus haemolyticus	2017	Trimethoprims	Trimethoprim	J01EA01	7	45	52	0.865385
Staphylococcus haemolyticus	2017	Trimethoprims	Trimethoprim/sulfamethoxazole	J01EE01	37	41	78	0.525641
Staphylococcus haemolyticus	2018	Aminoglycosides	Amikacin	J01GB06	0	57	57	1
Staphylococcus haemolyticus	2018	Aminoglycosides	Gentamicin	J01GB03	32	57	89	0.640449
Staphylococcus haemolyticus	2018	Aminoglycosides	Kanamycin	J01GB04	4	57	61	0.934426
Staphylococcus haemolyticus	2018	Aminoglycosides	Tobramycin	J01GB01	32	57	89	0.640449
Staphylococcus haemolyticus	2018	Amphenicols	Chloramphenicol	J01BA01	47	1	48	0.0208333
Staphylococcus haemolyticus	2018	Antimycobacterials	Rifampicin	J04AB02	85	4	89	0.0449438
Staphylococcus haemolyticus	2018	Beta-lactams/penicillins	Amoxicillin	J01CA04	1	54	55	0.981818
Staphylococcus haemolyticus	2018	Beta-lactams/penicillins	Amoxicillin/clavulanic acid	J01CR02	11	54	65	0.830769
Staphylococcus haemolyticus	2018	Beta-lactams/penicillins	Ampicillin	J01CA01	1	54	55	0.981818
Staphylococcus haemolyticus	2018	Beta-lactams/penicillins	Benzylpenicillin	J01CE01	2	79	81	0.975309
Staphylococcus haemolyticus	2018	Beta-lactams/penicillins	Cloxacillin	J01CF02	25	64	89	0.719101
Staphylococcus haemolyticus	2018	Beta-lactams/penicillins	Oxacillin	J01CF04	27	62	89	0.696629
Staphylococcus haemolyticus	2018	Beta-lactams/penicillins	Piperacillin/tazobactam	J01CR05	0	44	44	1
Staphylococcus haemolyticus	2018	Carbapenems	Imipenem	J01DH51	13	44	57	0.77193
Staphylococcus haemolyticus	2018	Carbapenems	Meropenem	J01DH02	13	44	57	0.77193
Staphylococcus haemolyticus	2018	Cephalosporins (1st gen.)	Cefazolin	J01DB04	13	44	57	0.77193
Staphylococcus haemolyticus	2018	Cephalosporins (2nd gen.)	Cefoxitin	J01DC01	13	44	57	0.77193
Staphylococcus haemolyticus	2018	Cephalosporins (2nd gen.)	Cefuroxime	J01DC02	21	54	75	0.72
Staphylococcus haemolyticus	2018	Cephalosporins (3rd gen.)	Cefotaxime	J01DD01	13	44	57	0.77193
Staphylococcus haemolyticus	2018	Cephalosporins (3rd gen.)	Ceftazidime	J01DD02	0	103	103	1
Staphylococcus haemolyticus	2018	Cephalosporins (3rd gen.)	Ceftriaxone	J01DD04	13	44	57	0.77193
Staphylococcus haemolyticus	2018	Cephalosporins (4th gen.)	Cefepime	J01DE01	13	44	57	0.77193
Staphylococcus haemolyticus	2018	Glycopeptides	Teicoplanin	J01XA02	53	29	82	0.353659
Staphylococcus haemolyticus	2018	Glycopeptides	Vancomycin	J01XA01	89	0	89	0
Staphylococcus haemolyticus	2018	Macrolides/lincosamides	Azithromycin	J01FA10	19	70	89	0.786517
Staphylococcus haemolyticus	2018	Macrolides/lincosamides	Clarithromycin	J01FA09	19	70	89	0.786517
Staphylococcus haemolyticus	2018	Macrolides/lincosamides	Clindamycin	J01FF01	41	47	88	0.534091
Staphylococcus haemolyticus	2018	Macrolides/lincosamides	Erythromycin	J01FA01	19	70	89	0.786517
Staphylococcus haemolyticus	2018	Other antibacterials	Fosfomycin	J01XX01	0	62	62	1
Staphylococcus haemolyticus	2018	Other antibacterials	Mupirocin	R01AX06	87	2	89	0.0224719
Staphylococcus haemolyticus	2018	Other antibacterials	Nitrofurantoin	J01XE01	58	0	58	0
Staphylococcus haemolyticus	2018	Oxazolidinones	Linezolid	J01XX08	89	0	89	0
Staphylococcus haemolyticus	2018	Polymyxins	Colistin	J01XB01	0	103	103	1
Staphylococcus haemolyticus	2018	Quinolones	Ciprofloxacin	J01MA02	29	60	89	0.674157
Staphylococcus haemolyticus	2018	Tetracyclines	Doxycycline	J01AA02	19	11	30	0.366667
Staphylococcus haemolyticus	2018	Tetracyclines	Tetracycline	J01AA07	21	16	37	0.432432
Staphylococcus haemolyticus	2018	Trimethoprims	Trimethoprim	J01EA01	7	53	60	0.883333
Staphylococcus haemolyticus	2018	Trimethoprims	Trimethoprim/sulfamethoxazole	J01EE01	37	52	89	0.58427
Staphylococcus haemolyticus	2019	Aminoglycosides	Amikacin	J01GB06	0	65	65	1
Staphylococcus haemolyticus	2019	Aminoglycosides	Gentamicin	J01GB03	27	65	92	0.706522
Staphylococcus haemolyticus	2019	Aminoglycosides	Kanamycin	J01GB04	0	65	65	1
Staphylococcus haemolyticus	2019	Aminoglycosides	Tobramycin	J01GB01	27	65	92	0.706522
Staphylococcus haemolyticus	2019	Amphenicols	Chloramphenicol	J01BA01	51	2	53	0.0377358
Staphylococcus haemolyticus	2019	Antimycobacterials	Rifampicin	J04AB02	88	4	92	0.0434783
Staphylococcus haemolyticus	2019	Beta-lactams/penicillins	Amoxicillin	J01CA04	0	53	53	1
Staphylococcus haemolyticus	2019	Beta-lactams/penicillins	Amoxicillin/clavulanic acid	J01CR02	8	53	61	0.868852
Staphylococcus haemolyticus	2019	Beta-lactams/penicillins	Ampicillin	J01CA01	0	53	53	1
Staphylococcus haemolyticus	2019	Beta-lactams/penicillins	Benzylpenicillin	J01CE01	0	85	85	1
Staphylococcus haemolyticus	2019	Beta-lactams/penicillins	Cloxacillin	J01CF02	19	73	92	0.793478
Staphylococcus haemolyticus	2019	Beta-lactams/penicillins	Oxacillin	J01CF04	19	73	92	0.793478
Staphylococcus haemolyticus	2019	Beta-lactams/penicillins	Piperacillin/tazobactam	J01CR05	0	35	35	1
Staphylococcus haemolyticus	2019	Carbapenems	Imipenem	J01DH51	5	35	40	0.875
Staphylococcus haemolyticus	2019	Carbapenems	Meropenem	J01DH02	5	35	40	0.875
Staphylococcus haemolyticus	2019	Cephalosporins (1st gen.)	Cefazolin	J01DB04	5	35	40	0.875
Staphylococcus haemolyticus	2019	Cephalosporins (2nd gen.)	Cefoxitin	J01DC01	5	35	40	0.875
Staphylococcus haemolyticus	2019	Cephalosporins (2nd gen.)	Cefuroxime	J01DC02	13	53	66	0.80303
Staphylococcus haemolyticus	2019	Cephalosporins (3rd gen.)	Cefotaxime	J01DD01	5	35	40	0.875
Staphylococcus haemolyticus	2019	Cephalosporins (3rd gen.)	Ceftazidime	J01DD02	0	99	99	1
Staphylococcus haemolyticus	2019	Cephalosporins (3rd gen.)	Ceftriaxone	J01DD04	5	35	40	0.875
Staphylococcus haemolyticus	2019	Cephalosporins (4th gen.)	Cefepime	J01DE01	5	35	40	0.875
Staphylococcus haemolyticus	2019	Glycopeptides	Teicoplanin	J01XA02	51	40	91	0.43956
Staphylococcus haemolyticus	2019	Glycopeptides	Vancomycin	J01XA01	92	0	92	0
Staphylococcus haemolyticus	2019	Macrolides/lincosamides	Azithromycin	J01FA10	17	75	92	0.815217
Staphylococcus haemolyticus	2019	Macrolides/lincosamides	Clarithromycin	J01FA09	17	75	92	0.815217
Staphylococcus haemolyticus	2019	Macrolides/lincosamides	Clindamycin	J01FF01	48	44	92	0.478261
Staphylococcus haemolyticus	2019	Macrolides/lincosamides	Erythromycin	J01FA01	17	75	92	0.815217
Staphylococcus haemolyticus	2019	Other antibacterials	Fosfomycin	J01XX01	1	38	39	0.974359
Staphylococcus haemolyticus	2019	Other antibacterials	Mupirocin	R01AX06	85	7	92	0.076087
Staphylococcus haemolyticus	2019	Other antibacterials	Nitrofurantoin	J01XE01	66	0	66	0
Staphylococcus haemolyticus	2019	Oxazolidinones	Linezolid	J01XX08	92	0	92	0
Staphylococcus haemolyticus	2019	Polymyxins	Colistin	J01XB01	0	99	99	1
Staphylococcus haemolyticus	2019	Quinolones	Ciprofloxacin	J01MA02	25	67	92	0.728261
Staphylococcus haemolyticus	2019	Tetracyclines	Doxycycline	J01AA02	28	12	40	0.3
Staphylococcus haemolyticus	2019	Tetracyclines	Minocycline	J01AA08	41	0	41	0
Staphylococcus haemolyticus	2019	Tetracyclines	Tetracycline	J01AA07	32	21	53	0.396226
Staphylococcus haemolyticus	2019	Trimethoprims	Trimethoprim	J01EA01	5	66	71	0.929577
Staphylococcus haemolyticus	2019	Trimethoprims	Trimethoprim/sulfamethoxazole	J01EE01	28	64	92	0.695652
Staphylococcus hominis	2013	Aminoglycosides	Amikacin	J01GB06	0	117	117	1
Staphylococcus hominis	2013	Aminoglycosides	Gentamicin	J01GB03	472	35	507	0.0690335
Staphylococcus hominis	2013	Aminoglycosides	Kanamycin	J01GB04	29	117	146	0.80137
Staphylococcus hominis	2013	Aminoglycosides	Tobramycin	J01GB01	384	117	501	0.233533
Staphylococcus hominis	2013	Amphenicols	Chloramphenicol	J01BA01	92	3	95	0.0315789
Staphylococcus hominis	2013	Antimycobacterials	Rifampicin	J04AB02	511	3	514	0.00583658
Staphylococcus hominis	2013	Beta-lactams/penicillins	Amoxicillin	J01CA04	0	83	83	1
Staphylococcus hominis	2013	Beta-lactams/penicillins	Amoxicillin/clavulanic acid	J01CR02	135	83	218	0.380734
Staphylococcus hominis	2013	Beta-lactams/penicillins	Ampicillin	J01CA01	0	83	83	1
Staphylococcus hominis	2013	Beta-lactams/penicillins	Benzylpenicillin	J01CE01	114	395	509	0.776031
Staphylococcus hominis	2013	Beta-lactams/penicillins	Cloxacillin	J01CF02	330	182	512	0.355469
Staphylococcus hominis	2013	Beta-lactams/penicillins	Oxacillin	J01CF04	289	185	474	0.390295
Staphylococcus hominis	2013	Cephalosporins (2nd gen.)	Cefuroxime	J01DC02	135	83	218	0.380734
Staphylococcus hominis	2013	Cephalosporins (3rd gen.)	Ceftazidime	J01DD02	0	539	539	1
Staphylococcus hominis	2013	Glycopeptides	Teicoplanin	J01XA02	465	34	499	0.0681363
Staphylococcus hominis	2013	Glycopeptides	Vancomycin	J01XA01	505	1	506	0.00197628
Staphylococcus hominis	2013	Macrolides/lincosamides	Azithromycin	J01FA10	271	242	513	0.471735
Staphylococcus hominis	2013	Macrolides/lincosamides	Clarithromycin	J01FA09	271	241	512	0.470703
Staphylococcus hominis	2013	Macrolides/lincosamides	Clindamycin	J01FF01	337	168	505	0.332673
Staphylococcus hominis	2013	Macrolides/lincosamides	Erythromycin	J01FA01	271	241	512	0.470703
Staphylococcus hominis	2013	Other antibacterials	Fosfomycin	J01XX01	18	480	498	0.963855
Staphylococcus hominis	2013	Other antibacterials	Mupirocin	R01AX06	483	23	506	0.0454545
Staphylococcus hominis	2013	Other antibacterials	Nitrofurantoin	J01XE01	135	8	143	0.0559441
Staphylococcus hominis	2013	Oxazolidinones	Linezolid	J01XX08	495	6	501	0.011976
Staphylococcus hominis	2013	Polymyxins	Colistin	J01XB01	0	539	539	1
Staphylococcus hominis	2013	Quinolones	Ciprofloxacin	J01MA02	402	113	515	0.219417
Staphylococcus hominis	2013	Quinolones	Moxifloxacin	J01MA14	239	42	281	0.149466
Staphylococcus hominis	2013	Tetracyclines	Doxycycline	J01AA02	250	154	404	0.381188
Staphylococcus hominis	2013	Tetracyclines	Minocycline	J01AA08	241	0	241	0
Staphylococcus hominis	2013	Tetracyclines	Tetracycline	J01AA07	284	226	510	0.443137
Staphylococcus hominis	2013	Trimethoprims	Trimethoprim	J01EA01	8	92	100	0.92
Staphylococcus hominis	2013	Trimethoprims	Trimethoprim/sulfamethoxazole	J01EE01	416	91	507	0.179487
Staphylococcus hominis	2014	Aminoglycosides	Amikacin	J01GB06	0	131	131	1
Staphylococcus hominis	2014	Aminoglycosides	Gentamicin	J01GB03	601	36	637	0.0565149
Staphylococcus hominis	2014	Aminoglycosides	Kanamycin	J01GB04	77	132	209	0.631579
Staphylococcus hominis	2014	Aminoglycosides	Tobramycin	J01GB01	500	131	631	0.207607
Staphylococcus hominis	2014	Amphenicols	Chloramphenicol	J01BA01	344	6	350	0.0171429
Staphylococcus hominis	2014	Antimycobacterials	Rifampicin	J04AB02	629	4	633	0.00631912
Staphylococcus hominis	2014	Beta-lactams/penicillins	Amoxicillin	J01CA04	16	150	166	0.903614
Staphylococcus hominis	2014	Beta-lactams/penicillins	Amoxicillin/clavulanic acid	J01CR02	182	149	331	0.450151
Staphylococcus hominis	2014	Beta-lactams/penicillins	Ampicillin	J01CA01	16	150	166	0.903614
Staphylococcus hominis	2014	Beta-lactams/penicillins	Benzylpenicillin	J01CE01	114	515	629	0.81876
Staphylococcus hominis	2014	Beta-lactams/penicillins	Cloxacillin	J01CF02	406	225	631	0.356577
Staphylococcus hominis	2014	Beta-lactams/penicillins	Oxacillin	J01CF04	366	234	600	0.39
Staphylococcus hominis	2014	Beta-lactams/penicillins	Piperacillin/tazobactam	J01CR05	0	47	47	1
Staphylococcus hominis	2014	Carbapenems	Imipenem	J01DH51	47	47	94	0.5
Staphylococcus hominis	2014	Carbapenems	Meropenem	J01DH02	47	47	94	0.5
Staphylococcus hominis	2014	Cephalosporins (1st gen.)	Cefazolin	J01DB04	47	47	94	0.5
Staphylococcus hominis	2014	Cephalosporins (2nd gen.)	Cefoxitin	J01DC01	47	47	94	0.5
Staphylococcus hominis	2014	Cephalosporins (2nd gen.)	Cefuroxime	J01DC02	222	150	372	0.403226
Staphylococcus hominis	2014	Cephalosporins (3rd gen.)	Cefotaxime	J01DD01	47	47	94	0.5
Staphylococcus hominis	2014	Cephalosporins (3rd gen.)	Ceftazidime	J01DD02	0	669	669	1
Staphylococcus hominis	2014	Cephalosporins (3rd gen.)	Ceftriaxone	J01DD04	47	47	94	0.5
Staphylococcus hominis	2014	Cephalosporins (4th gen.)	Cefepime	J01DE01	47	47	94	0.5
Staphylococcus hominis	2014	Glycopeptides	Teicoplanin	J01XA02	594	36	630	0.0571429
Staphylococcus hominis	2014	Glycopeptides	Vancomycin	J01XA01	631	0	631	0
Staphylococcus hominis	2014	Macrolides/lincosamides	Azithromycin	J01FA10	335	304	639	0.475743
Staphylococcus hominis	2014	Macrolides/lincosamides	Clarithromycin	J01FA09	335	304	639	0.475743
Staphylococcus hominis	2014	Macrolides/lincosamides	Clindamycin	J01FF01	437	199	636	0.312893
Staphylococcus hominis	2014	Macrolides/lincosamides	Erythromycin	J01FA01	335	304	639	0.475743
Staphylococcus hominis	2014	Other antibacterials	Fosfomycin	J01XX01	12	617	629	0.980922
Staphylococcus hominis	2014	Other antibacterials	Mupirocin	R01AX06	614	21	635	0.0330709
Staphylococcus hominis	2014	Oxazolidinones	Linezolid	J01XX08	629	1	630	0.0015873
Staphylococcus hominis	2014	Polymyxins	Colistin	J01XB01	0	669	669	1
Staphylococcus hominis	2014	Quinolones	Ciprofloxacin	J01MA02	534	104	638	0.163009
Staphylococcus hominis	2014	Tetracyclines	Doxycycline	J01AA02	252	151	403	0.37469
Staphylococcus hominis	2014	Tetracyclines	Minocycline	J01AA08	249	0	249	0
Staphylococcus hominis	2014	Tetracyclines	Tetracycline	J01AA07	298	250	548	0.456204
Staphylococcus hominis	2014	Trimethoprims	Trimethoprim	J01EA01	162	205	367	0.558583
Staphylococcus hominis	2014	Trimethoprims	Trimethoprim/sulfamethoxazole	J01EE01	478	159	637	0.249608
Staphylococcus hominis	2015	Aminoglycosides	Amikacin	J01GB06	0	114	114	1
Staphylococcus hominis	2015	Aminoglycosides	Gentamicin	J01GB03	563	39	602	0.0647841
Staphylococcus hominis	2015	Aminoglycosides	Kanamycin	J01GB04	90	114	204	0.558824
Staphylococcus hominis	2015	Aminoglycosides	Tobramycin	J01GB01	479	114	593	0.192243
Staphylococcus hominis	2015	Amphenicols	Chloramphenicol	J01BA01	337	12	349	0.034384
Staphylococcus hominis	2015	Antimycobacterials	Rifampicin	J04AB02	597	2	599	0.0033389
Staphylococcus hominis	2015	Beta-lactams/penicillins	Amoxicillin	J01CA04	17	144	161	0.89441
Staphylococcus hominis	2015	Beta-lactams/penicillins	Amoxicillin/clavulanic acid	J01CR02	178	144	322	0.447205
Staphylococcus hominis	2015	Beta-lactams/penicillins	Ampicillin	J01CA01	17	144	161	0.89441
Staphylococcus hominis	2015	Beta-lactams/penicillins	Benzylpenicillin	J01CE01	80	517	597	0.865997
Staphylococcus hominis	2015	Beta-lactams/penicillins	Cloxacillin	J01CF02	386	205	591	0.34687
Staphylococcus hominis	2015	Beta-lactams/penicillins	Oxacillin	J01CF04	346	216	562	0.384342
Staphylococcus hominis	2015	Beta-lactams/penicillins	Piperacillin/tazobactam	J01CR05	0	76	76	1
Staphylococcus hominis	2015	Carbapenems	Imipenem	J01DH51	71	76	147	0.517007
Staphylococcus hominis	2015	Carbapenems	Meropenem	J01DH02	71	76	147	0.517007
Staphylococcus hominis	2015	Cephalosporins (1st gen.)	Cefazolin	J01DB04	71	76	147	0.517007
Staphylococcus hominis	2015	Cephalosporins (2nd gen.)	Cefoxitin	J01DC01	71	76	147	0.517007
Staphylococcus hominis	2015	Cephalosporins (2nd gen.)	Cefuroxime	J01DC02	232	144	376	0.382979
Staphylococcus hominis	2015	Cephalosporins (3rd gen.)	Cefotaxime	J01DD01	71	76	147	0.517007
Staphylococcus hominis	2015	Cephalosporins (3rd gen.)	Ceftazidime	J01DD02	0	636	636	1
Staphylococcus hominis	2015	Cephalosporins (3rd gen.)	Ceftriaxone	J01DD04	71	76	147	0.517007
Staphylococcus hominis	2015	Cephalosporins (4th gen.)	Cefepime	J01DE01	71	76	147	0.517007
Staphylococcus hominis	2015	Glycopeptides	Teicoplanin	J01XA02	567	24	591	0.0406091
Staphylococcus hominis	2015	Glycopeptides	Vancomycin	J01XA01	593	0	593	0
Staphylococcus hominis	2015	Macrolides/lincosamides	Azithromycin	J01FA10	333	269	602	0.446844
Staphylococcus hominis	2015	Macrolides/lincosamides	Clarithromycin	J01FA09	333	269	602	0.446844
Staphylococcus hominis	2015	Macrolides/lincosamides	Clindamycin	J01FF01	429	172	601	0.28619
Staphylococcus hominis	2015	Macrolides/lincosamides	Erythromycin	J01FA01	333	269	602	0.446844
Staphylococcus hominis	2015	Other antibacterials	Fosfomycin	J01XX01	15	575	590	0.974576
Staphylococcus hominis	2015	Other antibacterials	Mupirocin	R01AX06	557	38	595	0.0638655
Staphylococcus hominis	2015	Oxazolidinones	Linezolid	J01XX08	588	4	592	0.00675676
Staphylococcus hominis	2015	Polymyxins	Colistin	J01XB01	0	636	636	1
Staphylococcus hominis	2015	Quinolones	Ciprofloxacin	J01MA02	499	103	602	0.171096
Staphylococcus hominis	2015	Quinolones	Moxifloxacin	J01MA14	60	0	60	0
Staphylococcus hominis	2015	Tetracyclines	Doxycycline	J01AA02	218	120	338	0.35503
Staphylococcus hominis	2015	Tetracyclines	Minocycline	J01AA08	218	0	218	0
Staphylococcus hominis	2015	Tetracyclines	Tetracycline	J01AA07	266	205	471	0.435244
Staphylococcus hominis	2015	Trimethoprims	Trimethoprim	J01EA01	150	181	331	0.546828
Staphylococcus hominis	2015	Trimethoprims	Trimethoprim/sulfamethoxazole	J01EE01	463	139	602	0.230897
Staphylococcus hominis	2016	Aminoglycosides	Amikacin	J01GB06	0	124	124	1
Staphylococcus hominis	2016	Aminoglycosides	Gentamicin	J01GB03	618	55	673	0.0817236
Staphylococcus hominis	2016	Aminoglycosides	Kanamycin	J01GB04	99	126	225	0.56
Staphylococcus hominis	2016	Aminoglycosides	Tobramycin	J01GB01	545	124	669	0.185351
Staphylococcus hominis	2016	Amphenicols	Chloramphenicol	J01BA01	639	17	656	0.0259146
Staphylococcus hominis	2016	Antimycobacterials	Rifampicin	J04AB02	667	5	672	0.00744048
Staphylococcus hominis	2016	Beta-lactams/penicillins	Amoxicillin	J01CA04	21	173	194	0.891753
Staphylococcus hominis	2016	Beta-lactams/penicillins	Amoxicillin/clavulanic acid	J01CR02	177	173	350	0.494286
Staphylococcus hominis	2016	Beta-lactams/penicillins	Ampicillin	J01CA01	21	173	194	0.891753
Staphylococcus hominis	2016	Beta-lactams/penicillins	Benzylpenicillin	J01CE01	81	588	669	0.878924
Staphylococcus hominis	2016	Beta-lactams/penicillins	Cloxacillin	J01CF02	409	261	670	0.389552
Staphylococcus hominis	2016	Beta-lactams/penicillins	Oxacillin	J01CF04	398	259	657	0.394216
Staphylococcus hominis	2016	Beta-lactams/penicillins	Piperacillin/tazobactam	J01CR05	0	89	89	1
Staphylococcus hominis	2016	Carbapenems	Imipenem	J01DH51	64	89	153	0.581699
Staphylococcus hominis	2016	Carbapenems	Meropenem	J01DH02	64	89	153	0.581699
Staphylococcus hominis	2016	Cephalosporins (1st gen.)	Cefazolin	J01DB04	64	89	153	0.581699
Staphylococcus hominis	2016	Cephalosporins (2nd gen.)	Cefoxitin	J01DC01	64	89	153	0.581699
Staphylococcus hominis	2016	Cephalosporins (2nd gen.)	Cefuroxime	J01DC02	227	172	399	0.431078
Staphylococcus hominis	2016	Cephalosporins (3rd gen.)	Cefotaxime	J01DD01	64	89	153	0.581699
Staphylococcus hominis	2016	Cephalosporins (3rd gen.)	Ceftazidime	J01DD02	0	751	751	1
Staphylococcus hominis	2016	Cephalosporins (3rd gen.)	Ceftriaxone	J01DD04	64	89	153	0.581699
Staphylococcus hominis	2016	Cephalosporins (4th gen.)	Cefepime	J01DE01	64	89	153	0.581699
Staphylococcus hominis	2016	Glycopeptides	Teicoplanin	J01XA02	623	43	666	0.0645646
Staphylococcus hominis	2016	Glycopeptides	Vancomycin	J01XA01	670	0	670	0
Staphylococcus hominis	2016	Macrolides/lincosamides	Azithromycin	J01FA10	337	336	673	0.499257
Staphylococcus hominis	2016	Macrolides/lincosamides	Clarithromycin	J01FA09	337	336	673	0.499257
Staphylococcus hominis	2016	Macrolides/lincosamides	Clindamycin	J01FF01	464	208	672	0.309524
Staphylococcus hominis	2016	Macrolides/lincosamides	Erythromycin	J01FA01	337	336	673	0.499257
Staphylococcus hominis	2016	Other antibacterials	Fosfomycin	J01XX01	19	647	666	0.971471
Staphylococcus hominis	2016	Other antibacterials	Mupirocin	R01AX06	638	32	670	0.0477612
Staphylococcus hominis	2016	Oxazolidinones	Linezolid	J01XX08	665	1	666	0.0015015
Staphylococcus hominis	2016	Polymyxins	Colistin	J01XB01	0	751	751	1
Staphylococcus hominis	2016	Quinolones	Ciprofloxacin	J01MA02	538	134	672	0.199405
Staphylococcus hominis	2016	Quinolones	Moxifloxacin	J01MA14	214	0	214	0
Staphylococcus hominis	2016	Tetracyclines	Doxycycline	J01AA02	251	145	396	0.366162
Staphylococcus hominis	2016	Tetracyclines	Minocycline	J01AA08	251	0	251	0
Staphylococcus hominis	2016	Tetracyclines	Tetracycline	J01AA07	306	233	539	0.432282
Staphylococcus hominis	2016	Trimethoprims	Trimethoprim	J01EA01	188	219	407	0.538084
Staphylococcus hominis	2016	Trimethoprims	Trimethoprim/sulfamethoxazole	J01EE01	504	170	674	0.252226
Staphylococcus hominis	2017	Aminoglycosides	Amikacin	J01GB06	0	127	127	1
Staphylococcus hominis	2017	Aminoglycosides	Gentamicin	J01GB03	615	61	676	0.0902367
Staphylococcus hominis	2017	Aminoglycosides	Kanamycin	J01GB04	81	127	208	0.610577
Staphylococcus hominis	2017	Aminoglycosides	Tobramycin	J01GB01	544	127	671	0.18927
Staphylococcus hominis	2017	Amphenicols	Chloramphenicol	J01BA01	652	18	670	0.0268657
Staphylococcus hominis	2017	Antimycobacterials	Rifampicin	J04AB02	673	2	675	0.00296296
Staphylococcus hominis	2017	Beta-lactams/penicillins	Amoxicillin	J01CA04	17	175	192	0.911458
Staphylococcus hominis	2017	Beta-lactams/penicillins	Amoxicillin/clavulanic acid	J01CR02	195	175	370	0.472973
Staphylococcus hominis	2017	Beta-lactams/penicillins	Ampicillin	J01CA01	17	175	192	0.911458
Staphylococcus hominis	2017	Beta-lactams/penicillins	Benzylpenicillin	J01CE01	82	570	652	0.874233
Staphylococcus hominis	2017	Beta-lactams/penicillins	Cloxacillin	J01CF02	423	253	676	0.37426
Staphylococcus hominis	2017	Beta-lactams/penicillins	Oxacillin	J01CF04	417	249	666	0.373874
Staphylococcus hominis	2017	Beta-lactams/penicillins	Piperacillin/tazobactam	J01CR05	0	86	86	1
Staphylococcus hominis	2017	Carbapenems	Imipenem	J01DH51	71	86	157	0.547771
Staphylococcus hominis	2017	Carbapenems	Meropenem	J01DH02	71	86	157	0.547771
Staphylococcus hominis	2017	Cephalosporins (1st gen.)	Cefazolin	J01DB04	71	86	157	0.547771
Staphylococcus hominis	2017	Cephalosporins (2nd gen.)	Cefoxitin	J01DC01	71	86	157	0.547771
Staphylococcus hominis	2017	Cephalosporins (2nd gen.)	Cefuroxime	J01DC02	237	174	411	0.423358
Staphylococcus hominis	2017	Cephalosporins (3rd gen.)	Cefotaxime	J01DD01	71	86	157	0.547771
Staphylococcus hominis	2017	Cephalosporins (3rd gen.)	Ceftazidime	J01DD02	0	767	767	1
Staphylococcus hominis	2017	Cephalosporins (3rd gen.)	Ceftriaxone	J01DD04	71	86	157	0.547771
Staphylococcus hominis	2017	Cephalosporins (4th gen.)	Cefepime	J01DE01	71	86	157	0.547771
Staphylococcus hominis	2017	Glycopeptides	Teicoplanin	J01XA02	602	35	637	0.0549451
Staphylococcus hominis	2017	Glycopeptides	Vancomycin	J01XA01	672	0	672	0
Staphylococcus hominis	2017	Macrolides/lincosamides	Azithromycin	J01FA10	377	301	678	0.443953
Staphylococcus hominis	2017	Macrolides/lincosamides	Clarithromycin	J01FA09	377	301	678	0.443953
Staphylococcus hominis	2017	Macrolides/lincosamides	Clindamycin	J01FF01	480	196	676	0.289941
Staphylococcus hominis	2017	Macrolides/lincosamides	Erythromycin	J01FA01	377	301	678	0.443953
Staphylococcus hominis	2017	Other antibacterials	Fosfomycin	J01XX01	11	619	630	0.98254
Staphylococcus hominis	2017	Other antibacterials	Mupirocin	R01AX06	632	43	675	0.0637037
Staphylococcus hominis	2017	Other antibacterials	Nitrofurantoin	J01XE01	42	0	42	0
Staphylococcus hominis	2017	Oxazolidinones	Linezolid	J01XX08	667	2	669	0.00298954
Staphylococcus hominis	2017	Polymyxins	Colistin	J01XB01	0	767	767	1
Staphylococcus hominis	2017	Quinolones	Ciprofloxacin	J01MA02	538	138	676	0.204142
Staphylococcus hominis	2017	Quinolones	Moxifloxacin	J01MA14	234	2	236	0.00847458
Staphylococcus hominis	2017	Tetracyclines	Doxycycline	J01AA02	268	143	411	0.347932
Staphylococcus hominis	2017	Tetracyclines	Minocycline	J01AA08	274	0	274	0
Staphylococcus hominis	2017	Tetracyclines	Tetracycline	J01AA07	338	220	558	0.394265
Staphylococcus hominis	2017	Trimethoprims	Trimethoprim	J01EA01	190	213	403	0.528536
Staphylococcus hominis	2017	Trimethoprims	Trimethoprim/sulfamethoxazole	J01EE01	511	167	678	0.246313
Staphylococcus hominis	2018	Aminoglycosides	Amikacin	J01GB06	0	104	104	1
Staphylococcus hominis	2018	Aminoglycosides	Gentamicin	J01GB03	680	50	730	0.0684932
Staphylococcus hominis	2018	Aminoglycosides	Kanamycin	J01GB04	27	104	131	0.793893
Staphylococcus hominis	2018	Aminoglycosides	Tobramycin	J01GB01	625	104	729	0.142661
Staphylococcus hominis	2018	Amphenicols	Chloramphenicol	J01BA01	607	19	626	0.0303514
Staphylococcus hominis	2018	Antimycobacterials	Rifampicin	J04AB02	724	5	729	0.00685871
Staphylococcus hominis	2018	Beta-lactams/penicillins	Amoxicillin	J01CA04	10	171	181	0.944751
Staphylococcus hominis	2018	Beta-lactams/penicillins	Amoxicillin/clavulanic acid	J01CR02	188	171	359	0.476323
Staphylococcus hominis	2018	Beta-lactams/penicillins	Ampicillin	J01CA01	10	171	181	0.944751
Staphylococcus hominis	2018	Beta-lactams/penicillins	Benzylpenicillin	J01CE01	20	586	606	0.966997
Staphylococcus hominis	2018	Beta-lactams/penicillins	Cloxacillin	J01CF02	438	292	730	0.4
Staphylococcus hominis	2018	Beta-lactams/penicillins	Oxacillin	J01CF04	432	277	709	0.390691
Staphylococcus hominis	2018	Beta-lactams/penicillins	Piperacillin/tazobactam	J01CR05	0	101	101	1
Staphylococcus hominis	2018	Carbapenems	Imipenem	J01DH51	71	101	172	0.587209
Staphylococcus hominis	2018	Carbapenems	Meropenem	J01DH02	71	101	172	0.587209
Staphylococcus hominis	2018	Cephalosporins (1st gen.)	Cefazolin	J01DB04	71	101	172	0.587209
Staphylococcus hominis	2018	Cephalosporins (2nd gen.)	Cefoxitin	J01DC01	71	101	172	0.587209
Staphylococcus hominis	2018	Cephalosporins (2nd gen.)	Cefuroxime	J01DC02	237	171	408	0.419118
Staphylococcus hominis	2018	Cephalosporins (3rd gen.)	Cefotaxime	J01DD01	71	101	172	0.587209
Staphylococcus hominis	2018	Cephalosporins (3rd gen.)	Ceftazidime	J01DD02	0	823	823	1
Staphylococcus hominis	2018	Cephalosporins (3rd gen.)	Ceftriaxone	J01DD04	71	101	172	0.587209
Staphylococcus hominis	2018	Cephalosporins (4th gen.)	Cefepime	J01DE01	71	101	172	0.587209
Staphylococcus hominis	2018	Glycopeptides	Teicoplanin	J01XA02	488	21	509	0.0412574
Staphylococcus hominis	2018	Glycopeptides	Vancomycin	J01XA01	729	0	729	0
Staphylococcus hominis	2018	Macrolides/lincosamides	Azithromycin	J01FA10	409	322	731	0.440492
Staphylococcus hominis	2018	Macrolides/lincosamides	Clarithromycin	J01FA09	409	322	731	0.440492
Staphylococcus hominis	2018	Macrolides/lincosamides	Clindamycin	J01FF01	527	203	730	0.278082
Staphylococcus hominis	2018	Macrolides/lincosamides	Erythromycin	J01FA01	409	322	731	0.440492
Staphylococcus hominis	2018	Other antibacterials	Fosfomycin	J01XX01	5	312	317	0.984227
Staphylococcus hominis	2018	Other antibacterials	Mupirocin	R01AX06	661	67	728	0.092033
Staphylococcus hominis	2018	Other antibacterials	Nitrofurantoin	J01XE01	287	0	287	0
Staphylococcus hominis	2018	Oxazolidinones	Linezolid	J01XX08	727	1	728	0.00137363
Staphylococcus hominis	2018	Polymyxins	Colistin	J01XB01	0	823	823	1
Staphylococcus hominis	2018	Quinolones	Ciprofloxacin	J01MA02	583	147	730	0.20137
Staphylococcus hominis	2018	Quinolones	Moxifloxacin	J01MA14	222	0	222	0
Staphylococcus hominis	2018	Tetracyclines	Doxycycline	J01AA02	329	128	457	0.280088
Staphylococcus hominis	2018	Tetracyclines	Minocycline	J01AA08	405	3	408	0.00735294
Staphylococcus hominis	2018	Tetracyclines	Tetracycline	J01AA07	375	214	589	0.363328
Staphylococcus hominis	2018	Trimethoprims	Trimethoprim	J01EA01	210	238	448	0.53125
Staphylococcus hominis	2018	Trimethoprims	Trimethoprim/sulfamethoxazole	J01EE01	567	163	730	0.223288
Staphylococcus hominis	2019	Aminoglycosides	Amikacin	J01GB06	0	99	99	1
Staphylococcus hominis	2019	Aminoglycosides	Gentamicin	J01GB03	671	57	728	0.0782967
Staphylococcus hominis	2019	Aminoglycosides	Kanamycin	J01GB04	0	99	99	1
Staphylococcus hominis	2019	Aminoglycosides	Tobramycin	J01GB01	625	99	724	0.13674
Staphylococcus hominis	2019	Amphenicols	Chloramphenicol	J01BA01	532	13	545	0.0238532
Staphylococcus hominis	2019	Antimycobacterials	Rifampicin	J04AB02	723	4	727	0.00550206
Staphylococcus hominis	2019	Beta-lactams/penicillins	Amoxicillin	J01CA04	2	169	171	0.988304
Staphylococcus hominis	2019	Beta-lactams/penicillins	Amoxicillin/clavulanic acid	J01CR02	191	169	360	0.469444
Staphylococcus hominis	2019	Beta-lactams/penicillins	Ampicillin	J01CA01	2	169	171	0.988304
Staphylococcus hominis	2019	Beta-lactams/penicillins	Benzylpenicillin	J01CE01	4	543	547	0.992687
Staphylococcus hominis	2019	Beta-lactams/penicillins	Cloxacillin	J01CF02	453	266	719	0.369958
Staphylococcus hominis	2019	Beta-lactams/penicillins	Oxacillin	J01CF04	446	272	718	0.37883
Staphylococcus hominis	2019	Beta-lactams/penicillins	Piperacillin/tazobactam	J01CR05	0	107	107	1
Staphylococcus hominis	2019	Carbapenems	Imipenem	J01DH51	95	107	202	0.529703
Staphylococcus hominis	2019	Carbapenems	Meropenem	J01DH02	95	107	202	0.529703
Staphylococcus hominis	2019	Cephalosporins (1st gen.)	Cefazolin	J01DB04	95	107	202	0.529703
Staphylococcus hominis	2019	Cephalosporins (2nd gen.)	Cefoxitin	J01DC01	95	107	202	0.529703
Staphylococcus hominis	2019	Cephalosporins (2nd gen.)	Cefuroxime	J01DC02	268	169	437	0.386728
Staphylococcus hominis	2019	Cephalosporins (3rd gen.)	Cefotaxime	J01DD01	95	107	202	0.529703
Staphylococcus hominis	2019	Cephalosporins (3rd gen.)	Ceftazidime	J01DD02	0	848	848	1
Staphylococcus hominis	2019	Cephalosporins (3rd gen.)	Ceftriaxone	J01DD04	95	107	202	0.529703
Staphylococcus hominis	2019	Cephalosporins (4th gen.)	Cefepime	J01DE01	95	107	202	0.529703
Staphylococcus hominis	2019	Glycopeptides	Teicoplanin	J01XA02	459	9	468	0.0192308
Staphylococcus hominis	2019	Glycopeptides	Vancomycin	J01XA01	723	0	723	0
Staphylococcus hominis	2019	Macrolides/lincosamides	Azithromycin	J01FA10	415	313	728	0.429945
Staphylococcus hominis	2019	Macrolides/lincosamides	Clarithromycin	J01FA09	415	313	728	0.429945
Staphylococcus hominis	2019	Macrolides/lincosamides	Clindamycin	J01FF01	526	201	727	0.276479
Staphylococcus hominis	2019	Macrolides/lincosamides	Erythromycin	J01FA01	415	313	728	0.429945
Staphylococcus hominis	2019	Other antibacterials	Fosfomycin	J01XX01	3	176	179	0.98324
Staphylococcus hominis	2019	Other antibacterials	Mupirocin	R01AX06	654	73	727	0.100413
Staphylococcus hominis	2019	Other antibacterials	Nitrofurantoin	J01XE01	435	0	435	0
Staphylococcus hominis	2019	Oxazolidinones	Linezolid	J01XX08	720	2	722	0.00277008
Staphylococcus hominis	2019	Polymyxins	Colistin	J01XB01	0	848	848	1
Staphylococcus hominis	2019	Quinolones	Ciprofloxacin	J01MA02	582	146	728	0.200549
Staphylococcus hominis	2019	Quinolones	Moxifloxacin	J01MA14	224	1	225	0.00444444
Staphylococcus hominis	2019	Tetracyclines	Doxycycline	J01AA02	313	126	439	0.287016
Staphylococcus hominis	2019	Tetracyclines	Minocycline	J01AA08	420	3	423	0.0070922
Staphylococcus hominis	2019	Tetracyclines	Tetracycline	J01AA07	354	196	550	0.356364
Staphylococcus hominis	2019	Trimethoprims	Trimethoprim	J01EA01	198	216	414	0.521739
Staphylococcus hominis	2019	Trimethoprims	Trimethoprim/sulfamethoxazole	J01EE01	580	148	728	0.203297
Staphylococcus warneri	2014	Aminoglycosides	Gentamicin	J01GB03	32	4	36	0.111111
Staphylococcus warneri	2014	Aminoglycosides	Tobramycin	J01GB01	32	4	36	0.111111
Staphylococcus warneri	2014	Antimycobacterials	Rifampicin	J04AB02	36	0	36	0
Staphylococcus warneri	2014	Beta-lactams/penicillins	Benzylpenicillin	J01CE01	13	23	36	0.638889
Staphylococcus warneri	2014	Beta-lactams/penicillins	Cloxacillin	J01CF02	29	7	36	0.194444
Staphylococcus warneri	2014	Beta-lactams/penicillins	Oxacillin	J01CF04	27	9	36	0.25
Staphylococcus warneri	2014	Glycopeptides	Teicoplanin	J01XA02	36	0	36	0
Staphylococcus warneri	2014	Glycopeptides	Vancomycin	J01XA01	36	0	36	0
Staphylococcus warneri	2014	Macrolides/lincosamides	Azithromycin	J01FA10	29	7	36	0.194444
Staphylococcus warneri	2014	Macrolides/lincosamides	Clarithromycin	J01FA09	29	7	36	0.194444
Staphylococcus warneri	2014	Macrolides/lincosamides	Clindamycin	J01FF01	34	2	36	0.0555556
Staphylococcus warneri	2014	Macrolides/lincosamides	Erythromycin	J01FA01	29	7	36	0.194444
Staphylococcus warneri	2014	Other antibacterials	Fosfomycin	J01XX01	0	36	36	1
Staphylococcus warneri	2014	Other antibacterials	Mupirocin	R01AX06	36	0	36	0
Staphylococcus warneri	2014	Oxazolidinones	Linezolid	J01XX08	36	0	36	0
Staphylococcus warneri	2014	Polymyxins	Colistin	J01XB01	0	37	37	1
Staphylococcus warneri	2014	Quinolones	Ciprofloxacin	J01MA02	35	1	36	0.0277778
Staphylococcus warneri	2014	Trimethoprims	Trimethoprim/sulfamethoxazole	J01EE01	34	2	36	0.0555556
Staphylococcus warneri	2015	Aminoglycosides	Gentamicin	J01GB03	32	5	37	0.135135
Staphylococcus warneri	2015	Aminoglycosides	Tobramycin	J01GB01	32	5	37	0.135135
Staphylococcus warneri	2015	Antimycobacterials	Rifampicin	J04AB02	36	1	37	0.027027
Staphylococcus warneri	2015	Beta-lactams/penicillins	Benzylpenicillin	J01CE01	11	26	37	0.702703
Staphylococcus warneri	2015	Beta-lactams/penicillins	Cloxacillin	J01CF02	27	10	37	0.27027
Staphylococcus warneri	2015	Beta-lactams/penicillins	Oxacillin	J01CF04	28	9	37	0.243243
Staphylococcus warneri	2015	Glycopeptides	Teicoplanin	J01XA02	33	4	37	0.108108
Staphylococcus warneri	2015	Glycopeptides	Vancomycin	J01XA01	37	0	37	0
Staphylococcus warneri	2015	Macrolides/lincosamides	Azithromycin	J01FA10	31	6	37	0.162162
Staphylococcus warneri	2015	Macrolides/lincosamides	Clarithromycin	J01FA09	31	6	37	0.162162
Staphylococcus warneri	2015	Macrolides/lincosamides	Clindamycin	J01FF01	35	2	37	0.0540541
Staphylococcus warneri	2015	Macrolides/lincosamides	Erythromycin	J01FA01	31	6	37	0.162162
Staphylococcus warneri	2015	Other antibacterials	Fosfomycin	J01XX01	0	37	37	1
Staphylococcus warneri	2015	Other antibacterials	Mupirocin	R01AX06	36	1	37	0.027027
Staphylococcus warneri	2015	Oxazolidinones	Linezolid	J01XX08	37	0	37	0
Staphylococcus warneri	2015	Polymyxins	Colistin	J01XB01	0	40	40	1
Staphylococcus warneri	2015	Quinolones	Ciprofloxacin	J01MA02	37	0	37	0
Staphylococcus warneri	2015	Trimethoprims	Trimethoprim/sulfamethoxazole	J01EE01	37	0	37	0
Staphylococcus warneri	2016	Aminoglycosides	Gentamicin	J01GB03	36	7	43	0.162791
Staphylococcus warneri	2016	Aminoglycosides	Tobramycin	J01GB01	36	7	43	0.162791
Staphylococcus warneri	2016	Amphenicols	Chloramphenicol	J01BA01	42	0	42	0
Staphylococcus warneri	2016	Antimycobacterials	Rifampicin	J04AB02	43	0	43	0
Staphylococcus warneri	2016	Beta-lactams/penicillins	Benzylpenicillin	J01CE01	9	34	43	0.790698
Staphylococcus warneri	2016	Beta-lactams/penicillins	Cloxacillin	J01CF02	34	9	43	0.209302
Staphylococcus warneri	2016	Beta-lactams/penicillins	Oxacillin	J01CF04	34	9	43	0.209302
Staphylococcus warneri	2016	Cephalosporins (2nd gen.)	Cefuroxime	J01DC02	26	8	34	0.235294
Staphylococcus warneri	2016	Glycopeptides	Teicoplanin	J01XA02	41	2	43	0.0465116
Staphylococcus warneri	2016	Glycopeptides	Vancomycin	J01XA01	43	0	43	0
Staphylococcus warneri	2016	Macrolides/lincosamides	Azithromycin	J01FA10	36	7	43	0.162791
Staphylococcus warneri	2016	Macrolides/lincosamides	Clarithromycin	J01FA09	36	7	43	0.162791
Staphylococcus warneri	2016	Macrolides/lincosamides	Clindamycin	J01FF01	41	2	43	0.0465116
Staphylococcus warneri	2016	Macrolides/lincosamides	Erythromycin	J01FA01	36	7	43	0.162791
Staphylococcus warneri	2016	Other antibacterials	Fosfomycin	J01XX01	0	43	43	1
Staphylococcus warneri	2016	Other antibacterials	Mupirocin	R01AX06	41	2	43	0.0465116
Staphylococcus warneri	2016	Oxazolidinones	Linezolid	J01XX08	43	0	43	0
Staphylococcus warneri	2016	Polymyxins	Colistin	J01XB01	0	44	44	1
Staphylococcus warneri	2016	Quinolones	Ciprofloxacin	J01MA02	43	0	43	0
Staphylococcus warneri	2016	Tetracyclines	Doxycycline	J01AA02	30	2	32	0.0625
Staphylococcus warneri	2016	Tetracyclines	Minocycline	J01AA08	30	0	30	0
Staphylococcus warneri	2016	Tetracyclines	Tetracycline	J01AA07	30	2	32	0.0625
Staphylococcus warneri	2016	Trimethoprims	Trimethoprim/sulfamethoxazole	J01EE01	41	2	43	0.0465116
Staphylococcus warneri	2017	Aminoglycosides	Gentamicin	J01GB03	33	2	35	0.0571429
Staphylococcus warneri	2017	Aminoglycosides	Tobramycin	J01GB01	33	2	35	0.0571429
Staphylococcus warneri	2017	Amphenicols	Chloramphenicol	J01BA01	35	0	35	0
Staphylococcus warneri	2017	Antimycobacterials	Rifampicin	J04AB02	35	0	35	0
Staphylococcus warneri	2017	Beta-lactams/penicillins	Benzylpenicillin	J01CE01	7	25	32	0.78125
Staphylococcus warneri	2017	Beta-lactams/penicillins	Cloxacillin	J01CF02	30	5	35	0.142857
Staphylococcus warneri	2017	Beta-lactams/penicillins	Oxacillin	J01CF04	30	5	35	0.142857
Staphylococcus warneri	2017	Glycopeptides	Teicoplanin	J01XA02	32	3	35	0.0857143
Staphylococcus warneri	2017	Glycopeptides	Vancomycin	J01XA01	35	0	35	0
Staphylococcus warneri	2017	Macrolides/lincosamides	Azithromycin	J01FA10	28	7	35	0.2
Staphylococcus warneri	2017	Macrolides/lincosamides	Clarithromycin	J01FA09	28	7	35	0.2
Staphylococcus warneri	2017	Macrolides/lincosamides	Clindamycin	J01FF01	34	1	35	0.0285714
Staphylococcus warneri	2017	Macrolides/lincosamides	Erythromycin	J01FA01	28	7	35	0.2
Staphylococcus warneri	2017	Other antibacterials	Fosfomycin	J01XX01	0	30	30	1
Staphylococcus warneri	2017	Other antibacterials	Mupirocin	R01AX06	35	0	35	0
Staphylococcus warneri	2017	Oxazolidinones	Linezolid	J01XX08	35	0	35	0
Staphylococcus warneri	2017	Polymyxins	Colistin	J01XB01	0	43	43	1
Staphylococcus warneri	2017	Quinolones	Ciprofloxacin	J01MA02	35	0	35	0
Staphylococcus warneri	2017	Trimethoprims	Trimethoprim/sulfamethoxazole	J01EE01	33	2	35	0.0571429
Staphylococcus warneri	2018	Aminoglycosides	Gentamicin	J01GB03	25	6	31	0.193548
Staphylococcus warneri	2018	Aminoglycosides	Tobramycin	J01GB01	25	6	31	0.193548
Staphylococcus warneri	2018	Antimycobacterials	Rifampicin	J04AB02	31	0	31	0
Staphylococcus warneri	2018	Beta-lactams/penicillins	Cloxacillin	J01CF02	25	6	31	0.193548
Staphylococcus warneri	2018	Beta-lactams/penicillins	Oxacillin	J01CF04	25	6	31	0.193548
Staphylococcus warneri	2018	Glycopeptides	Teicoplanin	J01XA02	26	5	31	0.16129
Staphylococcus warneri	2018	Glycopeptides	Vancomycin	J01XA01	31	0	31	0
Staphylococcus warneri	2018	Macrolides/lincosamides	Azithromycin	J01FA10	26	5	31	0.16129
Staphylococcus warneri	2018	Macrolides/lincosamides	Clarithromycin	J01FA09	26	5	31	0.16129
Staphylococcus warneri	2018	Macrolides/lincosamides	Clindamycin	J01FF01	29	2	31	0.0645161
Staphylococcus warneri	2018	Macrolides/lincosamides	Erythromycin	J01FA01	26	5	31	0.16129
Staphylococcus warneri	2018	Other antibacterials	Mupirocin	R01AX06	30	1	31	0.0322581
Staphylococcus warneri	2018	Oxazolidinones	Linezolid	J01XX08	31	0	31	0
Staphylococcus warneri	2018	Polymyxins	Colistin	J01XB01	0	36	36	1
Staphylococcus warneri	2018	Quinolones	Ciprofloxacin	J01MA02	31	0	31	0
Staphylococcus warneri	2018	Trimethoprims	Trimethoprim/sulfamethoxazole	J01EE01	30	1	31	0.0322581
Staphylococcus warneri	2019	Polymyxins	Colistin	J01XB01	0	32	32	1

## Sheet: type_care
fullname	type_care	group	antibiotic	atc	SI	R	total	percentage_R
Staphylococcus capitis	Non-University	Aminoglycosides	Gentamicin	J01GB03	922	14	936	0.0149573
Staphylococcus capitis	Non-University	Aminoglycosides	Tobramycin	J01GB01	886	22	908	0.0242291
Staphylococcus capitis	Non-University	Amphenicols	Chloramphenicol	J01BA01	626	3	629	0.00476948
Staphylococcus capitis	Non-University	Antimycobacterials	Rifampicin	J04AB02	926	6	932	0.00643777
Staphylococcus capitis	Non-University	Beta-lactams/penicillins	Amoxicillin	J01CA04	7	43	50	0.86
Staphylococcus capitis	Non-University	Beta-lactams/penicillins	Amoxicillin/clavulanic acid	J01CR02	536	43	579	0.074266
Staphylococcus capitis	Non-University	Beta-lactams/penicillins	Ampicillin	J01CA01	7	43	50	0.86
Staphylococcus capitis	Non-University	Beta-lactams/penicillins	Benzylpenicillin	J01CE01	168	635	803	0.790785
Staphylococcus capitis	Non-University	Beta-lactams/penicillins	Cloxacillin	J01CF02	871	68	939	0.0724175
Staphylococcus capitis	Non-University	Beta-lactams/penicillins	Oxacillin	J01CF04	822	79	901	0.0876804
Staphylococcus capitis	Non-University	Carbapenems	Imipenem	J01DH51	51	3	54	0.0555556
Staphylococcus capitis	Non-University	Carbapenems	Meropenem	J01DH02	51	3	54	0.0555556
Staphylococcus capitis	Non-University	Cephalosporins (1st gen.)	Cefazolin	J01DB04	51	3	54	0.0555556
Staphylococcus capitis	Non-University	Cephalosporins (2nd gen.)	Cefoxitin	J01DC01	51	3	54	0.0555556
Staphylococcus capitis	Non-University	Cephalosporins (2nd gen.)	Cefuroxime	J01DC02	538	40	578	0.0692042
Staphylococcus capitis	Non-University	Cephalosporins (3rd gen.)	Cefotaxime	J01DD01	51	3	54	0.0555556
Staphylococcus capitis	Non-University	Cephalosporins (3rd gen.)	Ceftazidime	J01DD02	0	1092	1092	1
Staphylococcus capitis	Non-University	Cephalosporins (3rd gen.)	Ceftriaxone	J01DD04	51	3	54	0.0555556
Staphylococcus capitis	Non-University	Cephalosporins (4th gen.)	Cefepime	J01DE01	51	3	54	0.0555556
Staphylococcus capitis	Non-University	Glycopeptides	Teicoplanin	J01XA02	888	12	900	0.0133333
Staphylococcus capitis	Non-University	Glycopeptides	Vancomycin	J01XA01	907	0	907	0
Staphylococcus capitis	Non-University	Macrolides/lincosamides	Azithromycin	J01FA10	845	94	939	0.100106
Staphylococcus capitis	Non-University	Macrolides/lincosamides	Clarithromycin	J01FA09	844	94	938	0.100213
Staphylococcus capitis	Non-University	Macrolides/lincosamides	Clindamycin	J01FF01	843	90	933	0.096463
Staphylococcus capitis	Non-University	Macrolides/lincosamides	Erythromycin	J01FA01	844	94	938	0.100213
Staphylococcus capitis	Non-University	Other antibacterials	Fosfomycin	J01XX01	0	1092	1092	1
Staphylococcus capitis	Non-University	Other antibacterials	Mupirocin	R01AX06	902	23	925	0.0248649
Staphylococcus capitis	Non-University	Other antibacterials	Nitrofurantoin	J01XE01	163	1	164	0.00609756
Staphylococcus capitis	Non-University	Oxazolidinones	Linezolid	J01XX08	898	5	903	0.0055371
Staphylococcus capitis	Non-University	Polymyxins	Colistin	J01XB01	0	1092	1092	1
Staphylococcus capitis	Non-University	Quinolones	Ciprofloxacin	J01MA02	897	36	933	0.0385852
Staphylococcus capitis	Non-University	Quinolones	Moxifloxacin	J01MA14	368	0	368	0
Staphylococcus capitis	Non-University	Tetracyclines	Doxycycline	J01AA02	823	54	877	0.0615735
Staphylococcus capitis	Non-University	Tetracyclines	Minocycline	J01AA08	799	0	799	0
Staphylococcus capitis	Non-University	Tetracyclines	Tetracycline	J01AA07	863	71	934	0.0760171
Staphylococcus capitis	Non-University	Trimethoprims	Trimethoprim	J01EA01	303	31	334	0.0928144
Staphylococcus capitis	Non-University	Trimethoprims	Trimethoprim/sulfamethoxazole	J01EE01	929	7	936	0.00747863
Staphylococcus capitis	University	Aminoglycosides	Amikacin	J01GB06	0	57	57	1
Staphylococcus capitis	University	Aminoglycosides	Gentamicin	J01GB03	239	57	296	0.192568
Staphylococcus capitis	University	Aminoglycosides	Kanamycin	J01GB04	151	57	208	0.274038
Staphylococcus capitis	University	Aminoglycosides	Tobramycin	J01GB01	233	57	290	0.196552
Staphylococcus capitis	University	Amphenicols	Chloramphenicol	J01BA01	188	0	188	0
Staphylococcus capitis	University	Antimycobacterials	Rifampicin	J04AB02	285	1	286	0.0034965
Staphylococcus capitis	University	Beta-lactams/penicillins	Amoxicillin	J01CA04	51	64	115	0.556522
Staphylococcus capitis	University	Beta-lactams/penicillins	Amoxicillin/clavulanic acid	J01CR02	0	64	64	1
Staphylococcus capitis	University	Beta-lactams/penicillins	Ampicillin	J01CA01	51	64	115	0.556522
Staphylococcus capitis	University	Beta-lactams/penicillins	Benzylpenicillin	J01CE01	64	235	299	0.785953
Staphylococcus capitis	University	Beta-lactams/penicillins	Cloxacillin	J01CF02	216	72	288	0.25
Staphylococcus capitis	University	Beta-lactams/penicillins	Oxacillin	J01CF04	215	81	296	0.273649
Staphylococcus capitis	University	Beta-lactams/penicillins	Piperacillin/tazobactam	J01CR05	0	64	64	1
Staphylococcus capitis	University	Carbapenems	Imipenem	J01DH51	189	64	253	0.252964
Staphylococcus capitis	University	Carbapenems	Meropenem	J01DH02	189	64	253	0.252964
Staphylococcus capitis	University	Cephalosporins (1st gen.)	Cefazolin	J01DB04	189	64	253	0.252964
Staphylococcus capitis	University	Cephalosporins (2nd gen.)	Cefoxitin	J01DC01	189	64	253	0.252964
Staphylococcus capitis	University	Cephalosporins (2nd gen.)	Cefuroxime	J01DC02	189	64	253	0.252964
Staphylococcus capitis	University	Cephalosporins (3rd gen.)	Cefotaxime	J01DD01	189	64	253	0.252964
Staphylococcus capitis	University	Cephalosporins (3rd gen.)	Ceftazidime	J01DD02	0	303	303	1
Staphylococcus capitis	University	Cephalosporins (3rd gen.)	Ceftriaxone	J01DD04	189	64	253	0.252964
Staphylococcus capitis	University	Cephalosporins (4th gen.)	Cefepime	J01DE01	189	64	253	0.252964
Staphylococcus capitis	University	Glycopeptides	Teicoplanin	J01XA02	285	5	290	0.0172414
Staphylococcus capitis	University	Glycopeptides	Vancomycin	J01XA01	288	0	288	0
Staphylococcus capitis	University	Macrolides/lincosamides	Azithromycin	J01FA10	251	42	293	0.143345
Staphylococcus capitis	University	Macrolides/lincosamides	Clarithromycin	J01FA09	251	42	293	0.143345
Staphylococcus capitis	University	Macrolides/lincosamides	Clindamycin	J01FF01	249	42	291	0.14433
Staphylococcus capitis	University	Macrolides/lincosamides	Erythromycin	J01FA01	251	42	293	0.143345
Staphylococcus capitis	University	Other antibacterials	Fosfomycin	J01XX01	0	303	303	1
Staphylococcus capitis	University	Other antibacterials	Mupirocin	R01AX06	281	9	290	0.0310345
Staphylococcus capitis	University	Other antibacterials	Nitrofurantoin	J01XE01	115	1	116	0.00862069
Staphylococcus capitis	University	Oxazolidinones	Linezolid	J01XX08	289	0	289	0
Staphylococcus capitis	University	Polymyxins	Colistin	J01XB01	0	303	303	1
Staphylococcus capitis	University	Quinolones	Ciprofloxacin	J01MA02	285	11	296	0.0371622
Staphylococcus capitis	University	Tetracyclines	Doxycycline	J01AA02	37	0	37	0
Staphylococcus capitis	University	Tetracyclines	Tetracycline	J01AA07	37	0	37	0
Staphylococcus capitis	University	Trimethoprims	Trimethoprim/sulfamethoxazole	J01EE01	292	5	297	0.016835
Staphylococcus cohnii	Non-University	Cephalosporins (3rd gen.)	Ceftazidime	J01DD02	0	30	30	1
Staphylococcus cohnii	Non-University	Polymyxins	Colistin	J01XB01	0	30	30	1
Staphylococcus epidermidis	Non-University	Aminoglycosides	Amikacin	J01GB06	0	1563	1563	1
Staphylococcus epidermidis	Non-University	Aminoglycosides	Gentamicin	J01GB03	2663	1315	3978	0.330568
Staphylococcus epidermidis	Non-University	Aminoglycosides	Kanamycin	J01GB04	0	1563	1563	1
Staphylococcus epidermidis	Non-University	Aminoglycosides	Tobramycin	J01GB01	2366	1563	3929	0.397811
Staphylococcus epidermidis	Non-University	Amphenicols	Chloramphenicol	J01BA01	2723	46	2769	0.0166125
Staphylococcus epidermidis	Non-University	Antimycobacterials	Rifampicin	J04AB02	3825	146	3971	0.0367666
Staphylococcus epidermidis	Non-University	Beta-lactams/penicillins	Amoxicillin	J01CA04	21	1276	1297	0.983809
Staphylococcus epidermidis	Non-University	Beta-lactams/penicillins	Amoxicillin/clavulanic acid	J01CR02	1127	1276	2403	0.531003
Staphylococcus epidermidis	Non-University	Beta-lactams/penicillins	Ampicillin	J01CA01	21	1276	1297	0.983809
Staphylococcus epidermidis	Non-University	Beta-lactams/penicillins	Benzylpenicillin	J01CE01	340	3306	3646	0.906747
Staphylococcus epidermidis	Non-University	Beta-lactams/penicillins	Cloxacillin	J01CF02	1934	2038	3972	0.513092
Staphylococcus epidermidis	Non-University	Beta-lactams/penicillins	Oxacillin	J01CF04	1865	2054	3919	0.524113
Staphylococcus epidermidis	Non-University	Beta-lactams/penicillins	Piperacillin/tazobactam	J01CR05	0	73	73	1
Staphylococcus epidermidis	Non-University	Carbapenems	Imipenem	J01DH51	82	73	155	0.470968
Staphylococcus epidermidis	Non-University	Carbapenems	Meropenem	J01DH02	83	73	156	0.467949
Staphylococcus epidermidis	Non-University	Cephalosporins (1st gen.)	Cefazolin	J01DB04	82	73	155	0.470968
Staphylococcus epidermidis	Non-University	Cephalosporins (2nd gen.)	Cefoxitin	J01DC01	82	73	155	0.470968
Staphylococcus epidermidis	Non-University	Cephalosporins (2nd gen.)	Cefuroxime	J01DC02	1129	1273	2402	0.529975
Staphylococcus epidermidis	Non-University	Cephalosporins (3rd gen.)	Cefotaxime	J01DD01	82	73	155	0.470968
Staphylococcus epidermidis	Non-University	Cephalosporins (3rd gen.)	Ceftazidime	J01DD02	0	4426	4426	1
Staphylococcus epidermidis	Non-University	Cephalosporins (3rd gen.)	Ceftriaxone	J01DD04	82	73	155	0.470968
Staphylococcus epidermidis	Non-University	Cephalosporins (4th gen.)	Cefepime	J01DE01	82	73	155	0.470968
Staphylococcus epidermidis	Non-University	Glycopeptides	Teicoplanin	J01XA02	1356	1353	2709	0.499446
Staphylococcus epidermidis	Non-University	Glycopeptides	Vancomycin	J01XA01	3923	4	3927	0.00101859
Staphylococcus epidermidis	Non-University	Macrolides/lincosamides	Azithromycin	J01FA10	2052	1926	3978	0.484163
Staphylococcus epidermidis	Non-University	Macrolides/lincosamides	Clarithromycin	J01FA09	2052	1926	3978	0.484163
Staphylococcus epidermidis	Non-University	Macrolides/lincosamides	Clindamycin	J01FF01	2329	1645	3974	0.413941
Staphylococcus epidermidis	Non-University	Macrolides/lincosamides	Erythromycin	J01FA01	2052	1926	3978	0.484163
Staphylococcus epidermidis	Non-University	Other antibacterials	Fosfomycin	J01XX01	2560	346	2906	0.119064
Staphylococcus epidermidis	Non-University	Other antibacterials	Mupirocin	R01AX06	3537	414	3951	0.104784
Staphylococcus epidermidis	Non-University	Other antibacterials	Nitrofurantoin	J01XE01	752	6	758	0.00791557
Staphylococcus epidermidis	Non-University	Oxazolidinones	Linezolid	J01XX08	3899	4	3903	0.00102485
Staphylococcus epidermidis	Non-University	Polymyxins	Colistin	J01XB01	0	4426	4426	1
Staphylococcus epidermidis	Non-University	Quinolones	Ciprofloxacin	J01MA02	2266	1708	3974	0.429794
Staphylococcus epidermidis	Non-University	Quinolones	Moxifloxacin	J01MA14	1071	36	1107	0.0325203
Staphylococcus epidermidis	Non-University	Tetracyclines	Doxycycline	J01AA02	2119	1109	3228	0.343556
Staphylococcus epidermidis	Non-University	Tetracyclines	Minocycline	J01AA08	2285	1	2286	0.000437445
Staphylococcus epidermidis	Non-University	Tetracyclines	Tetracycline	J01AA07	2530	1448	3978	0.364002
Staphylococcus epidermidis	Non-University	Trimethoprims	Trimethoprim	J01EA01	852	1421	2273	0.625165
Staphylococcus epidermidis	Non-University	Trimethoprims	Trimethoprim/sulfamethoxazole	J01EE01	2717	1262	3979	0.317165
Staphylococcus epidermidis	University	Aminoglycosides	Amikacin	J01GB06	0	1604	1604	1
Staphylococcus epidermidis	University	Aminoglycosides	Gentamicin	J01GB03	1332	1429	2761	0.517566
Staphylococcus epidermidis	University	Aminoglycosides	Kanamycin	J01GB04	780	1611	2391	0.673777
Staphylococcus epidermidis	University	Aminoglycosides	Tobramycin	J01GB01	1153	1604	2757	0.581792
Staphylococcus epidermidis	University	Amphenicols	Chloramphenicol	J01BA01	1864	29	1893	0.0153196
Staphylococcus epidermidis	University	Antimycobacterials	Rifampicin	J04AB02	2584	154	2738	0.0562454
Staphylococcus epidermidis	University	Beta-lactams/penicillins	Amoxicillin	J01CA04	126	1750	1876	0.932836
Staphylococcus epidermidis	University	Beta-lactams/penicillins	Amoxicillin/clavulanic acid	J01CR02	0	1750	1750	1
Staphylococcus epidermidis	University	Beta-lactams/penicillins	Ampicillin	J01CA01	126	1750	1876	0.932836
Staphylococcus epidermidis	University	Beta-lactams/penicillins	Benzylpenicillin	J01CE01	144	2621	2765	0.94792
Staphylococcus epidermidis	University	Beta-lactams/penicillins	Cloxacillin	J01CF02	631	2106	2737	0.769456
Staphylococcus epidermidis	University	Beta-lactams/penicillins	Oxacillin	J01CF04	679	2081	2760	0.753986
Staphylococcus epidermidis	University	Beta-lactams/penicillins	Piperacillin/tazobactam	J01CR05	0	1750	1750	1
Staphylococcus epidermidis	University	Carbapenems	Imipenem	J01DH51	579	1752	2331	0.751609
Staphylococcus epidermidis	University	Carbapenems	Meropenem	J01DH02	579	1750	2329	0.751395
Staphylococcus epidermidis	University	Cephalosporins (1st gen.)	Cefazolin	J01DB04	579	1750	2329	0.751395
Staphylococcus epidermidis	University	Cephalosporins (2nd gen.)	Cefoxitin	J01DC01	579	1750	2329	0.751395
Staphylococcus epidermidis	University	Cephalosporins (2nd gen.)	Cefuroxime	J01DC02	579	1752	2331	0.751609
Staphylococcus epidermidis	University	Cephalosporins (3rd gen.)	Cefotaxime	J01DD01	579	1751	2330	0.751502
Staphylococcus epidermidis	University	Cephalosporins (3rd gen.)	Ceftazidime	J01DD02	0	2834	2834	1
Staphylococcus epidermidis	University	Cephalosporins (3rd gen.)	Ceftriaxone	J01DD04	579	1750	2329	0.751395
Staphylococcus epidermidis	University	Cephalosporins (4th gen.)	Cefepime	J01DE01	579	1750	2329	0.751395
Staphylococcus epidermidis	University	Glycopeptides	Teicoplanin	J01XA02	1340	1399	2739	0.51077
Staphylococcus epidermidis	University	Glycopeptides	Vancomycin	J01XA01	2745	2	2747	0.000728067
Staphylococcus epidermidis	University	Macrolides/lincosamides	Azithromycin	J01FA10	1218	1545	2763	0.559175
Staphylococcus epidermidis	University	Macrolides/lincosamides	Clarithromycin	J01FA09	1218	1545	2763	0.559175
Staphylococcus epidermidis	University	Macrolides/lincosamides	Clindamycin	J01FF01	1467	1265	2732	0.463031
Staphylococcus epidermidis	University	Macrolides/lincosamides	Erythromycin	J01FA01	1218	1545	2763	0.559175
Staphylococcus epidermidis	University	Other antibacterials	Fosfomycin	J01XX01	2514	196	2710	0.0723247
Staphylococcus epidermidis	University	Other antibacterials	Mupirocin	R01AX06	2163	573	2736	0.20943
Staphylococcus epidermidis	University	Other antibacterials	Nitrofurantoin	J01XE01	970	4	974	0.00410678
Staphylococcus epidermidis	University	Oxazolidinones	Linezolid	J01XX08	2737	1	2738	0.00036523
Staphylococcus epidermidis	University	Polymyxins	Colistin	J01XB01	0	2834	2834	1
Staphylococcus epidermidis	University	Quinolones	Ciprofloxacin	J01MA02	1006	1760	2766	0.636298
Staphylococcus epidermidis	University	Quinolones	Moxifloxacin	J01MA14	133	52	185	0.281081
Staphylococcus epidermidis	University	Tetracyclines	Doxycycline	J01AA02	296	73	369	0.197832
Staphylococcus epidermidis	University	Tetracyclines	Minocycline	J01AA08	210	0	210	0
Staphylococcus epidermidis	University	Tetracyclines	Tetracycline	J01AA07	296	73	369	0.197832
Staphylococcus epidermidis	University	Trimethoprims	Trimethoprim	J01EA01	0	1502	1502	1
Staphylococcus epidermidis	University	Trimethoprims	Trimethoprim/sulfamethoxazole	J01EE01	1254	1502	2756	0.544993
Staphylococcus haemolyticus	Non-University	Aminoglycosides	Amikacin	J01GB06	0	139	139	1
Staphylococcus haemolyticus	Non-University	Aminoglycosides	Gentamicin	J01GB03	144	137	281	0.487544
Staphylococcus haemolyticus	Non-University	Aminoglycosides	Kanamycin	J01GB04	0	139	139	1
Staphylococcus haemolyticus	Non-University	Aminoglycosides	Tobramycin	J01GB01	142	139	281	0.494662
Staphylococcus haemolyticus	Non-University	Amphenicols	Chloramphenicol	J01BA01	198	9	207	0.0434783
Staphylococcus haemolyticus	Non-University	Antimycobacterials	Rifampicin	J04AB02	269	12	281	0.0427046
Staphylococcus haemolyticus	Non-University	Beta-lactams/penicillins	Amoxicillin	J01CA04	3	86	89	0.966292
Staphylococcus haemolyticus	Non-University	Beta-lactams/penicillins	Amoxicillin/clavulanic acid	J01CR02	80	86	166	0.518072
Staphylococcus haemolyticus	Non-University	Beta-lactams/penicillins	Ampicillin	J01CA01	3	86	89	0.966292
Staphylococcus haemolyticus	Non-University	Beta-lactams/penicillins	Benzylpenicillin	J01CE01	41	222	263	0.844106
Staphylococcus haemolyticus	Non-University	Beta-lactams/penicillins	Cloxacillin	J01CF02	116	166	282	0.588652
Staphylococcus haemolyticus	Non-University	Beta-lactams/penicillins	Oxacillin	J01CF04	113	164	277	0.592058
Staphylococcus haemolyticus	Non-University	Cephalosporins (2nd gen.)	Cefuroxime	J01DC02	80	86	166	0.518072
Staphylococcus haemolyticus	Non-University	Cephalosporins (3rd gen.)	Ceftazidime	J01DD02	0	320	320	1
Staphylococcus haemolyticus	Non-University	Glycopeptides	Teicoplanin	J01XA02	203	36	239	0.150628
Staphylococcus haemolyticus	Non-University	Glycopeptides	Vancomycin	J01XA01	279	0	279	0
Staphylococcus haemolyticus	Non-University	Macrolides/lincosamides	Azithromycin	J01FA10	92	189	281	0.672598
Staphylococcus haemolyticus	Non-University	Macrolides/lincosamides	Clarithromycin	J01FA09	92	189	281	0.672598
Staphylococcus haemolyticus	Non-University	Macrolides/lincosamides	Clindamycin	J01FF01	151	130	281	0.462633
Staphylococcus haemolyticus	Non-University	Macrolides/lincosamides	Erythromycin	J01FA01	92	189	281	0.672598
Staphylococcus haemolyticus	Non-University	Other antibacterials	Fosfomycin	J01XX01	7	188	195	0.964103
Staphylococcus haemolyticus	Non-University	Other antibacterials	Mupirocin	R01AX06	276	4	280	0.0142857
Staphylococcus haemolyticus	Non-University	Other antibacterials	Nitrofurantoin	J01XE01	48	0	48	0
Staphylococcus haemolyticus	Non-University	Oxazolidinones	Linezolid	J01XX08	277	0	277	0
Staphylococcus haemolyticus	Non-University	Polymyxins	Colistin	J01XB01	0	320	320	1
Staphylococcus haemolyticus	Non-University	Quinolones	Ciprofloxacin	J01MA02	136	145	281	0.516014
Staphylococcus haemolyticus	Non-University	Quinolones	Moxifloxacin	J01MA14	61	7	68	0.102941
Staphylococcus haemolyticus	Non-University	Tetracyclines	Doxycycline	J01AA02	131	85	216	0.393519
Staphylococcus haemolyticus	Non-University	Tetracyclines	Minocycline	J01AA08	151	1	152	0.00657895
Staphylococcus haemolyticus	Non-University	Tetracyclines	Tetracycline	J01AA07	155	126	281	0.448399
Staphylococcus haemolyticus	Non-University	Trimethoprims	Trimethoprim	J01EA01	38	138	176	0.784091
Staphylococcus haemolyticus	Non-University	Trimethoprims	Trimethoprim/sulfamethoxazole	J01EE01	155	126	281	0.448399
Staphylococcus haemolyticus	University	Aminoglycosides	Amikacin	J01GB06	0	216	216	1
Staphylococcus haemolyticus	University	Aminoglycosides	Gentamicin	J01GB03	65	215	280	0.767857
Staphylococcus haemolyticus	University	Aminoglycosides	Kanamycin	J01GB04	41	219	260	0.842308
Staphylococcus haemolyticus	University	Aminoglycosides	Tobramycin	J01GB01	66	216	282	0.765957
Staphylococcus haemolyticus	University	Amphenicols	Chloramphenicol	J01BA01	171	8	179	0.0446927
Staphylococcus haemolyticus	University	Antimycobacterials	Rifampicin	J04AB02	265	16	281	0.0569395
Staphylococcus haemolyticus	University	Beta-lactams/penicillins	Amoxicillin	J01CA04	16	194	210	0.92381
Staphylococcus haemolyticus	University	Beta-lactams/penicillins	Amoxicillin/clavulanic acid	J01CR02	0	194	194	1
Staphylococcus haemolyticus	University	Beta-lactams/penicillins	Ampicillin	J01CA01	16	194	210	0.92381
Staphylococcus haemolyticus	University	Beta-lactams/penicillins	Benzylpenicillin	J01CE01	18	264	282	0.93617
Staphylococcus haemolyticus	University	Beta-lactams/penicillins	Cloxacillin	J01CF02	42	240	282	0.851064
Staphylococcus haemolyticus	University	Beta-lactams/penicillins	Oxacillin	J01CF04	43	239	282	0.847518
Staphylococcus haemolyticus	University	Beta-lactams/penicillins	Piperacillin/tazobactam	J01CR05	0	194	194	1
Staphylococcus haemolyticus	University	Carbapenems	Imipenem	J01DH51	39	194	233	0.832618
Staphylococcus haemolyticus	University	Carbapenems	Meropenem	J01DH02	39	194	233	0.832618
Staphylococcus haemolyticus	University	Cephalosporins (1st gen.)	Cefazolin	J01DB04	39	194	233	0.832618
Staphylococcus haemolyticus	University	Cephalosporins (2nd gen.)	Cefoxitin	J01DC01	39	194	233	0.832618
Staphylococcus haemolyticus	University	Cephalosporins (2nd gen.)	Cefuroxime	J01DC02	39	194	233	0.832618
Staphylococcus haemolyticus	University	Cephalosporins (3rd gen.)	Cefotaxime	J01DD01	39	194	233	0.832618
Staphylococcus haemolyticus	University	Cephalosporins (3rd gen.)	Ceftazidime	J01DD02	0	292	292	1
Staphylococcus haemolyticus	University	Cephalosporins (3rd gen.)	Ceftriaxone	J01DD04	39	194	233	0.832618
Staphylococcus haemolyticus	University	Cephalosporins (4th gen.)	Cefepime	J01DE01	39	194	233	0.832618
Staphylococcus haemolyticus	University	Glycopeptides	Teicoplanin	J01XA02	212	69	281	0.245552
Staphylococcus haemolyticus	University	Glycopeptides	Vancomycin	J01XA01	281	0	281	0
Staphylococcus haemolyticus	University	Macrolides/lincosamides	Azithromycin	J01FA10	34	248	282	0.879433
Staphylococcus haemolyticus	University	Macrolides/lincosamides	Clarithromycin	J01FA09	34	248	282	0.879433
Staphylococcus haemolyticus	University	Macrolides/lincosamides	Clindamycin	J01FF01	151	123	274	0.448905
Staphylococcus haemolyticus	University	Macrolides/lincosamides	Erythromycin	J01FA01	34	248	282	0.879433
Staphylococcus haemolyticus	University	Other antibacterials	Fosfomycin	J01XX01	9	270	279	0.967742
Staphylococcus haemolyticus	University	Other antibacterials	Mupirocin	R01AX06	265	17	282	0.0602837
Staphylococcus haemolyticus	University	Other antibacterials	Nitrofurantoin	J01XE01	112	0	112	0
Staphylococcus haemolyticus	University	Oxazolidinones	Linezolid	J01XX08	281	1	282	0.0035461
Staphylococcus haemolyticus	University	Polymyxins	Colistin	J01XB01	0	292	292	1
Staphylococcus haemolyticus	University	Quinolones	Ciprofloxacin	J01MA02	53	229	282	0.812057
Staphylococcus haemolyticus	University	Tetracyclines	Doxycycline	J01AA02	7	37	44	0.840909
Staphylococcus haemolyticus	University	Tetracyclines	Tetracycline	J01AA07	7	37	44	0.840909
Staphylococcus haemolyticus	University	Trimethoprims	Trimethoprim	J01EA01	0	212	212	1
Staphylococcus haemolyticus	University	Trimethoprims	Trimethoprim/sulfamethoxazole	J01EE01	69	212	281	0.754448
Staphylococcus hominis	Non-University	Aminoglycosides	Amikacin	J01GB06	0	579	579	1
Staphylococcus hominis	Non-University	Aminoglycosides	Gentamicin	J01GB03	3380	282	3662	0.0770071
Staphylococcus hominis	Non-University	Aminoglycosides	Kanamycin	J01GB04	0	579	579	1
Staphylococcus hominis	Non-University	Aminoglycosides	Tobramycin	J01GB01	3039	579	3618	0.160033
Staphylococcus hominis	Non-University	Amphenicols	Chloramphenicol	J01BA01	2634	78	2712	0.0287611
Staphylococcus hominis	Non-University	Antimycobacterials	Rifampicin	J04AB02	3636	18	3654	0.00492611
Staphylococcus hominis	Non-University	Beta-lactams/penicillins	Amoxicillin	J01CA04	19	586	605	0.968595
Staphylococcus hominis	Non-University	Beta-lactams/penicillins	Amoxicillin/clavulanic acid	J01CR02	1246	585	1831	0.319498
Staphylococcus hominis	Non-University	Beta-lactams/penicillins	Ampicillin	J01CA01	19	586	605	0.968595
Staphylococcus hominis	Non-University	Beta-lactams/penicillins	Benzylpenicillin	J01CE01	414	2895	3309	0.874887
Staphylococcus hominis	Non-University	Beta-lactams/penicillins	Cloxacillin	J01CF02	2506	1152	3658	0.314926
Staphylococcus hominis	Non-University	Beta-lactams/penicillins	Oxacillin	J01CF04	2336	1153	3489	0.330467
Staphylococcus hominis	Non-University	Carbapenems	Imipenem	J01DH51	116	27	143	0.188811
Staphylococcus hominis	Non-University	Carbapenems	Meropenem	J01DH02	116	27	143	0.188811
Staphylococcus hominis	Non-University	Cephalosporins (1st gen.)	Cefazolin	J01DB04	116	27	143	0.188811
Staphylococcus hominis	Non-University	Cephalosporins (2nd gen.)	Cefoxitin	J01DC01	116	27	143	0.188811
Staphylococcus hominis	Non-University	Cephalosporins (2nd gen.)	Cefuroxime	J01DC02	1248	584	1832	0.318777
Staphylococcus hominis	Non-University	Cephalosporins (3rd gen.)	Cefotaxime	J01DD01	116	27	143	0.188811
Staphylococcus hominis	Non-University	Cephalosporins (3rd gen.)	Ceftazidime	J01DD02	0	4114	4114	1
Staphylococcus hominis	Non-University	Cephalosporins (3rd gen.)	Ceftriaxone	J01DD04	116	27	143	0.188811
Staphylococcus hominis	Non-University	Cephalosporins (4th gen.)	Cefepime	J01DE01	116	27	143	0.188811
Staphylococcus hominis	Non-University	Glycopeptides	Teicoplanin	J01XA02	2956	147	3103	0.0473735
Staphylococcus hominis	Non-University	Glycopeptides	Vancomycin	J01XA01	3625	1	3626	0.000275786
Staphylococcus hominis	Non-University	Macrolides/lincosamides	Azithromycin	J01FA10	2108	1558	3666	0.424986
Staphylococcus hominis	Non-University	Macrolides/lincosamides	Clarithromycin	J01FA09	2108	1557	3665	0.424829
Staphylococcus hominis	Non-University	Macrolides/lincosamides	Clindamycin	J01FF01	2671	986	3657	0.26962
Staphylococcus hominis	Non-University	Macrolides/lincosamides	Erythromycin	J01FA01	2108	1557	3665	0.424829
Staphylococcus hominis	Non-University	Other antibacterials	Fosfomycin	J01XX01	67	2550	2617	0.974398
Staphylococcus hominis	Non-University	Other antibacterials	Mupirocin	R01AX06	3446	192	3638	0.0527763
Staphylococcus hominis	Non-University	Other antibacterials	Nitrofurantoin	J01XE01	576	7	583	0.0120069
Staphylococcus hominis	Non-University	Oxazolidinones	Linezolid	J01XX08	3594	16	3610	0.00443213
Staphylococcus hominis	Non-University	Polymyxins	Colistin	J01XB01	0	4114	4114	1
Staphylococcus hominis	Non-University	Quinolones	Ciprofloxacin	J01MA02	3081	580	3661	0.158427
Staphylococcus hominis	Non-University	Quinolones	Moxifloxacin	J01MA14	1164	36	1200	0.03
Staphylococcus hominis	Non-University	Tetracyclines	Doxycycline	J01AA02	1820	927	2747	0.337459
Staphylococcus hominis	Non-University	Tetracyclines	Minocycline	J01AA08	2003	6	2009	0.00298656
Staphylococcus hominis	Non-University	Tetracyclines	Tetracycline	J01AA07	2160	1504	3664	0.41048
Staphylococcus hominis	Non-University	Trimethoprims	Trimethoprim	J01EA01	1106	968	2074	0.466731
Staphylococcus hominis	Non-University	Trimethoprims	Trimethoprim/sulfamethoxazole	J01EE01	3024	641	3665	0.174898
Staphylococcus hominis	University	Aminoglycosides	Amikacin	J01GB06	0	237	237	1
Staphylococcus hominis	University	Aminoglycosides	Gentamicin	J01GB03	840	51	891	0.0572391
Staphylococcus hominis	University	Aminoglycosides	Kanamycin	J01GB04	403	240	643	0.37325
Staphylococcus hominis	University	Aminoglycosides	Tobramycin	J01GB01	663	237	900	0.263333
Staphylococcus hominis	University	Amphenicols	Chloramphenicol	J01BA01	569	10	579	0.0172712
Staphylococcus hominis	University	Antimycobacterials	Rifampicin	J04AB02	888	7	895	0.00782123
Staphylococcus hominis	University	Beta-lactams/penicillins	Amoxicillin	J01CA04	64	479	543	0.882136
Staphylococcus hominis	University	Beta-lactams/penicillins	Amoxicillin/clavulanic acid	J01CR02	0	479	479	1
Staphylococcus hominis	University	Beta-lactams/penicillins	Ampicillin	J01CA01	64	479	543	0.882136
Staphylococcus hominis	University	Beta-lactams/penicillins	Benzylpenicillin	J01CE01	81	819	900	0.91
Staphylococcus hominis	University	Beta-lactams/penicillins	Cloxacillin	J01CF02	339	532	871	0.610792
Staphylococcus hominis	University	Beta-lactams/penicillins	Oxacillin	J01CF04	358	539	897	0.600892
Staphylococcus hominis	University	Beta-lactams/penicillins	Piperacillin/tazobactam	J01CR05	0	479	479	1
Staphylococcus hominis	University	Carbapenems	Imipenem	J01DH51	310	479	789	0.607098
Staphylococcus hominis	University	Carbapenems	Meropenem	J01DH02	310	479	789	0.607098
Staphylococcus hominis	University	Cephalosporins (1st gen.)	Cefazolin	J01DB04	310	479	789	0.607098
Staphylococcus hominis	University	Cephalosporins (2nd gen.)	Cefoxitin	J01DC01	310	479	789	0.607098
Staphylococcus hominis	University	Cephalosporins (2nd gen.)	Cefuroxime	J01DC02	310	479	789	0.607098
Staphylococcus hominis	University	Cephalosporins (3rd gen.)	Cefotaxime	J01DD01	310	479	789	0.607098
Staphylococcus hominis	University	Cephalosporins (3rd gen.)	Ceftazidime	J01DD02	0	919	919	1
Staphylococcus hominis	University	Cephalosporins (3rd gen.)	Ceftriaxone	J01DD04	310	479	789	0.607098
Staphylococcus hominis	University	Cephalosporins (4th gen.)	Cefepime	J01DE01	310	479	789	0.607098
Staphylococcus hominis	University	Glycopeptides	Teicoplanin	J01XA02	842	55	897	0.0613155
Staphylococcus hominis	University	Glycopeptides	Vancomycin	J01XA01	898	0	898	0
Staphylococcus hominis	University	Macrolides/lincosamides	Azithromycin	J01FA10	369	529	898	0.589087
Staphylococcus hominis	University	Macrolides/lincosamides	Clarithromycin	J01FA09	369	529	898	0.589087
Staphylococcus hominis	University	Macrolides/lincosamides	Clindamycin	J01FF01	529	361	890	0.405618
Staphylococcus hominis	University	Macrolides/lincosamides	Erythromycin	J01FA01	369	529	898	0.589087
Staphylococcus hominis	University	Other antibacterials	Fosfomycin	J01XX01	16	876	892	0.982063
Staphylococcus hominis	University	Other antibacterials	Mupirocin	R01AX06	793	105	898	0.116927
Staphylococcus hominis	University	Other antibacterials	Nitrofurantoin	J01XE01	342	1	343	0.00291545
Staphylococcus hominis	University	Oxazolidinones	Linezolid	J01XX08	897	1	898	0.00111359
Staphylococcus hominis	University	Polymyxins	Colistin	J01XB01	0	919	919	1
Staphylococcus hominis	University	Quinolones	Ciprofloxacin	J01MA02	595	305	900	0.338889
Staphylococcus hominis	University	Quinolones	Moxifloxacin	J01MA14	30	9	39	0.230769
Staphylococcus hominis	University	Tetracyclines	Doxycycline	J01AA02	61	40	101	0.39604
Staphylococcus hominis	University	Tetracyclines	Minocycline	J01AA08	55	0	55	0
Staphylococcus hominis	University	Tetracyclines	Tetracycline	J01AA07	61	40	101	0.39604
Staphylococcus hominis	University	Trimethoprims	Trimethoprim	J01EA01	0	396	396	1
Staphylococcus hominis	University	Trimethoprims	Trimethoprim/sulfamethoxazole	J01EE01	495	396	891	0.444444
Staphylococcus lugdunensis	Non-University	Aminoglycosides	Gentamicin	J01GB03	55	3	58	0.0517241
Staphylococcus lugdunensis	Non-University	Aminoglycosides	Tobramycin	J01GB01	55	3	58	0.0517241
Staphylococcus lugdunensis	Non-University	Amphenicols	Chloramphenicol	J01BA01	40	0	40	0
Staphylococcus lugdunensis	Non-University	Antimycobacterials	Rifampicin	J04AB02	58	0	58	0
Staphylococcus lugdunensis	Non-University	Beta-lactams/penicillins	Amoxicillin/clavulanic acid	J01CR02	37	3	40	0.075
Staphylococcus lugdunensis	Non-University	Beta-lactams/penicillins	Benzylpenicillin	J01CE01	24	25	49	0.510204
Staphylococcus lugdunensis	Non-University	Beta-lactams/penicillins	Cloxacillin	J01CF02	55	3	58	0.0517241
Staphylococcus lugdunensis	Non-University	Beta-lactams/penicillins	Oxacillin	J01CF04	53	4	57	0.0701754
Staphylococcus lugdunensis	Non-University	Cephalosporins (2nd gen.)	Cefuroxime	J01DC02	37	3	40	0.075
Staphylococcus lugdunensis	Non-University	Glycopeptides	Teicoplanin	J01XA02	56	2	58	0.0344828
Staphylococcus lugdunensis	Non-University	Glycopeptides	Vancomycin	J01XA01	58	0	58	0
Staphylococcus lugdunensis	Non-University	Macrolides/lincosamides	Azithromycin	J01FA10	53	5	58	0.0862069
Staphylococcus lugdunensis	Non-University	Macrolides/lincosamides	Clarithromycin	J01FA09	53	5	58	0.0862069
Staphylococcus lugdunensis	Non-University	Macrolides/lincosamides	Clindamycin	J01FF01	53	5	58	0.0862069
Staphylococcus lugdunensis	Non-University	Macrolides/lincosamides	Erythromycin	J01FA01	53	5	58	0.0862069
Staphylococcus lugdunensis	Non-University	Other antibacterials	Fosfomycin	J01XX01	33	8	41	0.195122
Staphylococcus lugdunensis	Non-University	Other antibacterials	Mupirocin	R01AX06	58	0	58	0
Staphylococcus lugdunensis	Non-University	Oxazolidinones	Linezolid	J01XX08	58	0	58	0
Staphylococcus lugdunensis	Non-University	Polymyxins	Colistin	J01XB01	0	66	66	1
Staphylococcus lugdunensis	Non-University	Quinolones	Ciprofloxacin	J01MA02	54	4	58	0.0689655
Staphylococcus lugdunensis	Non-University	Tetracyclines	Doxycycline	J01AA02	48	7	55	0.127273
Staphylococcus lugdunensis	Non-University	Tetracyclines	Minocycline	J01AA08	48	0	48	0
Staphylococcus lugdunensis	Non-University	Tetracyclines	Tetracycline	J01AA07	50	8	58	0.137931
Staphylococcus lugdunensis	Non-University	Trimethoprims	Trimethoprim/sulfamethoxazole	J01EE01	56	2	58	0.0344828
Staphylococcus saprophyticus	Non-University	Cephalosporins (3rd gen.)	Ceftazidime	J01DD02	0	33	33	1
Staphylococcus saprophyticus	Non-University	Other antibacterials	Fosfomycin	J01XX01	0	33	33	1
Staphylococcus saprophyticus	Non-University	Polymyxins	Colistin	J01XB01	0	33	33	1
Staphylococcus warneri	Non-University	Aminoglycosides	Gentamicin	J01GB03	139	19	158	0.120253
Staphylococcus warneri	Non-University	Aminoglycosides	Tobramycin	J01GB01	139	19	158	0.120253
Staphylococcus warneri	Non-University	Amphenicols	Chloramphenicol	J01BA01	119	0	119	0
Staphylococcus warneri	Non-University	Antimycobacterials	Rifampicin	J04AB02	157	1	158	0.00632911
Staphylococcus warneri	Non-University	Beta-lactams/penicillins	Amoxicillin/clavulanic acid	J01CR02	82	20	102	0.196078
Staphylococcus warneri	Non-University	Beta-lactams/penicillins	Benzylpenicillin	J01CE01	33	103	136	0.757353
Staphylococcus warneri	Non-University	Beta-lactams/penicillins	Cloxacillin	J01CF02	133	25	158	0.158228
Staphylococcus warneri	Non-University	Beta-lactams/penicillins	Oxacillin	J01CF04	134	24	158	0.151899
Staphylococcus warneri	Non-University	Cephalosporins (2nd gen.)	Cefuroxime	J01DC02	82	20	102	0.196078
Staphylococcus warneri	Non-University	Glycopeptides	Teicoplanin	J01XA02	140	18	158	0.113924
Staphylococcus warneri	Non-University	Glycopeptides	Vancomycin	J01XA01	158	0	158	0
Staphylococcus warneri	Non-University	Macrolides/lincosamides	Azithromycin	J01FA10	131	27	158	0.170886
Staphylococcus warneri	Non-University	Macrolides/lincosamides	Clarithromycin	J01FA09	131	27	158	0.170886
Staphylococcus warneri	Non-University	Macrolides/lincosamides	Clindamycin	J01FF01	151	7	158	0.0443038
Staphylococcus warneri	Non-University	Macrolides/lincosamides	Erythromycin	J01FA01	131	27	158	0.170886
Staphylococcus warneri	Non-University	Other antibacterials	Fosfomycin	J01XX01	1	121	122	0.991803
Staphylococcus warneri	Non-University	Other antibacterials	Mupirocin	R01AX06	154	4	158	0.0253165
Staphylococcus warneri	Non-University	Oxazolidinones	Linezolid	J01XX08	158	0	158	0
Staphylococcus warneri	Non-University	Polymyxins	Colistin	J01XB01	0	188	188	1
Staphylococcus warneri	Non-University	Quinolones	Ciprofloxacin	J01MA02	157	1	158	0.00632911
Staphylococcus warneri	Non-University	Quinolones	Moxifloxacin	J01MA14	78	0	78	0
Staphylococcus warneri	Non-University	Tetracyclines	Doxycycline	J01AA02	149	5	154	0.0324675
Staphylococcus warneri	Non-University	Tetracyclines	Minocycline	J01AA08	150	0	150	0
Staphylococcus warneri	Non-University	Tetracyclines	Tetracycline	J01AA07	151	7	158	0.0443038
Staphylococcus warneri	Non-University	Trimethoprims	Trimethoprim	J01EA01	47	8	55	0.145455
Staphylococcus warneri	Non-University	Trimethoprims	Trimethoprim/sulfamethoxazole	J01EE01	152	6	158	0.0379747
Staphylococcus warneri	University	Aminoglycosides	Gentamicin	J01GB03	59	11	70	0.157143
Staphylococcus warneri	University	Aminoglycosides	Kanamycin	J01GB04	43	12	55	0.218182
Staphylococcus warneri	University	Aminoglycosides	Tobramycin	J01GB01	61	11	72	0.152778
Staphylococcus warneri	University	Amphenicols	Chloramphenicol	J01BA01	50	1	51	0.0196078
Staphylococcus warneri	University	Antimycobacterials	Rifampicin	J04AB02	71	0	71	0
Staphylococcus warneri	University	Beta-lactams/penicillins	Benzylpenicillin	J01CE01	13	58	71	0.816901
Staphylococcus warneri	University	Beta-lactams/penicillins	Cloxacillin	J01CF02	50	21	71	0.295775
Staphylococcus warneri	University	Beta-lactams/penicillins	Oxacillin	J01CF04	48	23	71	0.323944
Staphylococcus warneri	University	Carbapenems	Imipenem	J01DH51	35	16	51	0.313725
Staphylococcus warneri	University	Carbapenems	Meropenem	J01DH02	35	16	51	0.313725
Staphylococcus warneri	University	Cephalosporins (1st gen.)	Cefazolin	J01DB04	35	16	51	0.313725
Staphylococcus warneri	University	Cephalosporins (2nd gen.)	Cefoxitin	J01DC01	35	16	51	0.313725
Staphylococcus warneri	University	Cephalosporins (2nd gen.)	Cefuroxime	J01DC02	35	16	51	0.313725
Staphylococcus warneri	University	Cephalosporins (3rd gen.)	Cefotaxime	J01DD01	35	16	51	0.313725
Staphylococcus warneri	University	Cephalosporins (3rd gen.)	Ceftriaxone	J01DD04	35	16	51	0.313725
Staphylococcus warneri	University	Cephalosporins (4th gen.)	Cefepime	J01DE01	35	16	51	0.313725
Staphylococcus warneri	University	Glycopeptides	Teicoplanin	J01XA02	68	4	72	0.0555556
Staphylococcus warneri	University	Glycopeptides	Vancomycin	J01XA01	72	0	72	0
Staphylococcus warneri	University	Macrolides/lincosamides	Azithromycin	J01FA10	57	13	70	0.185714
Staphylococcus warneri	University	Macrolides/lincosamides	Clarithromycin	J01FA09	57	13	70	0.185714
Staphylococcus warneri	University	Macrolides/lincosamides	Clindamycin	J01FF01	68	3	71	0.0422535
Staphylococcus warneri	University	Macrolides/lincosamides	Erythromycin	J01FA01	57	13	70	0.185714
Staphylococcus warneri	University	Other antibacterials	Fosfomycin	J01XX01	0	70	70	1
Staphylococcus warneri	University	Other antibacterials	Mupirocin	R01AX06	72	0	72	0
Staphylococcus warneri	University	Oxazolidinones	Linezolid	J01XX08	72	0	72	0
Staphylococcus warneri	University	Polymyxins	Colistin	J01XB01	0	72	72	1
Staphylococcus warneri	University	Quinolones	Ciprofloxacin	J01MA02	71	0	71	0
Staphylococcus warneri	University	Trimethoprims	Trimethoprim/sulfamethoxazole	J01EE01	69	2	71	0.028169

## Sheet: type_dept
fullname	type_dept	group	antibiotic	atc	SI	R	total	percentage_R
Staphylococcus capitis	ICU	Aminoglycosides	Amikacin	J01GB06	0	44	44	1
Staphylococcus capitis	ICU	Aminoglycosides	Gentamicin	J01GB03	184	40	224	0.178571
Staphylococcus capitis	ICU	Aminoglycosides	Kanamycin	J01GB04	28	44	72	0.611111
Staphylococcus capitis	ICU	Aminoglycosides	Tobramycin	J01GB01	175	44	219	0.200913
Staphylococcus capitis	ICU	Amphenicols	Chloramphenicol	J01BA01	145	0	145	0
Staphylococcus capitis	ICU	Antimycobacterials	Rifampicin	J04AB02	219	2	221	0.00904977
Staphylococcus capitis	ICU	Beta-lactams/penicillins	Amoxicillin	J01CA04	14	47	61	0.770492
Staphylococcus capitis	ICU	Beta-lactams/penicillins	Amoxicillin/clavulanic acid	J01CR02	93	47	140	0.335714
Staphylococcus capitis	ICU	Beta-lactams/penicillins	Ampicillin	J01CA01	14	47	61	0.770492
Staphylococcus capitis	ICU	Beta-lactams/penicillins	Benzylpenicillin	J01CE01	50	149	199	0.748744
Staphylococcus capitis	ICU	Beta-lactams/penicillins	Cloxacillin	J01CF02	161	62	223	0.278027
Staphylococcus capitis	ICU	Beta-lactams/penicillins	Oxacillin	J01CF04	151	66	217	0.304147
Staphylococcus capitis	ICU	Beta-lactams/penicillins	Piperacillin/tazobactam	J01CR05	0	34	34	1
Staphylococcus capitis	ICU	Carbapenems	Imipenem	J01DH51	39	34	73	0.465753
Staphylococcus capitis	ICU	Carbapenems	Meropenem	J01DH02	39	34	73	0.465753
Staphylococcus capitis	ICU	Cephalosporins (1st gen.)	Cefazolin	J01DB04	39	34	73	0.465753
Staphylococcus capitis	ICU	Cephalosporins (2nd gen.)	Cefoxitin	J01DC01	39	34	73	0.465753
Staphylococcus capitis	ICU	Cephalosporins (2nd gen.)	Cefuroxime	J01DC02	124	47	171	0.274854
Staphylococcus capitis	ICU	Cephalosporins (3rd gen.)	Cefotaxime	J01DD01	39	34	73	0.465753
Staphylococcus capitis	ICU	Cephalosporins (3rd gen.)	Ceftazidime	J01DD02	0	236	236	1
Staphylococcus capitis	ICU	Cephalosporins (3rd gen.)	Ceftriaxone	J01DD04	39	34	73	0.465753
Staphylococcus capitis	ICU	Cephalosporins (4th gen.)	Cefepime	J01DE01	39	34	73	0.465753
Staphylococcus capitis	ICU	Glycopeptides	Teicoplanin	J01XA02	213	4	217	0.0184332
Staphylococcus capitis	ICU	Glycopeptides	Vancomycin	J01XA01	219	0	219	0
Staphylococcus capitis	ICU	Macrolides/lincosamides	Azithromycin	J01FA10	177	43	220	0.195455
Staphylococcus capitis	ICU	Macrolides/lincosamides	Clarithromycin	J01FA09	177	43	220	0.195455
Staphylococcus capitis	ICU	Macrolides/lincosamides	Clindamycin	J01FF01	175	44	219	0.200913
Staphylococcus capitis	ICU	Macrolides/lincosamides	Erythromycin	J01FA01	177	43	220	0.195455
Staphylococcus capitis	ICU	Other antibacterials	Fosfomycin	J01XX01	0	236	236	1
Staphylococcus capitis	ICU	Other antibacterials	Mupirocin	R01AX06	213	8	221	0.0361991
Staphylococcus capitis	ICU	Other antibacterials	Nitrofurantoin	J01XE01	59	1	60	0.0166667
Staphylococcus capitis	ICU	Oxazolidinones	Linezolid	J01XX08	213	4	217	0.0184332
Staphylococcus capitis	ICU	Polymyxins	Colistin	J01XB01	0	236	236	1
Staphylococcus capitis	ICU	Quinolones	Ciprofloxacin	J01MA02	207	16	223	0.0717489
Staphylococcus capitis	ICU	Quinolones	Moxifloxacin	J01MA14	75	0	75	0
Staphylococcus capitis	ICU	Tetracyclines	Doxycycline	J01AA02	131	15	146	0.10274
Staphylococcus capitis	ICU	Tetracyclines	Minocycline	J01AA08	119	0	119	0
Staphylococcus capitis	ICU	Tetracyclines	Tetracycline	J01AA07	138	16	154	0.103896
Staphylococcus capitis	ICU	Trimethoprims	Trimethoprim	J01EA01	27	7	34	0.205882
Staphylococcus capitis	ICU	Trimethoprims	Trimethoprim/sulfamethoxazole	J01EE01	220	3	223	0.0134529
Staphylococcus capitis	Non-ICU	Aminoglycosides	Amikacin	J01GB06	0	31	31	1
Staphylococcus capitis	Non-ICU	Aminoglycosides	Gentamicin	J01GB03	816	28	844	0.0331754
Staphylococcus capitis	Non-ICU	Aminoglycosides	Kanamycin	J01GB04	123	31	154	0.201299
Staphylococcus capitis	Non-ICU	Aminoglycosides	Tobramycin	J01GB01	796	31	827	0.0374849
Staphylococcus capitis	Non-ICU	Amphenicols	Chloramphenicol	J01BA01	534	2	536	0.00373134
Staphylococcus capitis	Non-ICU	Antimycobacterials	Rifampicin	J04AB02	830	4	834	0.00479616
Staphylococcus capitis	Non-ICU	Beta-lactams/penicillins	Amoxicillin	J01CA04	40	48	88	0.545455
Staphylococcus capitis	Non-ICU	Beta-lactams/penicillins	Amoxicillin/clavulanic acid	J01CR02	291	48	339	0.141593
Staphylococcus capitis	Non-ICU	Beta-lactams/penicillins	Ampicillin	J01CA01	40	48	88	0.545455
Staphylococcus capitis	Non-ICU	Beta-lactams/penicillins	Benzylpenicillin	J01CE01	152	653	805	0.81118
Staphylococcus capitis	Non-ICU	Beta-lactams/penicillins	Cloxacillin	J01CF02	774	66	840	0.0785714
Staphylococcus capitis	Non-ICU	Beta-lactams/penicillins	Oxacillin	J01CF04	746	84	830	0.101205
Staphylococcus capitis	Non-ICU	Beta-lactams/penicillins	Piperacillin/tazobactam	J01CR05	0	33	33	1
Staphylococcus capitis	Non-ICU	Carbapenems	Imipenem	J01DH51	174	33	207	0.15942
Staphylococcus capitis	Non-ICU	Carbapenems	Meropenem	J01DH02	174	33	207	0.15942
Staphylococcus capitis	Non-ICU	Cephalosporins (1st gen.)	Cefazolin	J01DB04	174	33	207	0.15942
Staphylococcus capitis	Non-ICU	Cephalosporins (2nd gen.)	Cefoxitin	J01DC01	174	33	207	0.15942
Staphylococcus capitis	Non-ICU	Cephalosporins (2nd gen.)	Cefuroxime	J01DC02	448	48	496	0.0967742
Staphylococcus capitis	Non-ICU	Cephalosporins (3rd gen.)	Cefotaxime	J01DD01	174	33	207	0.15942
Staphylococcus capitis	Non-ICU	Cephalosporins (3rd gen.)	Ceftazidime	J01DD02	0	975	975	1
Staphylococcus capitis	Non-ICU	Cephalosporins (3rd gen.)	Ceftriaxone	J01DD04	174	33	207	0.15942
Staphylococcus capitis	Non-ICU	Cephalosporins (4th gen.)	Cefepime	J01DE01	174	33	207	0.15942
Staphylococcus capitis	Non-ICU	Glycopeptides	Teicoplanin	J01XA02	812	11	823	0.0133657
Staphylococcus capitis	Non-ICU	Glycopeptides	Vancomycin	J01XA01	823	0	823	0
Staphylococcus capitis	Non-ICU	Macrolides/lincosamides	Azithromycin	J01FA10	774	74	848	0.0872642
Staphylococcus capitis	Non-ICU	Macrolides/lincosamides	Clarithromycin	J01FA09	774	74	848	0.0872642
Staphylococcus capitis	Non-ICU	Macrolides/lincosamides	Clindamycin	J01FF01	771	70	841	0.0832342
Staphylococcus capitis	Non-ICU	Macrolides/lincosamides	Erythromycin	J01FA01	774	74	848	0.0872642
Staphylococcus capitis	Non-ICU	Other antibacterials	Fosfomycin	J01XX01	0	975	975	1
Staphylococcus capitis	Non-ICU	Other antibacterials	Mupirocin	R01AX06	820	11	831	0.0132371
Staphylococcus capitis	Non-ICU	Other antibacterials	Nitrofurantoin	J01XE01	149	1	150	0.00666667
Staphylococcus capitis	Non-ICU	Oxazolidinones	Linezolid	J01XX08	823	1	824	0.00121359
Staphylococcus capitis	Non-ICU	Polymyxins	Colistin	J01XB01	0	975	975	1
Staphylococcus capitis	Non-ICU	Quinolones	Ciprofloxacin	J01MA02	824	20	844	0.0236967
Staphylococcus capitis	Non-ICU	Quinolones	Moxifloxacin	J01MA14	183	0	183	0
Staphylococcus capitis	Non-ICU	Tetracyclines	Doxycycline	J01AA02	577	28	605	0.046281
Staphylococcus capitis	Non-ICU	Tetracyclines	Minocycline	J01AA08	559	0	559	0
Staphylococcus capitis	Non-ICU	Tetracyclines	Tetracycline	J01AA07	611	43	654	0.0657492
Staphylococcus capitis	Non-ICU	Trimethoprims	Trimethoprim	J01EA01	267	25	292	0.0856164
Staphylococcus capitis	Non-ICU	Trimethoprims	Trimethoprim/sulfamethoxazole	J01EE01	841	5	846	0.00591017
Staphylococcus epidermidis	ICU	Aminoglycosides	Amikacin	J01GB06	0	1253	1253	1
Staphylococcus epidermidis	ICU	Aminoglycosides	Gentamicin	J01GB03	737	1126	1863	0.604402
Staphylococcus epidermidis	ICU	Aminoglycosides	Kanamycin	J01GB04	137	1257	1394	0.901722
Staphylococcus epidermidis	ICU	Aminoglycosides	Tobramycin	J01GB01	595	1253	1848	0.67803
Staphylococcus epidermidis	ICU	Amphenicols	Chloramphenicol	J01BA01	1294	27	1321	0.0204391
Staphylococcus epidermidis	ICU	Antimycobacterials	Rifampicin	J04AB02	1708	143	1851	0.0772555
Staphylococcus epidermidis	ICU	Beta-lactams/penicillins	Amoxicillin	J01CA04	26	1052	1078	0.975881
Staphylococcus epidermidis	ICU	Beta-lactams/penicillins	Amoxicillin/clavulanic acid	J01CR02	214	1052	1266	0.830964
Staphylococcus epidermidis	ICU	Beta-lactams/penicillins	Ampicillin	J01CA01	26	1052	1078	0.975881
Staphylococcus epidermidis	ICU	Beta-lactams/penicillins	Benzylpenicillin	J01CE01	89	1712	1801	0.950583
Staphylococcus epidermidis	ICU	Beta-lactams/penicillins	Cloxacillin	J01CF02	401	1449	1850	0.783243
Staphylococcus epidermidis	ICU	Beta-lactams/penicillins	Oxacillin	J01CF04	400	1447	1847	0.783433
Staphylococcus epidermidis	ICU	Beta-lactams/penicillins	Piperacillin/tazobactam	J01CR05	0	522	522	1
Staphylococcus epidermidis	ICU	Carbapenems	Imipenem	J01DH51	115	524	639	0.820031
Staphylococcus epidermidis	ICU	Carbapenems	Meropenem	J01DH02	115	522	637	0.819466
Staphylococcus epidermidis	ICU	Cephalosporins (1st gen.)	Cefazolin	J01DB04	115	522	637	0.819466
Staphylococcus epidermidis	ICU	Cephalosporins (2nd gen.)	Cefoxitin	J01DC01	115	522	637	0.819466
Staphylococcus epidermidis	ICU	Cephalosporins (2nd gen.)	Cefuroxime	J01DC02	312	1054	1366	0.771596
Staphylococcus epidermidis	ICU	Cephalosporins (3rd gen.)	Cefotaxime	J01DD01	115	522	637	0.819466
Staphylococcus epidermidis	ICU	Cephalosporins (3rd gen.)	Ceftazidime	J01DD02	0	1946	1946	1
Staphylococcus epidermidis	ICU	Cephalosporins (3rd gen.)	Ceftriaxone	J01DD04	115	522	637	0.819466
Staphylococcus epidermidis	ICU	Cephalosporins (4th gen.)	Cefepime	J01DE01	115	522	637	0.819466
Staphylococcus epidermidis	ICU	Glycopeptides	Teicoplanin	J01XA02	650	816	1466	0.556617
Staphylococcus epidermidis	ICU	Glycopeptides	Vancomycin	J01XA01	1842	2	1844	0.0010846
Staphylococcus epidermidis	ICU	Macrolides/lincosamides	Azithromycin	J01FA10	679	1181	1860	0.634946
Staphylococcus epidermidis	ICU	Macrolides/lincosamides	Clarithromycin	J01FA09	679	1181	1860	0.634946
Staphylococcus epidermidis	ICU	Macrolides/lincosamides	Clindamycin	J01FF01	742	1107	1849	0.598702
Staphylococcus epidermidis	ICU	Macrolides/lincosamides	Erythromycin	J01FA01	679	1181	1860	0.634946
Staphylococcus epidermidis	ICU	Other antibacterials	Fosfomycin	J01XX01	1371	168	1539	0.109162
Staphylococcus epidermidis	ICU	Other antibacterials	Mupirocin	R01AX06	1516	331	1847	0.17921
Staphylococcus epidermidis	ICU	Other antibacterials	Nitrofurantoin	J01XE01	420	2	422	0.00473934
Staphylococcus epidermidis	ICU	Oxazolidinones	Linezolid	J01XX08	1835	1	1836	0.000544662
Staphylococcus epidermidis	ICU	Polymyxins	Colistin	J01XB01	0	1946	1946	1
Staphylococcus epidermidis	ICU	Quinolones	Ciprofloxacin	J01MA02	643	1217	1860	0.654301
Staphylococcus epidermidis	ICU	Quinolones	Moxifloxacin	J01MA14	265	40	305	0.131148
Staphylococcus epidermidis	ICU	Tetracyclines	Doxycycline	J01AA02	684	368	1052	0.34981
Staphylococcus epidermidis	ICU	Tetracyclines	Minocycline	J01AA08	709	0	709	0
Staphylococcus epidermidis	ICU	Tetracyclines	Tetracycline	J01AA07	801	453	1254	0.361244
Staphylococcus epidermidis	ICU	Trimethoprims	Trimethoprim	J01EA01	158	994	1152	0.862847
Staphylococcus epidermidis	ICU	Trimethoprims	Trimethoprim/sulfamethoxazole	J01EE01	908	951	1859	0.511565
Staphylococcus epidermidis	Non-ICU	Aminoglycosides	Amikacin	J01GB06	0	1816	1816	1
Staphylococcus epidermidis	Non-ICU	Aminoglycosides	Gentamicin	J01GB03	2878	1540	4418	0.348574
Staphylococcus epidermidis	Non-ICU	Aminoglycosides	Kanamycin	J01GB04	643	1819	2462	0.73883
Staphylococcus epidermidis	Non-ICU	Aminoglycosides	Tobramycin	J01GB01	2572	1816	4388	0.413856
Staphylococcus epidermidis	Non-ICU	Amphenicols	Chloramphenicol	J01BA01	2899	44	2943	0.0149507
Staphylococcus epidermidis	Non-ICU	Antimycobacterials	Rifampicin	J04AB02	4249	152	4401	0.0345376
Staphylococcus epidermidis	Non-ICU	Beta-lactams/penicillins	Amoxicillin	J01CA04	113	1822	1935	0.941602
Staphylococcus epidermidis	Non-ICU	Beta-lactams/penicillins	Amoxicillin/clavulanic acid	J01CR02	607	1822	2429	0.750103
Staphylococcus epidermidis	Non-ICU	Beta-lactams/penicillins	Ampicillin	J01CA01	113	1822	1935	0.941602
Staphylococcus epidermidis	Non-ICU	Beta-lactams/penicillins	Benzylpenicillin	J01CE01	345	3955	4300	0.919767
Staphylococcus epidermidis	Non-ICU	Beta-lactams/penicillins	Cloxacillin	J01CF02	1858	2543	4401	0.577823
Staphylococcus epidermidis	Non-ICU	Beta-lactams/penicillins	Oxacillin	J01CF04	1846	2536	4382	0.578731
Staphylococcus epidermidis	Non-ICU	Beta-lactams/penicillins	Piperacillin/tazobactam	J01CR05	0	1284	1284	1
Staphylococcus epidermidis	Non-ICU	Carbapenems	Imipenem	J01DH51	520	1284	1804	0.711752
Staphylococcus epidermidis	Non-ICU	Carbapenems	Meropenem	J01DH02	521	1284	1805	0.711357
Staphylococcus epidermidis	Non-ICU	Cephalosporins (1st gen.)	Cefazolin	J01DB04	520	1284	1804	0.711752
Staphylococcus epidermidis	Non-ICU	Cephalosporins (2nd gen.)	Cefoxitin	J01DC01	520	1284	1804	0.711752
Staphylococcus epidermidis	Non-ICU	Cephalosporins (2nd gen.)	Cefuroxime	J01DC02	1089	1820	2909	0.625645
Staphylococcus epidermidis	Non-ICU	Cephalosporins (3rd gen.)	Cefotaxime	J01DD01	520	1285	1805	0.711911
Staphylococcus epidermidis	Non-ICU	Cephalosporins (3rd gen.)	Ceftazidime	J01DD02	0	4798	4798	1
Staphylococcus epidermidis	Non-ICU	Cephalosporins (3rd gen.)	Ceftriaxone	J01DD04	520	1284	1804	0.711752
Staphylococcus epidermidis	Non-ICU	Cephalosporins (4th gen.)	Cefepime	J01DE01	520	1284	1804	0.711752
Staphylococcus epidermidis	Non-ICU	Glycopeptides	Teicoplanin	J01XA02	1987	1902	3889	0.489072
Staphylococcus epidermidis	Non-ICU	Glycopeptides	Vancomycin	J01XA01	4378	2	4380	0.000456621
Staphylococcus epidermidis	Non-ICU	Macrolides/lincosamides	Azithromycin	J01FA10	2311	2113	4424	0.477622
Staphylococcus epidermidis	Non-ICU	Macrolides/lincosamides	Clarithromycin	J01FA09	2311	2113	4424	0.477622
Staphylococcus epidermidis	Non-ICU	Macrolides/lincosamides	Clindamycin	J01FF01	2724	1675	4399	0.380768
Staphylococcus epidermidis	Non-ICU	Macrolides/lincosamides	Erythromycin	J01FA01	2311	2113	4424	0.477622
Staphylococcus epidermidis	Non-ICU	Other antibacterials	Fosfomycin	J01XX01	3492	346	3838	0.0901511
Staphylococcus epidermidis	Non-ICU	Other antibacterials	Mupirocin	R01AX06	3755	627	4382	0.143085
Staphylococcus epidermidis	Non-ICU	Other antibacterials	Nitrofurantoin	J01XE01	1085	8	1093	0.0073193
Staphylococcus epidermidis	Non-ICU	Oxazolidinones	Linezolid	J01XX08	4351	4	4355	0.000918485
Staphylococcus epidermidis	Non-ICU	Polymyxins	Colistin	J01XB01	0	4798	4798	1
Staphylococcus epidermidis	Non-ICU	Quinolones	Ciprofloxacin	J01MA02	2291	2133	4424	0.482143
Staphylococcus epidermidis	Non-ICU	Quinolones	Moxifloxacin	J01MA14	635	48	683	0.0702782
Staphylococcus epidermidis	Non-ICU	Tetracyclines	Doxycycline	J01AA02	1480	607	2087	0.290848
Staphylococcus epidermidis	Non-ICU	Tetracyclines	Minocycline	J01AA08	1537	1	1538	0.000650195
Staphylococcus epidermidis	Non-ICU	Tetracyclines	Tetracycline	J01AA07	1776	859	2635	0.325996
Staphylococcus epidermidis	Non-ICU	Trimethoprims	Trimethoprim	J01EA01	692	1825	2517	0.72507
Staphylococcus epidermidis	Non-ICU	Trimethoprims	Trimethoprim/sulfamethoxazole	J01EE01	2709	1709	4418	0.386827
Staphylococcus haemolyticus	ICU	Aminoglycosides	Amikacin	J01GB06	0	126	126	1
Staphylococcus haemolyticus	ICU	Aminoglycosides	Gentamicin	J01GB03	51	125	176	0.710227
Staphylococcus haemolyticus	ICU	Aminoglycosides	Kanamycin	J01GB04	9	126	135	0.933333
Staphylococcus haemolyticus	ICU	Aminoglycosides	Tobramycin	J01GB01	50	126	176	0.715909
Staphylococcus haemolyticus	ICU	Amphenicols	Chloramphenicol	J01BA01	127	8	135	0.0592593
Staphylococcus haemolyticus	ICU	Antimycobacterials	Rifampicin	J04AB02	160	16	176	0.0909091
Staphylococcus haemolyticus	ICU	Beta-lactams/penicillins	Amoxicillin	J01CA04	6	78	84	0.928571
Staphylococcus haemolyticus	ICU	Beta-lactams/penicillins	Amoxicillin/clavulanic acid	J01CR02	19	78	97	0.804124
Staphylococcus haemolyticus	ICU	Beta-lactams/penicillins	Ampicillin	J01CA01	6	78	84	0.928571
Staphylococcus haemolyticus	ICU	Beta-lactams/penicillins	Benzylpenicillin	J01CE01	13	161	174	0.925287
Staphylococcus haemolyticus	ICU	Beta-lactams/penicillins	Cloxacillin	J01CF02	40	137	177	0.774011
Staphylococcus haemolyticus	ICU	Beta-lactams/penicillins	Oxacillin	J01CF04	39	136	175	0.777143
Staphylococcus haemolyticus	ICU	Beta-lactams/penicillins	Piperacillin/tazobactam	J01CR05	0	36	36	1
Staphylococcus haemolyticus	ICU	Carbapenems	Imipenem	J01DH51	11	36	47	0.765957
Staphylococcus haemolyticus	ICU	Carbapenems	Meropenem	J01DH02	11	36	47	0.765957
Staphylococcus haemolyticus	ICU	Cephalosporins (1st gen.)	Cefazolin	J01DB04	11	36	47	0.765957
Staphylococcus haemolyticus	ICU	Cephalosporins (2nd gen.)	Cefoxitin	J01DC01	11	36	47	0.765957
Staphylococcus haemolyticus	ICU	Cephalosporins (2nd gen.)	Cefuroxime	J01DC02	27	78	105	0.742857
Staphylococcus haemolyticus	ICU	Cephalosporins (3rd gen.)	Cefotaxime	J01DD01	11	36	47	0.765957
Staphylococcus haemolyticus	ICU	Cephalosporins (3rd gen.)	Ceftazidime	J01DD02	0	192	192	1
Staphylococcus haemolyticus	ICU	Cephalosporins (3rd gen.)	Ceftriaxone	J01DD04	11	36	47	0.765957
Staphylococcus haemolyticus	ICU	Cephalosporins (4th gen.)	Cefepime	J01DE01	11	36	47	0.765957
Staphylococcus haemolyticus	ICU	Glycopeptides	Teicoplanin	J01XA02	131	27	158	0.170886
Staphylococcus haemolyticus	ICU	Glycopeptides	Vancomycin	J01XA01	175	0	175	0
Staphylococcus haemolyticus	ICU	Macrolides/lincosamides	Azithromycin	J01FA10	25	151	176	0.857955
Staphylococcus haemolyticus	ICU	Macrolides/lincosamides	Clarithromycin	J01FA09	25	151	176	0.857955
Staphylococcus haemolyticus	ICU	Macrolides/lincosamides	Clindamycin	J01FF01	63	112	175	0.64
Staphylococcus haemolyticus	ICU	Macrolides/lincosamides	Erythromycin	J01FA01	25	151	176	0.857955
Staphylococcus haemolyticus	ICU	Other antibacterials	Fosfomycin	J01XX01	6	131	137	0.956204
Staphylococcus haemolyticus	ICU	Other antibacterials	Mupirocin	R01AX06	173	2	175	0.0114286
Staphylococcus haemolyticus	ICU	Other antibacterials	Nitrofurantoin	J01XE01	37	0	37	0
Staphylococcus haemolyticus	ICU	Oxazolidinones	Linezolid	J01XX08	175	0	175	0
Staphylococcus haemolyticus	ICU	Polymyxins	Colistin	J01XB01	0	192	192	1
Staphylococcus haemolyticus	ICU	Quinolones	Ciprofloxacin	J01MA02	47	129	176	0.732955
Staphylococcus haemolyticus	ICU	Tetracyclines	Doxycycline	J01AA02	54	39	93	0.419355
Staphylococcus haemolyticus	ICU	Tetracyclines	Minocycline	J01AA08	63	0	63	0
Staphylococcus haemolyticus	ICU	Tetracyclines	Tetracycline	J01AA07	71	63	134	0.470149
Staphylococcus haemolyticus	ICU	Trimethoprims	Trimethoprim	J01EA01	14	116	130	0.892308
Staphylococcus haemolyticus	ICU	Trimethoprims	Trimethoprim/sulfamethoxazole	J01EE01	66	110	176	0.625
Staphylococcus haemolyticus	Non-ICU	Aminoglycosides	Amikacin	J01GB06	0	223	223	1
Staphylococcus haemolyticus	Non-ICU	Aminoglycosides	Gentamicin	J01GB03	137	221	358	0.617318
Staphylococcus haemolyticus	Non-ICU	Aminoglycosides	Kanamycin	J01GB04	32	226	258	0.875969
Staphylococcus haemolyticus	Non-ICU	Aminoglycosides	Tobramycin	J01GB01	137	223	360	0.619444
Staphylococcus haemolyticus	Non-ICU	Amphenicols	Chloramphenicol	J01BA01	220	9	229	0.0393013
Staphylococcus haemolyticus	Non-ICU	Antimycobacterials	Rifampicin	J04AB02	347	12	359	0.0334262
Staphylococcus haemolyticus	Non-ICU	Beta-lactams/penicillins	Amoxicillin	J01CA04	13	196	209	0.937799
Staphylococcus haemolyticus	Non-ICU	Beta-lactams/penicillins	Amoxicillin/clavulanic acid	J01CR02	40	196	236	0.830508
Staphylococcus haemolyticus	Non-ICU	Beta-lactams/penicillins	Ampicillin	J01CA01	13	196	209	0.937799
Staphylococcus haemolyticus	Non-ICU	Beta-lactams/penicillins	Benzylpenicillin	J01CE01	41	312	353	0.883853
Staphylococcus haemolyticus	Non-ICU	Beta-lactams/penicillins	Cloxacillin	J01CF02	97	263	360	0.730556
Staphylococcus haemolyticus	Non-ICU	Beta-lactams/penicillins	Oxacillin	J01CF04	96	261	357	0.731092
Staphylococcus haemolyticus	Non-ICU	Beta-lactams/penicillins	Piperacillin/tazobactam	J01CR05	0	161	161	1
Staphylococcus haemolyticus	Non-ICU	Carbapenems	Imipenem	J01DH51	37	161	198	0.813131
Staphylococcus haemolyticus	Non-ICU	Carbapenems	Meropenem	J01DH02	37	161	198	0.813131
Staphylococcus haemolyticus	Non-ICU	Cephalosporins (1st gen.)	Cefazolin	J01DB04	37	161	198	0.813131
Staphylococcus haemolyticus	Non-ICU	Cephalosporins (2nd gen.)	Cefoxitin	J01DC01	37	161	198	0.813131
Staphylococcus haemolyticus	Non-ICU	Cephalosporins (2nd gen.)	Cefuroxime	J01DC02	71	196	267	0.734082
Staphylococcus haemolyticus	Non-ICU	Cephalosporins (3rd gen.)	Cefotaxime	J01DD01	37	161	198	0.813131
Staphylococcus haemolyticus	Non-ICU	Cephalosporins (3rd gen.)	Ceftazidime	J01DD02	0	390	390	1
Staphylococcus haemolyticus	Non-ICU	Cephalosporins (3rd gen.)	Ceftriaxone	J01DD04	37	161	198	0.813131
Staphylococcus haemolyticus	Non-ICU	Cephalosporins (4th gen.)	Cefepime	J01DE01	37	161	198	0.813131
Staphylococcus haemolyticus	Non-ICU	Glycopeptides	Teicoplanin	J01XA02	269	73	342	0.21345
Staphylococcus haemolyticus	Non-ICU	Glycopeptides	Vancomycin	J01XA01	358	0	358	0
Staphylococcus haemolyticus	Non-ICU	Macrolides/lincosamides	Azithromycin	J01FA10	83	277	360	0.769444
Staphylococcus haemolyticus	Non-ICU	Macrolides/lincosamides	Clarithromycin	J01FA09	83	277	360	0.769444
Staphylococcus haemolyticus	Non-ICU	Macrolides/lincosamides	Clindamycin	J01FF01	218	135	353	0.382436
Staphylococcus haemolyticus	Non-ICU	Macrolides/lincosamides	Erythromycin	J01FA01	83	277	360	0.769444
Staphylococcus haemolyticus	Non-ICU	Other antibacterials	Fosfomycin	J01XX01	10	314	324	0.969136
Staphylococcus haemolyticus	Non-ICU	Other antibacterials	Mupirocin	R01AX06	341	19	360	0.0527778
Staphylococcus haemolyticus	Non-ICU	Other antibacterials	Nitrofurantoin	J01XE01	109	0	109	0
Staphylococcus haemolyticus	Non-ICU	Oxazolidinones	Linezolid	J01XX08	356	1	357	0.00280112
Staphylococcus haemolyticus	Non-ICU	Polymyxins	Colistin	J01XB01	0	390	390	1
Staphylococcus haemolyticus	Non-ICU	Quinolones	Ciprofloxacin	J01MA02	120	240	360	0.666667
Staphylococcus haemolyticus	Non-ICU	Quinolones	Moxifloxacin	J01MA14	35	19	54	0.351852
Staphylococcus haemolyticus	Non-ICU	Tetracyclines	Doxycycline	J01AA02	68	72	140	0.514286
Staphylococcus haemolyticus	Non-ICU	Tetracyclines	Minocycline	J01AA08	78	1	79	0.0126582
Staphylococcus haemolyticus	Non-ICU	Tetracyclines	Tetracycline	J01AA07	75	89	164	0.542683
Staphylococcus haemolyticus	Non-ICU	Trimethoprims	Trimethoprim	J01EA01	24	231	255	0.905882
Staphylococcus haemolyticus	Non-ICU	Trimethoprims	Trimethoprim/sulfamethoxazole	J01EE01	134	225	359	0.626741
Staphylococcus hominis	ICU	Aminoglycosides	Amikacin	J01GB06	0	265	265	1
Staphylococcus hominis	ICU	Aminoglycosides	Gentamicin	J01GB03	548	121	669	0.180867
Staphylococcus hominis	ICU	Aminoglycosides	Kanamycin	J01GB04	68	267	335	0.797015
Staphylococcus hominis	ICU	Aminoglycosides	Tobramycin	J01GB01	406	265	671	0.394933
Staphylococcus hominis	ICU	Amphenicols	Chloramphenicol	J01BA01	457	14	471	0.029724
Staphylococcus hominis	ICU	Antimycobacterials	Rifampicin	J04AB02	662	7	669	0.0104634
Staphylococcus hominis	ICU	Beta-lactams/penicillins	Amoxicillin	J01CA04	12	273	285	0.957895
Staphylococcus hominis	ICU	Beta-lactams/penicillins	Amoxicillin/clavulanic acid	J01CR02	172	273	445	0.613483
Staphylococcus hominis	ICU	Beta-lactams/penicillins	Ampicillin	J01CA01	12	273	285	0.957895
Staphylococcus hominis	ICU	Beta-lactams/penicillins	Benzylpenicillin	J01CE01	76	557	633	0.879937
Staphylococcus hominis	ICU	Beta-lactams/penicillins	Cloxacillin	J01CF02	279	391	670	0.583582
Staphylococcus hominis	ICU	Beta-lactams/penicillins	Oxacillin	J01CF04	276	388	664	0.584337
Staphylococcus hominis	ICU	Beta-lactams/penicillins	Piperacillin/tazobactam	J01CR05	0	103	103	1
Staphylococcus hominis	ICU	Carbapenems	Imipenem	J01DH51	36	103	139	0.741007
Staphylococcus hominis	ICU	Carbapenems	Meropenem	J01DH02	36	103	139	0.741007
Staphylococcus hominis	ICU	Cephalosporins (1st gen.)	Cefazolin	J01DB04	36	103	139	0.741007
Staphylococcus hominis	ICU	Cephalosporins (2nd gen.)	Cefoxitin	J01DC01	36	103	139	0.741007
Staphylococcus hominis	ICU	Cephalosporins (2nd gen.)	Cefuroxime	J01DC02	198	273	471	0.579618
Staphylococcus hominis	ICU	Cephalosporins (3rd gen.)	Cefotaxime	J01DD01	36	103	139	0.741007
Staphylococcus hominis	ICU	Cephalosporins (3rd gen.)	Ceftazidime	J01DD02	0	707	707	1
Staphylococcus hominis	ICU	Cephalosporins (3rd gen.)	Ceftriaxone	J01DD04	36	103	139	0.741007
Staphylococcus hominis	ICU	Cephalosporins (4th gen.)	Cefepime	J01DE01	36	103	139	0.741007
Staphylococcus hominis	ICU	Glycopeptides	Teicoplanin	J01XA02	545	42	587	0.0715503
Staphylococcus hominis	ICU	Glycopeptides	Vancomycin	J01XA01	669	0	669	0
Staphylococcus hominis	ICU	Macrolides/lincosamides	Azithromycin	J01FA10	281	389	670	0.580597
Staphylococcus hominis	ICU	Macrolides/lincosamides	Clarithromycin	J01FA09	281	389	670	0.580597
Staphylococcus hominis	ICU	Macrolides/lincosamides	Clindamycin	J01FF01	363	305	668	0.456587
Staphylococcus hominis	ICU	Macrolides/lincosamides	Erythromycin	J01FA01	281	389	670	0.580597
Staphylococcus hominis	ICU	Other antibacterials	Fosfomycin	J01XX01	11	516	527	0.979127
Staphylococcus hominis	ICU	Other antibacterials	Mupirocin	R01AX06	587	85	672	0.126488
Staphylococcus hominis	ICU	Other antibacterials	Nitrofurantoin	J01XE01	131	0	131	0
Staphylococcus hominis	ICU	Oxazolidinones	Linezolid	J01XX08	668	2	670	0.00298507
Staphylococcus hominis	ICU	Polymyxins	Colistin	J01XB01	0	707	707	1
Staphylococcus hominis	ICU	Quinolones	Ciprofloxacin	J01MA02	418	254	672	0.377976
Staphylococcus hominis	ICU	Quinolones	Moxifloxacin	J01MA14	156	16	172	0.0930233
Staphylococcus hominis	ICU	Tetracyclines	Doxycycline	J01AA02	280	190	470	0.404255
Staphylococcus hominis	ICU	Tetracyclines	Minocycline	J01AA08	298	0	298	0
Staphylococcus hominis	ICU	Tetracyclines	Tetracycline	J01AA07	298	249	547	0.45521
Staphylococcus hominis	ICU	Trimethoprims	Trimethoprim	J01EA01	73	309	382	0.808901
Staphylococcus hominis	ICU	Trimethoprims	Trimethoprim/sulfamethoxazole	J01EE01	416	254	670	0.379104
Staphylococcus hominis	Non-ICU	Aminoglycosides	Amikacin	J01GB06	0	498	498	1
Staphylococcus hominis	Non-ICU	Aminoglycosides	Gentamicin	J01GB03	3183	182	3365	0.0540862
Staphylococcus hominis	Non-ICU	Aminoglycosides	Kanamycin	J01GB04	335	499	834	0.598321
Staphylococcus hominis	Non-ICU	Aminoglycosides	Tobramycin	J01GB01	2837	498	3335	0.149325
Staphylococcus hominis	Non-ICU	Amphenicols	Chloramphenicol	J01BA01	2293	65	2358	0.0275657
Staphylococcus hominis	Non-ICU	Antimycobacterials	Rifampicin	J04AB02	3345	16	3361	0.00476049
Staphylococcus hominis	Non-ICU	Beta-lactams/penicillins	Amoxicillin	J01CA04	63	674	737	0.914518
Staphylococcus hominis	Non-ICU	Beta-lactams/penicillins	Amoxicillin/clavulanic acid	J01CR02	672	673	1345	0.500372
Staphylococcus hominis	Non-ICU	Beta-lactams/penicillins	Ampicillin	J01CA01	63	674	737	0.914518
Staphylococcus hominis	Non-ICU	Beta-lactams/penicillins	Benzylpenicillin	J01CE01	345	2909	3254	0.893977
Staphylococcus hominis	Non-ICU	Beta-lactams/penicillins	Cloxacillin	J01CF02	2164	1175	3339	0.351902
Staphylococcus hominis	Non-ICU	Beta-lactams/penicillins	Oxacillin	J01CF04	2027	1188	3215	0.369518
Staphylococcus hominis	Non-ICU	Beta-lactams/penicillins	Piperacillin/tazobactam	J01CR05	0	394	394	1
Staphylococcus hominis	Non-ICU	Carbapenems	Imipenem	J01DH51	348	394	742	0.530997
Staphylococcus hominis	Non-ICU	Carbapenems	Meropenem	J01DH02	348	394	742	0.530997
Staphylococcus hominis	Non-ICU	Cephalosporins (1st gen.)	Cefazolin	J01DB04	348	394	742	0.530997
Staphylococcus hominis	Non-ICU	Cephalosporins (2nd gen.)	Cefoxitin	J01DC01	348	394	742	0.530997
Staphylococcus hominis	Non-ICU	Cephalosporins (2nd gen.)	Cefuroxime	J01DC02	956	674	1630	0.413497
Staphylococcus hominis	Non-ICU	Cephalosporins (3rd gen.)	Cefotaxime	J01DD01	348	394	742	0.530997
Staphylococcus hominis	Non-ICU	Cephalosporins (3rd gen.)	Ceftazidime	J01DD02	0	3747	3747	1
Staphylococcus hominis	Non-ICU	Cephalosporins (3rd gen.)	Ceftriaxone	J01DD04	348	394	742	0.530997
Staphylococcus hominis	Non-ICU	Cephalosporins (4th gen.)	Cefepime	J01DE01	348	394	742	0.530997
Staphylococcus hominis	Non-ICU	Glycopeptides	Teicoplanin	J01XA02	3009	145	3154	0.0459734
Staphylococcus hominis	Non-ICU	Glycopeptides	Vancomycin	J01XA01	3343	1	3344	0.000299043
Staphylococcus hominis	Non-ICU	Macrolides/lincosamides	Azithromycin	J01FA10	1858	1516	3374	0.449318
Staphylococcus hominis	Non-ICU	Macrolides/lincosamides	Clarithromycin	J01FA09	1858	1515	3373	0.449155
Staphylococcus hominis	Non-ICU	Macrolides/lincosamides	Clindamycin	J01FF01	2416	944	3360	0.280952
Staphylococcus hominis	Non-ICU	Macrolides/lincosamides	Erythromycin	J01FA01	1858	1515	3373	0.449155
Staphylococcus hominis	Non-ICU	Other antibacterials	Fosfomycin	J01XX01	64	2660	2724	0.976505
Staphylococcus hominis	Non-ICU	Other antibacterials	Mupirocin	R01AX06	3157	188	3345	0.0562033
Staphylococcus hominis	Non-ICU	Other antibacterials	Nitrofurantoin	J01XE01	527	8	535	0.0149533
Staphylococcus hominis	Non-ICU	Oxazolidinones	Linezolid	J01XX08	3315	12	3327	0.00360685
Staphylococcus hominis	Non-ICU	Polymyxins	Colistin	J01XB01	0	3747	3747	1
Staphylococcus hominis	Non-ICU	Quinolones	Ciprofloxacin	J01MA02	2793	578	3371	0.171462
Staphylococcus hominis	Non-ICU	Quinolones	Moxifloxacin	J01MA14	605	29	634	0.0457413
Staphylococcus hominis	Non-ICU	Tetracyclines	Doxycycline	J01AA02	1354	507	1861	0.272434
Staphylococcus hominis	Non-ICU	Tetracyclines	Minocycline	J01AA08	1514	6	1520	0.00394737
Staphylococcus hominis	Non-ICU	Tetracyclines	Tetracycline	J01AA07	1678	1021	2699	0.378288
Staphylococcus hominis	Non-ICU	Trimethoprims	Trimethoprim	J01EA01	1032	971	2003	0.484773
Staphylococcus hominis	Non-ICU	Trimethoprims	Trimethoprim/sulfamethoxazole	J01EE01	2668	699	3367	0.207603
Staphylococcus lugdunensis	Non-ICU	Aminoglycosides	Gentamicin	J01GB03	54	0	54	0
Staphylococcus lugdunensis	Non-ICU	Aminoglycosides	Tobramycin	J01GB01	55	0	55	0
Staphylococcus lugdunensis	Non-ICU	Amphenicols	Chloramphenicol	J01BA01	32	0	32	0
Staphylococcus lugdunensis	Non-ICU	Antimycobacterials	Rifampicin	J04AB02	55	0	55	0
Staphylococcus lugdunensis	Non-ICU	Beta-lactams/penicillins	Benzylpenicillin	J01CE01	23	28	51	0.54902
Staphylococcus lugdunensis	Non-ICU	Beta-lactams/penicillins	Cloxacillin	J01CF02	52	3	55	0.0545455
Staphylococcus lugdunensis	Non-ICU	Beta-lactams/penicillins	Oxacillin	J01CF04	52	3	55	0.0545455
Staphylococcus lugdunensis	Non-ICU	Cephalosporins (2nd gen.)	Cefuroxime	J01DC02	33	2	35	0.0571429
Staphylococcus lugdunensis	Non-ICU	Glycopeptides	Teicoplanin	J01XA02	54	1	55	0.0181818
Staphylococcus lugdunensis	Non-ICU	Glycopeptides	Vancomycin	J01XA01	55	0	55	0
Staphylococcus lugdunensis	Non-ICU	Macrolides/lincosamides	Azithromycin	J01FA10	50	5	55	0.0909091
Staphylococcus lugdunensis	Non-ICU	Macrolides/lincosamides	Clarithromycin	J01FA09	50	5	55	0.0909091
Staphylococcus lugdunensis	Non-ICU	Macrolides/lincosamides	Clindamycin	J01FF01	51	5	56	0.0892857
Staphylococcus lugdunensis	Non-ICU	Macrolides/lincosamides	Erythromycin	J01FA01	50	5	55	0.0909091
Staphylococcus lugdunensis	Non-ICU	Other antibacterials	Fosfomycin	J01XX01	41	6	47	0.12766
Staphylococcus lugdunensis	Non-ICU	Other antibacterials	Mupirocin	R01AX06	55	0	55	0
Staphylococcus lugdunensis	Non-ICU	Oxazolidinones	Linezolid	J01XX08	55	0	55	0
Staphylococcus lugdunensis	Non-ICU	Polymyxins	Colistin	J01XB01	0	61	61	1
Staphylococcus lugdunensis	Non-ICU	Quinolones	Ciprofloxacin	J01MA02	56	0	56	0
Staphylococcus lugdunensis	Non-ICU	Tetracyclines	Doxycycline	J01AA02	36	3	39	0.0769231
Staphylococcus lugdunensis	Non-ICU	Tetracyclines	Minocycline	J01AA08	36	0	36	0
Staphylococcus lugdunensis	Non-ICU	Tetracyclines	Tetracycline	J01AA07	38	3	41	0.0731707
Staphylococcus lugdunensis	Non-ICU	Trimethoprims	Trimethoprim/sulfamethoxazole	J01EE01	55	0	55	0
Staphylococcus saprophyticus	Non-ICU	Aminoglycosides	Gentamicin	J01GB03	30	0	30	0
Staphylococcus saprophyticus	Non-ICU	Aminoglycosides	Tobramycin	J01GB01	30	0	30	0
Staphylococcus saprophyticus	Non-ICU	Antimycobacterials	Rifampicin	J04AB02	30	0	30	0
Staphylococcus saprophyticus	Non-ICU	Beta-lactams/penicillins	Benzylpenicillin	J01CE01	0	30	30	1
Staphylococcus saprophyticus	Non-ICU	Cephalosporins (3rd gen.)	Ceftazidime	J01DD02	0	36	36	1
Staphylococcus saprophyticus	Non-ICU	Glycopeptides	Teicoplanin	J01XA02	30	0	30	0
Staphylococcus saprophyticus	Non-ICU	Glycopeptides	Vancomycin	J01XA01	30	0	30	0
Staphylococcus saprophyticus	Non-ICU	Macrolides/lincosamides	Azithromycin	J01FA10	25	5	30	0.166667
Staphylococcus saprophyticus	Non-ICU	Macrolides/lincosamides	Clarithromycin	J01FA09	25	5	30	0.166667
Staphylococcus saprophyticus	Non-ICU	Macrolides/lincosamides	Clindamycin	J01FF01	28	2	30	0.0666667
Staphylococcus saprophyticus	Non-ICU	Macrolides/lincosamides	Erythromycin	J01FA01	25	5	30	0.166667
Staphylococcus saprophyticus	Non-ICU	Other antibacterials	Fosfomycin	J01XX01	0	36	36	1
Staphylococcus saprophyticus	Non-ICU	Other antibacterials	Mupirocin	R01AX06	29	1	30	0.0333333
Staphylococcus saprophyticus	Non-ICU	Oxazolidinones	Linezolid	J01XX08	28	2	30	0.0666667
Staphylococcus saprophyticus	Non-ICU	Polymyxins	Colistin	J01XB01	0	36	36	1
Staphylococcus saprophyticus	Non-ICU	Quinolones	Ciprofloxacin	J01MA02	30	0	30	0
Staphylococcus saprophyticus	Non-ICU	Trimethoprims	Trimethoprim/sulfamethoxazole	J01EE01	30	0	30	0
Staphylococcus warneri	ICU	Aminoglycosides	Gentamicin	J01GB03	43	13	56	0.232143
Staphylococcus warneri	ICU	Aminoglycosides	Tobramycin	J01GB01	43	13	56	0.232143
Staphylococcus warneri	ICU	Amphenicols	Chloramphenicol	J01BA01	44	0	44	0
Staphylococcus warneri	ICU	Antimycobacterials	Rifampicin	J04AB02	55	0	55	0
Staphylococcus warneri	ICU	Beta-lactams/penicillins	Amoxicillin/clavulanic acid	J01CR02	18	15	33	0.454545
Staphylococcus warneri	ICU	Beta-lactams/penicillins	Benzylpenicillin	J01CE01	6	46	52	0.884615
Staphylococcus warneri	ICU	Beta-lactams/penicillins	Cloxacillin	J01CF02	38	18	56	0.321429
Staphylococcus warneri	ICU	Beta-lactams/penicillins	Oxacillin	J01CF04	37	19	56	0.339286
Staphylococcus warneri	ICU	Cephalosporins (2nd gen.)	Cefuroxime	J01DC02	26	15	41	0.365854
Staphylococcus warneri	ICU	Glycopeptides	Teicoplanin	J01XA02	50	6	56	0.107143
Staphylococcus warneri	ICU	Glycopeptides	Vancomycin	J01XA01	56	0	56	0
Staphylococcus warneri	ICU	Macrolides/lincosamides	Azithromycin	J01FA10	46	9	55	0.163636
Staphylococcus warneri	ICU	Macrolides/lincosamides	Clarithromycin	J01FA09	46	9	55	0.163636
Staphylococcus warneri	ICU	Macrolides/lincosamides	Clindamycin	J01FF01	51	4	55	0.0727273
Staphylococcus warneri	ICU	Macrolides/lincosamides	Erythromycin	J01FA01	46	9	55	0.163636
Staphylococcus warneri	ICU	Other antibacterials	Fosfomycin	J01XX01	0	48	48	1
Staphylococcus warneri	ICU	Other antibacterials	Mupirocin	R01AX06	56	0	56	0
Staphylococcus warneri	ICU	Oxazolidinones	Linezolid	J01XX08	56	0	56	0
Staphylococcus warneri	ICU	Polymyxins	Colistin	J01XB01	0	60	60	1
Staphylococcus warneri	ICU	Quinolones	Ciprofloxacin	J01MA02	55	0	55	0
Staphylococcus warneri	ICU	Tetracyclines	Doxycycline	J01AA02	36	2	38	0.0526316
Staphylococcus warneri	ICU	Tetracyclines	Minocycline	J01AA08	37	0	37	0
Staphylococcus warneri	ICU	Tetracyclines	Tetracycline	J01AA07	36	3	39	0.0769231
Staphylococcus warneri	ICU	Trimethoprims	Trimethoprim/sulfamethoxazole	J01EE01	50	5	55	0.0909091
Staphylococcus warneri	Non-ICU	Aminoglycosides	Gentamicin	J01GB03	136	14	150	0.0933333
Staphylococcus warneri	Non-ICU	Aminoglycosides	Kanamycin	J01GB04	30	15	45	0.333333
Staphylococcus warneri	Non-ICU	Aminoglycosides	Tobramycin	J01GB01	138	14	152	0.0921053
Staphylococcus warneri	Non-ICU	Amphenicols	Chloramphenicol	J01BA01	104	1	105	0.00952381
Staphylococcus warneri	Non-ICU	Antimycobacterials	Rifampicin	J04AB02	151	1	152	0.00657895
Staphylococcus warneri	Non-ICU	Beta-lactams/penicillins	Amoxicillin/clavulanic acid	J01CR02	45	18	63	0.285714
Staphylococcus warneri	Non-ICU	Beta-lactams/penicillins	Benzylpenicillin	J01CE01	35	106	141	0.751773
Staphylococcus warneri	Non-ICU	Beta-lactams/penicillins	Cloxacillin	J01CF02	126	25	151	0.165563
Staphylococcus warneri	Non-ICU	Beta-lactams/penicillins	Oxacillin	J01CF04	126	25	151	0.165563
Staphylococcus warneri	Non-ICU	Carbapenems	Imipenem	J01DH51	30	8	38	0.210526
Staphylococcus warneri	Non-ICU	Carbapenems	Meropenem	J01DH02	30	8	38	0.210526
Staphylococcus warneri	Non-ICU	Cephalosporins (1st gen.)	Cefazolin	J01DB04	30	8	38	0.210526
Staphylococcus warneri	Non-ICU	Cephalosporins (2nd gen.)	Cefoxitin	J01DC01	30	8	38	0.210526
Staphylococcus warneri	Non-ICU	Cephalosporins (2nd gen.)	Cefuroxime	J01DC02	72	18	90	0.2
Staphylococcus warneri	Non-ICU	Cephalosporins (3rd gen.)	Cefotaxime	J01DD01	30	8	38	0.210526
Staphylococcus warneri	Non-ICU	Cephalosporins (3rd gen.)	Ceftriaxone	J01DD04	30	8	38	0.210526
Staphylococcus warneri	Non-ICU	Cephalosporins (4th gen.)	Cefepime	J01DE01	30	8	38	0.210526
Staphylococcus warneri	Non-ICU	Glycopeptides	Teicoplanin	J01XA02	137	15	152	0.0986842
Staphylococcus warneri	Non-ICU	Glycopeptides	Vancomycin	J01XA01	152	0	152	0
Staphylococcus warneri	Non-ICU	Macrolides/lincosamides	Azithromycin	J01FA10	122	29	151	0.192053
Staphylococcus warneri	Non-ICU	Macrolides/lincosamides	Clarithromycin	J01FA09	122	29	151	0.192053
Staphylococcus warneri	Non-ICU	Macrolides/lincosamides	Clindamycin	J01FF01	147	5	152	0.0328947
Staphylococcus warneri	Non-ICU	Macrolides/lincosamides	Erythromycin	J01FA01	122	29	151	0.192053
Staphylococcus warneri	Non-ICU	Other antibacterials	Fosfomycin	J01XX01	1	130	131	0.992366
Staphylococcus warneri	Non-ICU	Other antibacterials	Mupirocin	R01AX06	149	3	152	0.0197368
Staphylococcus warneri	Non-ICU	Other antibacterials	Nitrofurantoin	J01XE01	35	0	35	0
Staphylococcus warneri	Non-ICU	Oxazolidinones	Linezolid	J01XX08	152	0	152	0
Staphylococcus warneri	Non-ICU	Polymyxins	Colistin	J01XB01	0	170	170	1
Staphylococcus warneri	Non-ICU	Quinolones	Ciprofloxacin	J01MA02	151	1	152	0.00657895
Staphylococcus warneri	Non-ICU	Quinolones	Moxifloxacin	J01MA14	47	0	47	0
Staphylococcus warneri	Non-ICU	Tetracyclines	Doxycycline	J01AA02	110	2	112	0.0178571
Staphylococcus warneri	Non-ICU	Tetracyclines	Minocycline	J01AA08	111	0	111	0
Staphylococcus warneri	Non-ICU	Tetracyclines	Tetracycline	J01AA07	112	3	115	0.026087
Staphylococcus warneri	Non-ICU	Trimethoprims	Trimethoprim	J01EA01	39	4	43	0.0930233
Staphylococcus warneri	Non-ICU	Trimethoprims	Trimethoprim/sulfamethoxazole	J01EE01	149	3	152	0.0197368

## Sheet: province
fullname	province	group	antibiotic	atc	SI	R	total	percentage_R
Staphylococcus capitis	Drenthe	Aminoglycosides	Gentamicin	J01GB03	198	2	200	0.01
Staphylococcus capitis	Drenthe	Aminoglycosides	Tobramycin	J01GB01	192	2	194	0.0103093
Staphylococcus capitis	Drenthe	Amphenicols	Chloramphenicol	J01BA01	86	1	87	0.0114943
Staphylococcus capitis	Drenthe	Antimycobacterials	Rifampicin	J04AB02	198	0	198	0
Staphylococcus capitis	Drenthe	Beta-lactams/penicillins	Amoxicillin/clavulanic acid	J01CR02	188	13	201	0.0646766
Staphylococcus capitis	Drenthe	Beta-lactams/penicillins	Benzylpenicillin	J01CE01	54	111	165	0.672727
Staphylococcus capitis	Drenthe	Beta-lactams/penicillins	Cloxacillin	J01CF02	188	13	201	0.0646766
Staphylococcus capitis	Drenthe	Beta-lactams/penicillins	Oxacillin	J01CF04	182	12	194	0.0618557
Staphylococcus capitis	Drenthe	Cephalosporins (2nd gen.)	Cefuroxime	J01DC02	190	11	201	0.0547264
Staphylococcus capitis	Drenthe	Cephalosporins (3rd gen.)	Ceftazidime	J01DD02	0	313	313	1
Staphylococcus capitis	Drenthe	Glycopeptides	Teicoplanin	J01XA02	192	1	193	0.00518135
Staphylococcus capitis	Drenthe	Glycopeptides	Vancomycin	J01XA01	194	0	194	0
Staphylococcus capitis	Drenthe	Macrolides/lincosamides	Azithromycin	J01FA10	180	21	201	0.104478
Staphylococcus capitis	Drenthe	Macrolides/lincosamides	Clarithromycin	J01FA09	179	21	200	0.105
Staphylococcus capitis	Drenthe	Macrolides/lincosamides	Clindamycin	J01FF01	178	20	198	0.10101
Staphylococcus capitis	Drenthe	Macrolides/lincosamides	Erythromycin	J01FA01	179	21	200	0.105
Staphylococcus capitis	Drenthe	Other antibacterials	Fosfomycin	J01XX01	0	313	313	1
Staphylococcus capitis	Drenthe	Other antibacterials	Mupirocin	R01AX06	197	1	198	0.00505051
Staphylococcus capitis	Drenthe	Other antibacterials	Nitrofurantoin	J01XE01	49	0	49	0
Staphylococcus capitis	Drenthe	Oxazolidinones	Linezolid	J01XX08	193	1	194	0.00515464
Staphylococcus capitis	Drenthe	Polymyxins	Colistin	J01XB01	0	313	313	1
Staphylococcus capitis	Drenthe	Quinolones	Ciprofloxacin	J01MA02	187	12	199	0.0603015
Staphylococcus capitis	Drenthe	Quinolones	Moxifloxacin	J01MA14	102	0	102	0
Staphylococcus capitis	Drenthe	Tetracyclines	Doxycycline	J01AA02	182	15	197	0.0761421
Staphylococcus capitis	Drenthe	Tetracyclines	Minocycline	J01AA08	171	0	171	0
Staphylococcus capitis	Drenthe	Tetracyclines	Tetracycline	J01AA07	183	15	198	0.0757576
Staphylococcus capitis	Drenthe	Trimethoprims	Trimethoprim/sulfamethoxazole	J01EE01	198	1	199	0.00502513
Staphylococcus capitis	Friesland	Aminoglycosides	Gentamicin	J01GB03	357	4	361	0.0110803
Staphylococcus capitis	Friesland	Aminoglycosides	Tobramycin	J01GB01	345	7	352	0.0198864
Staphylococcus capitis	Friesland	Amphenicols	Chloramphenicol	J01BA01	326	1	327	0.0030581
Staphylococcus capitis	Friesland	Antimycobacterials	Rifampicin	J04AB02	359	2	361	0.00554017
Staphylococcus capitis	Friesland	Beta-lactams/penicillins	Benzylpenicillin	J01CE01	28	333	361	0.922438
Staphylococcus capitis	Friesland	Beta-lactams/penicillins	Cloxacillin	J01CF02	336	25	361	0.0692521
Staphylococcus capitis	Friesland	Beta-lactams/penicillins	Oxacillin	J01CF04	313	38	351	0.108262
Staphylococcus capitis	Friesland	Cephalosporins (3rd gen.)	Ceftazidime	J01DD02	0	378	378	1
Staphylococcus capitis	Friesland	Glycopeptides	Teicoplanin	J01XA02	343	7	350	0.02
Staphylococcus capitis	Friesland	Glycopeptides	Vancomycin	J01XA01	350	0	350	0
Staphylococcus capitis	Friesland	Macrolides/lincosamides	Azithromycin	J01FA10	332	30	362	0.0828729
Staphylococcus capitis	Friesland	Macrolides/lincosamides	Clarithromycin	J01FA09	332	30	362	0.0828729
Staphylococcus capitis	Friesland	Macrolides/lincosamides	Clindamycin	J01FF01	332	29	361	0.0803324
Staphylococcus capitis	Friesland	Macrolides/lincosamides	Erythromycin	J01FA01	332	30	362	0.0828729
Staphylococcus capitis	Friesland	Other antibacterials	Fosfomycin	J01XX01	0	378	378	1
Staphylococcus capitis	Friesland	Other antibacterials	Mupirocin	R01AX06	347	4	351	0.011396
Staphylococcus capitis	Friesland	Oxazolidinones	Linezolid	J01XX08	350	2	352	0.00568182
Staphylococcus capitis	Friesland	Polymyxins	Colistin	J01XB01	0	378	378	1
Staphylococcus capitis	Friesland	Quinolones	Ciprofloxacin	J01MA02	354	7	361	0.0193906
Staphylococcus capitis	Friesland	Tetracyclines	Doxycycline	J01AA02	310	0	310	0
Staphylococcus capitis	Friesland	Tetracyclines	Minocycline	J01AA08	320	0	320	0
Staphylococcus capitis	Friesland	Tetracyclines	Tetracycline	J01AA07	346	15	361	0.0415512
Staphylococcus capitis	Friesland	Trimethoprims	Trimethoprim	J01EA01	288	25	313	0.0798722
Staphylococcus capitis	Friesland	Trimethoprims	Trimethoprim/sulfamethoxazole	J01EE01	360	1	361	0.00277008
Staphylococcus capitis	Groningen	Aminoglycosides	Amikacin	J01GB06	0	70	70	1
Staphylococcus capitis	Groningen	Aminoglycosides	Gentamicin	J01GB03	589	65	654	0.0993884
Staphylococcus capitis	Groningen	Aminoglycosides	Kanamycin	J01GB04	151	70	221	0.316742
Staphylococcus capitis	Groningen	Aminoglycosides	Tobramycin	J01GB01	565	70	635	0.110236
Staphylococcus capitis	Groningen	Amphenicols	Chloramphenicol	J01BA01	402	1	403	0.00248139
Staphylococcus capitis	Groningen	Antimycobacterials	Rifampicin	J04AB02	637	5	642	0.00778816
Staphylococcus capitis	Groningen	Beta-lactams/penicillins	Amoxicillin	J01CA04	56	93	149	0.624161
Staphylococcus capitis	Groningen	Beta-lactams/penicillins	Amoxicillin/clavulanic acid	J01CR02	331	93	424	0.21934
Staphylococcus capitis	Groningen	Beta-lactams/penicillins	Ampicillin	J01CA01	56	93	149	0.624161
Staphylococcus capitis	Groningen	Beta-lactams/penicillins	Benzylpenicillin	J01CE01	147	413	560	0.7375
Staphylococcus capitis	Groningen	Beta-lactams/penicillins	Cloxacillin	J01CF02	547	101	648	0.155864
Staphylococcus capitis	Groningen	Beta-lactams/penicillins	Oxacillin	J01CF04	527	109	636	0.171384
Staphylococcus capitis	Groningen	Beta-lactams/penicillins	Piperacillin/tazobactam	J01CR05	0	66	66	1
Staphylococcus capitis	Groningen	Carbapenems	Imipenem	J01DH51	223	66	289	0.228374
Staphylococcus capitis	Groningen	Carbapenems	Meropenem	J01DH02	223	66	289	0.228374
Staphylococcus capitis	Groningen	Cephalosporins (1st gen.)	Cefazolin	J01DB04	223	66	289	0.228374
Staphylococcus capitis	Groningen	Cephalosporins (2nd gen.)	Cefoxitin	J01DC01	223	66	289	0.228374
Staphylococcus capitis	Groningen	Cephalosporins (2nd gen.)	Cefuroxime	J01DC02	521	92	613	0.150082
Staphylococcus capitis	Groningen	Cephalosporins (3rd gen.)	Cefotaxime	J01DD01	223	66	289	0.228374
Staphylococcus capitis	Groningen	Cephalosporins (3rd gen.)	Ceftazidime	J01DD02	0	683	683	1
Staphylococcus capitis	Groningen	Cephalosporins (3rd gen.)	Ceftriaxone	J01DD04	223	66	289	0.228374
Staphylococcus capitis	Groningen	Cephalosporins (4th gen.)	Cefepime	J01DE01	223	66	289	0.228374
Staphylococcus capitis	Groningen	Glycopeptides	Teicoplanin	J01XA02	622	9	631	0.0142631
Staphylococcus capitis	Groningen	Glycopeptides	Vancomycin	J01XA01	634	0	634	0
Staphylococcus capitis	Groningen	Macrolides/lincosamides	Azithromycin	J01FA10	569	83	652	0.127301
Staphylococcus capitis	Groningen	Macrolides/lincosamides	Clarithromycin	J01FA09	569	83	652	0.127301
Staphylococcus capitis	Groningen	Macrolides/lincosamides	Clindamycin	J01FF01	566	82	648	0.126543
Staphylococcus capitis	Groningen	Macrolides/lincosamides	Erythromycin	J01FA01	569	83	652	0.127301
Staphylococcus capitis	Groningen	Other antibacterials	Fosfomycin	J01XX01	0	683	683	1
Staphylococcus capitis	Groningen	Other antibacterials	Mupirocin	R01AX06	622	27	649	0.0416025
Staphylococcus capitis	Groningen	Other antibacterials	Nitrofurantoin	J01XE01	227	1	228	0.00438596
Staphylococcus capitis	Groningen	Oxazolidinones	Linezolid	J01XX08	628	2	630	0.0031746
Staphylococcus capitis	Groningen	Polymyxins	Colistin	J01XB01	0	683	683	1
Staphylococcus capitis	Groningen	Quinolones	Ciprofloxacin	J01MA02	625	27	652	0.041411
Staphylococcus capitis	Groningen	Quinolones	Moxifloxacin	J01MA14	267	0	267	0
Staphylococcus capitis	Groningen	Tetracyclines	Doxycycline	J01AA02	354	36	390	0.0923077
Staphylococcus capitis	Groningen	Tetracyclines	Minocycline	J01AA08	322	0	322	0
Staphylococcus capitis	Groningen	Tetracyclines	Tetracycline	J01AA07	357	38	395	0.0962025
Staphylococcus capitis	Groningen	Trimethoprims	Trimethoprim/sulfamethoxazole	J01EE01	646	10	656	0.0152439
Staphylococcus epidermidis	Drenthe	Aminoglycosides	Amikacin	J01GB06	0	272	272	1
Staphylococcus epidermidis	Drenthe	Aminoglycosides	Gentamicin	J01GB03	553	223	776	0.287371
Staphylococcus epidermidis	Drenthe	Aminoglycosides	Kanamycin	J01GB04	0	272	272	1
Staphylococcus epidermidis	Drenthe	Aminoglycosides	Tobramycin	J01GB01	490	272	762	0.356955
Staphylococcus epidermidis	Drenthe	Amphenicols	Chloramphenicol	J01BA01	385	1	386	0.00259067
Staphylococcus epidermidis	Drenthe	Antimycobacterials	Rifampicin	J04AB02	759	15	774	0.0193798
Staphylococcus epidermidis	Drenthe	Beta-lactams/penicillins	Amoxicillin	J01CA04	5	387	392	0.987245
Staphylococcus epidermidis	Drenthe	Beta-lactams/penicillins	Amoxicillin/clavulanic acid	J01CR02	391	387	778	0.497429
Staphylococcus epidermidis	Drenthe	Beta-lactams/penicillins	Ampicillin	J01CA01	5	387	392	0.987245
Staphylococcus epidermidis	Drenthe	Beta-lactams/penicillins	Benzylpenicillin	J01CE01	107	569	676	0.841716
Staphylococcus epidermidis	Drenthe	Beta-lactams/penicillins	Cloxacillin	J01CF02	391	387	778	0.497429
Staphylococcus epidermidis	Drenthe	Beta-lactams/penicillins	Oxacillin	J01CF04	379	388	767	0.505867
Staphylococcus epidermidis	Drenthe	Carbapenems	Imipenem	J01DH51	22	29	51	0.568627
Staphylococcus epidermidis	Drenthe	Carbapenems	Meropenem	J01DH02	22	29	51	0.568627
Staphylococcus epidermidis	Drenthe	Cephalosporins (1st gen.)	Cefazolin	J01DB04	22	29	51	0.568627
Staphylococcus epidermidis	Drenthe	Cephalosporins (2nd gen.)	Cefoxitin	J01DC01	22	29	51	0.568627
Staphylococcus epidermidis	Drenthe	Cephalosporins (2nd gen.)	Cefuroxime	J01DC02	390	387	777	0.498069
Staphylococcus epidermidis	Drenthe	Cephalosporins (3rd gen.)	Cefotaxime	J01DD01	22	29	51	0.568627
Staphylococcus epidermidis	Drenthe	Cephalosporins (3rd gen.)	Ceftazidime	J01DD02	0	1073	1073	1
Staphylococcus epidermidis	Drenthe	Cephalosporins (3rd gen.)	Ceftriaxone	J01DD04	22	29	51	0.568627
Staphylococcus epidermidis	Drenthe	Cephalosporins (4th gen.)	Cefepime	J01DE01	22	29	51	0.568627
Staphylococcus epidermidis	Drenthe	Glycopeptides	Teicoplanin	J01XA02	208	218	426	0.511737
Staphylococcus epidermidis	Drenthe	Glycopeptides	Vancomycin	J01XA01	765	0	765	0
Staphylococcus epidermidis	Drenthe	Macrolides/lincosamides	Azithromycin	J01FA10	417	359	776	0.462629
Staphylococcus epidermidis	Drenthe	Macrolides/lincosamides	Clarithromycin	J01FA09	417	359	776	0.462629
Staphylococcus epidermidis	Drenthe	Macrolides/lincosamides	Clindamycin	J01FF01	464	310	774	0.400517
Staphylococcus epidermidis	Drenthe	Macrolides/lincosamides	Erythromycin	J01FA01	417	359	776	0.462629
Staphylococcus epidermidis	Drenthe	Other antibacterials	Fosfomycin	J01XX01	509	86	595	0.144538
Staphylococcus epidermidis	Drenthe	Other antibacterials	Mupirocin	R01AX06	721	55	776	0.0708763
Staphylococcus epidermidis	Drenthe	Other antibacterials	Nitrofurantoin	J01XE01	210	0	210	0
Staphylococcus epidermidis	Drenthe	Oxazolidinones	Linezolid	J01XX08	748	1	749	0.00133511
Staphylococcus epidermidis	Drenthe	Polymyxins	Colistin	J01XB01	0	1073	1073	1
Staphylococcus epidermidis	Drenthe	Quinolones	Ciprofloxacin	J01MA02	460	314	774	0.405685
Staphylococcus epidermidis	Drenthe	Quinolones	Moxifloxacin	J01MA14	289	8	297	0.026936
Staphylococcus epidermidis	Drenthe	Tetracyclines	Doxycycline	J01AA02	428	338	766	0.441253
Staphylococcus epidermidis	Drenthe	Tetracyclines	Minocycline	J01AA08	427	0	427	0
Staphylococcus epidermidis	Drenthe	Tetracyclines	Tetracycline	J01AA07	427	348	775	0.449032
Staphylococcus epidermidis	Drenthe	Trimethoprims	Trimethoprim	J01EA01	7	257	264	0.973485
Staphylococcus epidermidis	Drenthe	Trimethoprims	Trimethoprim/sulfamethoxazole	J01EE01	520	256	776	0.329897
Staphylococcus epidermidis	Friesland	Aminoglycosides	Amikacin	J01GB06	0	623	623	1
Staphylococcus epidermidis	Friesland	Aminoglycosides	Gentamicin	J01GB03	1039	538	1577	0.341154
Staphylococcus epidermidis	Friesland	Aminoglycosides	Kanamycin	J01GB04	0	623	623	1
Staphylococcus epidermidis	Friesland	Aminoglycosides	Tobramycin	J01GB01	932	623	1555	0.400643
Staphylococcus epidermidis	Friesland	Amphenicols	Chloramphenicol	J01BA01	1382	38	1420	0.0267606
Staphylococcus epidermidis	Friesland	Antimycobacterials	Rifampicin	J04AB02	1525	50	1575	0.031746
Staphylococcus epidermidis	Friesland	Beta-lactams/penicillins	Benzylpenicillin	J01CE01	58	1515	1573	0.963128
Staphylococcus epidermidis	Friesland	Beta-lactams/penicillins	Cloxacillin	J01CF02	807	762	1569	0.48566
Staphylococcus epidermidis	Friesland	Beta-lactams/penicillins	Oxacillin	J01CF04	772	780	1552	0.502577
Staphylococcus epidermidis	Friesland	Cephalosporins (3rd gen.)	Ceftazidime	J01DD02	0	1641	1641	1
Staphylococcus epidermidis	Friesland	Glycopeptides	Teicoplanin	J01XA02	757	759	1516	0.50066
Staphylococcus epidermidis	Friesland	Glycopeptides	Vancomycin	J01XA01	1556	0	1556	0
Staphylococcus epidermidis	Friesland	Macrolides/lincosamides	Azithromycin	J01FA10	828	749	1577	0.474952
Staphylococcus epidermidis	Friesland	Macrolides/lincosamides	Clarithromycin	J01FA09	828	749	1577	0.474952
Staphylococcus epidermidis	Friesland	Macrolides/lincosamides	Clindamycin	J01FF01	984	593	1577	0.37603
Staphylococcus epidermidis	Friesland	Macrolides/lincosamides	Erythromycin	J01FA01	828	749	1577	0.474952
Staphylococcus epidermidis	Friesland	Other antibacterials	Fosfomycin	J01XX01	1060	101	1161	0.086994
Staphylococcus epidermidis	Friesland	Other antibacterials	Mupirocin	R01AX06	1363	187	1550	0.120645
Staphylococcus epidermidis	Friesland	Oxazolidinones	Linezolid	J01XX08	1549	3	1552	0.00193299
Staphylococcus epidermidis	Friesland	Polymyxins	Colistin	J01XB01	0	1641	1641	1
Staphylococcus epidermidis	Friesland	Quinolones	Ciprofloxacin	J01MA02	910	667	1577	0.422955
Staphylococcus epidermidis	Friesland	Quinolones	Moxifloxacin	J01MA14	113	16	129	0.124031
Staphylococcus epidermidis	Friesland	Tetracyclines	Doxycycline	J01AA02	853	0	853	0
Staphylococcus epidermidis	Friesland	Tetracyclines	Minocycline	J01AA08	1018	1	1019	0.000981354
Staphylococcus epidermidis	Friesland	Tetracyclines	Tetracycline	J01AA07	1267	311	1578	0.197085
Staphylococcus epidermidis	Friesland	Trimethoprims	Trimethoprim	J01EA01	836	581	1417	0.410021
Staphylococcus epidermidis	Friesland	Trimethoprims	Trimethoprim/sulfamethoxazole	J01EE01	1154	424	1578	0.268695
Staphylococcus epidermidis	Groningen	Aminoglycosides	Amikacin	J01GB06	0	2254	2254	1
Staphylococcus epidermidis	Groningen	Aminoglycosides	Gentamicin	J01GB03	2367	1969	4336	0.454105
Staphylococcus epidermidis	Groningen	Aminoglycosides	Kanamycin	J01GB04	780	2261	3041	0.743505
Staphylococcus epidermidis	Groningen	Aminoglycosides	Tobramycin	J01GB01	2065	2254	4319	0.52188
Staphylococcus epidermidis	Groningen	Amphenicols	Chloramphenicol	J01BA01	2813	36	2849	0.012636
Staphylococcus epidermidis	Groningen	Antimycobacterials	Rifampicin	J04AB02	4076	234	4310	0.0542923
Staphylococcus epidermidis	Groningen	Beta-lactams/penicillins	Amoxicillin	J01CA04	142	2618	2760	0.948551
Staphylococcus epidermidis	Groningen	Beta-lactams/penicillins	Amoxicillin/clavulanic acid	J01CR02	707	2618	3325	0.787368
Staphylococcus epidermidis	Groningen	Beta-lactams/penicillins	Ampicillin	J01CA01	142	2618	2760	0.948551
Staphylococcus epidermidis	Groningen	Beta-lactams/penicillins	Benzylpenicillin	J01CE01	305	3809	4114	0.925863
Staphylococcus epidermidis	Groningen	Beta-lactams/penicillins	Cloxacillin	J01CF02	1338	2974	4312	0.689703
Staphylococcus epidermidis	Groningen	Beta-lactams/penicillins	Oxacillin	J01CF04	1367	2945	4312	0.682978
Staphylococcus epidermidis	Groningen	Beta-lactams/penicillins	Piperacillin/tazobactam	J01CR05	0	1793	1793	1
Staphylococcus epidermidis	Groningen	Carbapenems	Imipenem	J01DH51	637	1795	2432	0.738076
Staphylococcus epidermidis	Groningen	Carbapenems	Meropenem	J01DH02	638	1793	2431	0.737557
Staphylococcus epidermidis	Groningen	Cephalosporins (1st gen.)	Cefazolin	J01DB04	637	1793	2430	0.73786
Staphylococcus epidermidis	Groningen	Cephalosporins (2nd gen.)	Cefoxitin	J01DC01	637	1793	2430	0.73786
Staphylococcus epidermidis	Groningen	Cephalosporins (2nd gen.)	Cefuroxime	J01DC02	1289	2617	3906	0.669995
Staphylococcus epidermidis	Groningen	Cephalosporins (3rd gen.)	Cefotaxime	J01DD01	637	1794	2431	0.737968
Staphylococcus epidermidis	Groningen	Cephalosporins (3rd gen.)	Ceftazidime	J01DD02	0	4489	4489	1
Staphylococcus epidermidis	Groningen	Cephalosporins (3rd gen.)	Ceftriaxone	J01DD04	637	1793	2430	0.73786
Staphylococcus epidermidis	Groningen	Cephalosporins (4th gen.)	Cefepime	J01DE01	637	1793	2430	0.73786
Staphylococcus epidermidis	Groningen	Glycopeptides	Teicoplanin	J01XA02	1703	1756	3459	0.507661
Staphylococcus epidermidis	Groningen	Glycopeptides	Vancomycin	J01XA01	4299	6	4305	0.00139373
Staphylococcus epidermidis	Groningen	Macrolides/lincosamides	Azithromycin	J01FA10	1999	2339	4338	0.539189
Staphylococcus epidermidis	Groningen	Macrolides/lincosamides	Clarithromycin	J01FA09	1999	2339	4338	0.539189
Staphylococcus epidermidis	Groningen	Macrolides/lincosamides	Clindamycin	J01FF01	2314	1991	4305	0.462485
Staphylococcus epidermidis	Groningen	Macrolides/lincosamides	Erythromycin	J01FA01	1999	2339	4338	0.539189
Staphylococcus epidermidis	Groningen	Other antibacterials	Fosfomycin	J01XX01	3467	346	3813	0.0907422
Staphylococcus epidermidis	Groningen	Other antibacterials	Mupirocin	R01AX06	3576	735	4311	0.170494
Staphylococcus epidermidis	Groningen	Other antibacterials	Nitrofurantoin	J01XE01	1507	4	1511	0.00264725
Staphylococcus epidermidis	Groningen	Oxazolidinones	Linezolid	J01XX08	4292	1	4293	0.000232937
Staphylococcus epidermidis	Groningen	Polymyxins	Colistin	J01XB01	0	4489	4489	1
Staphylococcus epidermidis	Groningen	Quinolones	Ciprofloxacin	J01MA02	1869	2470	4339	0.569256
Staphylococcus epidermidis	Groningen	Quinolones	Moxifloxacin	J01MA14	795	63	858	0.0734266
Staphylococcus epidermidis	Groningen	Tetracyclines	Doxycycline	J01AA02	1105	823	1928	0.426867
Staphylococcus epidermidis	Groningen	Tetracyclines	Minocycline	J01AA08	1021	0	1021	0
Staphylococcus epidermidis	Groningen	Tetracyclines	Tetracycline	J01AA07	1103	841	1944	0.432613
Staphylococcus epidermidis	Groningen	Trimethoprims	Trimethoprim	J01EA01	8	2073	2081	0.996156
Staphylococcus epidermidis	Groningen	Trimethoprims	Trimethoprim/sulfamethoxazole	J01EE01	2258	2073	4331	0.478642
Staphylococcus haemolyticus	Drenthe	Aminoglycosides	Gentamicin	J01GB03	39	24	63	0.380952
Staphylococcus haemolyticus	Drenthe	Aminoglycosides	Tobramycin	J01GB01	38	25	63	0.396825
Staphylococcus haemolyticus	Drenthe	Amphenicols	Chloramphenicol	J01BA01	30	2	32	0.0625
Staphylococcus haemolyticus	Drenthe	Antimycobacterials	Rifampicin	J04AB02	63	0	63	0
Staphylococcus haemolyticus	Drenthe	Beta-lactams/penicillins	Amoxicillin	J01CA04	0	31	31	1
Staphylococcus haemolyticus	Drenthe	Beta-lactams/penicillins	Amoxicillin/clavulanic acid	J01CR02	32	31	63	0.492063
Staphylococcus haemolyticus	Drenthe	Beta-lactams/penicillins	Ampicillin	J01CA01	0	31	31	1
Staphylococcus haemolyticus	Drenthe	Beta-lactams/penicillins	Benzylpenicillin	J01CE01	16	40	56	0.714286
Staphylococcus haemolyticus	Drenthe	Beta-lactams/penicillins	Cloxacillin	J01CF02	32	31	63	0.492063
Staphylococcus haemolyticus	Drenthe	Beta-lactams/penicillins	Oxacillin	J01CF04	30	31	61	0.508197
Staphylococcus haemolyticus	Drenthe	Cephalosporins (2nd gen.)	Cefuroxime	J01DC02	32	31	63	0.492063
Staphylococcus haemolyticus	Drenthe	Cephalosporins (3rd gen.)	Ceftazidime	J01DD02	0	87	87	1
Staphylococcus haemolyticus	Drenthe	Glycopeptides	Teicoplanin	J01XA02	42	3	45	0.0666667
Staphylococcus haemolyticus	Drenthe	Glycopeptides	Vancomycin	J01XA01	63	0	63	0
Staphylococcus haemolyticus	Drenthe	Macrolides/lincosamides	Azithromycin	J01FA10	25	38	63	0.603175
Staphylococcus haemolyticus	Drenthe	Macrolides/lincosamides	Clarithromycin	J01FA09	25	38	63	0.603175
Staphylococcus haemolyticus	Drenthe	Macrolides/lincosamides	Clindamycin	J01FF01	33	30	63	0.47619
Staphylococcus haemolyticus	Drenthe	Macrolides/lincosamides	Erythromycin	J01FA01	25	38	63	0.603175
Staphylococcus haemolyticus	Drenthe	Other antibacterials	Fosfomycin	J01XX01	3	47	50	0.94
Staphylococcus haemolyticus	Drenthe	Other antibacterials	Mupirocin	R01AX06	62	1	63	0.015873
Staphylococcus haemolyticus	Drenthe	Oxazolidinones	Linezolid	J01XX08	61	0	61	0
Staphylococcus haemolyticus	Drenthe	Polymyxins	Colistin	J01XB01	0	87	87	1
Staphylococcus haemolyticus	Drenthe	Quinolones	Ciprofloxacin	J01MA02	37	26	63	0.412698
Staphylococcus haemolyticus	Drenthe	Tetracyclines	Doxycycline	J01AA02	29	34	63	0.539683
Staphylococcus haemolyticus	Drenthe	Tetracyclines	Tetracycline	J01AA07	29	34	63	0.539683
Staphylococcus haemolyticus	Drenthe	Trimethoprims	Trimethoprim/sulfamethoxazole	J01EE01	41	22	63	0.349206
Staphylococcus haemolyticus	Friesland	Aminoglycosides	Amikacin	J01GB06	0	72	72	1
Staphylococcus haemolyticus	Friesland	Aminoglycosides	Gentamicin	J01GB03	45	71	116	0.612069
Staphylococcus haemolyticus	Friesland	Aminoglycosides	Kanamycin	J01GB04	0	72	72	1
Staphylococcus haemolyticus	Friesland	Aminoglycosides	Tobramycin	J01GB01	44	72	116	0.62069
Staphylococcus haemolyticus	Friesland	Amphenicols	Chloramphenicol	J01BA01	110	0	110	0
Staphylococcus haemolyticus	Friesland	Antimycobacterials	Rifampicin	J04AB02	109	7	116	0.0603448
Staphylococcus haemolyticus	Friesland	Beta-lactams/penicillins	Benzylpenicillin	J01CE01	6	110	116	0.948276
Staphylococcus haemolyticus	Friesland	Beta-lactams/penicillins	Cloxacillin	J01CF02	36	80	116	0.689655
Staphylococcus haemolyticus	Friesland	Beta-lactams/penicillins	Oxacillin	J01CF04	37	78	115	0.678261
Staphylococcus haemolyticus	Friesland	Cephalosporins (3rd gen.)	Ceftazidime	J01DD02	0	126	126	1
Staphylococcus haemolyticus	Friesland	Glycopeptides	Teicoplanin	J01XA02	99	16	115	0.13913
Staphylococcus haemolyticus	Friesland	Glycopeptides	Vancomycin	J01XA01	115	0	115	0
Staphylococcus haemolyticus	Friesland	Macrolides/lincosamides	Azithromycin	J01FA10	29	87	116	0.75
Staphylococcus haemolyticus	Friesland	Macrolides/lincosamides	Clarithromycin	J01FA09	29	87	116	0.75
Staphylococcus haemolyticus	Friesland	Macrolides/lincosamides	Clindamycin	J01FF01	61	55	116	0.474138
Staphylococcus haemolyticus	Friesland	Macrolides/lincosamides	Erythromycin	J01FA01	29	87	116	0.75
Staphylococcus haemolyticus	Friesland	Other antibacterials	Fosfomycin	J01XX01	0	77	77	1
Staphylococcus haemolyticus	Friesland	Other antibacterials	Mupirocin	R01AX06	112	3	115	0.026087
Staphylococcus haemolyticus	Friesland	Oxazolidinones	Linezolid	J01XX08	115	0	115	0
Staphylococcus haemolyticus	Friesland	Polymyxins	Colistin	J01XB01	0	126	126	1
Staphylococcus haemolyticus	Friesland	Quinolones	Ciprofloxacin	J01MA02	45	71	116	0.612069
Staphylococcus haemolyticus	Friesland	Tetracyclines	Doxycycline	J01AA02	51	0	51	0
Staphylococcus haemolyticus	Friesland	Tetracyclines	Minocycline	J01AA08	70	1	71	0.0140845
Staphylococcus haemolyticus	Friesland	Tetracyclines	Tetracycline	J01AA07	75	41	116	0.353448
Staphylococcus haemolyticus	Friesland	Trimethoprims	Trimethoprim	J01EA01	38	75	113	0.663717
Staphylococcus haemolyticus	Friesland	Trimethoprims	Trimethoprim/sulfamethoxazole	J01EE01	53	63	116	0.543103
Staphylococcus haemolyticus	Groningen	Aminoglycosides	Amikacin	J01GB06	0	254	254	1
Staphylococcus haemolyticus	Groningen	Aminoglycosides	Gentamicin	J01GB03	122	253	375	0.674667
Staphylococcus haemolyticus	Groningen	Aminoglycosides	Kanamycin	J01GB04	41	257	298	0.862416
Staphylococcus haemolyticus	Groningen	Aminoglycosides	Tobramycin	J01GB01	123	254	377	0.67374
Staphylococcus haemolyticus	Groningen	Amphenicols	Chloramphenicol	J01BA01	229	15	244	0.0614754
Staphylococcus haemolyticus	Groningen	Antimycobacterials	Rifampicin	J04AB02	355	21	376	0.0558511
Staphylococcus haemolyticus	Groningen	Beta-lactams/penicillins	Amoxicillin	J01CA04	19	243	262	0.927481
Staphylococcus haemolyticus	Groningen	Beta-lactams/penicillins	Amoxicillin/clavulanic acid	J01CR02	47	243	290	0.837931
Staphylococcus haemolyticus	Groningen	Beta-lactams/penicillins	Ampicillin	J01CA01	19	243	262	0.927481
Staphylococcus haemolyticus	Groningen	Beta-lactams/penicillins	Benzylpenicillin	J01CE01	35	331	366	0.904372
Staphylococcus haemolyticus	Groningen	Beta-lactams/penicillins	Cloxacillin	J01CF02	89	289	378	0.76455
Staphylococcus haemolyticus	Groningen	Beta-lactams/penicillins	Oxacillin	J01CF04	88	288	376	0.765957
Staphylococcus haemolyticus	Groningen	Beta-lactams/penicillins	Piperacillin/tazobactam	J01CR05	0	196	196	1
Staphylococcus haemolyticus	Groningen	Carbapenems	Imipenem	J01DH51	47	196	243	0.806584
Staphylococcus haemolyticus	Groningen	Carbapenems	Meropenem	J01DH02	47	196	243	0.806584
Staphylococcus haemolyticus	Groningen	Cephalosporins (1st gen.)	Cefazolin	J01DB04	47	196	243	0.806584
Staphylococcus haemolyticus	Groningen	Cephalosporins (2nd gen.)	Cefoxitin	J01DC01	47	196	243	0.806584
Staphylococcus haemolyticus	Groningen	Cephalosporins (2nd gen.)	Cefuroxime	J01DC02	86	243	329	0.738602
Staphylococcus haemolyticus	Groningen	Cephalosporins (3rd gen.)	Cefotaxime	J01DD01	47	196	243	0.806584
Staphylococcus haemolyticus	Groningen	Cephalosporins (3rd gen.)	Ceftazidime	J01DD02	0	392	392	1
Staphylococcus haemolyticus	Groningen	Cephalosporins (3rd gen.)	Ceftriaxone	J01DD04	47	196	243	0.806584
Staphylococcus haemolyticus	Groningen	Cephalosporins (4th gen.)	Cefepime	J01DE01	47	196	243	0.806584
Staphylococcus haemolyticus	Groningen	Glycopeptides	Teicoplanin	J01XA02	267	86	353	0.243626
Staphylococcus haemolyticus	Groningen	Glycopeptides	Vancomycin	J01XA01	375	0	375	0
Staphylococcus haemolyticus	Groningen	Macrolides/lincosamides	Azithromycin	J01FA10	70	307	377	0.814324
Staphylococcus haemolyticus	Groningen	Macrolides/lincosamides	Clarithromycin	J01FA09	70	307	377	0.814324
Staphylococcus haemolyticus	Groningen	Macrolides/lincosamides	Clindamycin	J01FF01	205	164	369	0.444444
Staphylococcus haemolyticus	Groningen	Macrolides/lincosamides	Erythromycin	J01FA01	70	307	377	0.814324
Staphylococcus haemolyticus	Groningen	Other antibacterials	Fosfomycin	J01XX01	12	328	340	0.964706
Staphylococcus haemolyticus	Groningen	Other antibacterials	Mupirocin	R01AX06	360	17	377	0.0450928
Staphylococcus haemolyticus	Groningen	Other antibacterials	Nitrofurantoin	J01XE01	147	0	147	0
Staphylococcus haemolyticus	Groningen	Oxazolidinones	Linezolid	J01XX08	375	1	376	0.00265957
Staphylococcus haemolyticus	Groningen	Polymyxins	Colistin	J01XB01	0	392	392	1
Staphylococcus haemolyticus	Groningen	Quinolones	Ciprofloxacin	J01MA02	104	273	377	0.724138
Staphylococcus haemolyticus	Groningen	Quinolones	Moxifloxacin	J01MA14	44	19	63	0.301587
Staphylococcus haemolyticus	Groningen	Tetracyclines	Doxycycline	J01AA02	56	83	139	0.597122
Staphylococcus haemolyticus	Groningen	Tetracyclines	Minocycline	J01AA08	56	0	56	0
Staphylococcus haemolyticus	Groningen	Tetracyclines	Tetracycline	J01AA07	56	83	139	0.597122
Staphylococcus haemolyticus	Groningen	Trimethoprims	Trimethoprim	J01EA01	0	248	248	1
Staphylococcus haemolyticus	Groningen	Trimethoprims	Trimethoprim/sulfamethoxazole	J01EE01	128	248	376	0.659574
Staphylococcus hominis	Drenthe	Aminoglycosides	Amikacin	J01GB06	0	96	96	1
Staphylococcus hominis	Drenthe	Aminoglycosides	Gentamicin	J01GB03	515	43	558	0.0770609
Staphylococcus hominis	Drenthe	Aminoglycosides	Kanamycin	J01GB04	0	96	96	1
Staphylococcus hominis	Drenthe	Aminoglycosides	Tobramycin	J01GB01	449	96	545	0.176147
Staphylococcus hominis	Drenthe	Amphenicols	Chloramphenicol	J01BA01	280	5	285	0.0175439
Staphylococcus hominis	Drenthe	Antimycobacterials	Rifampicin	J04AB02	554	0	554	0
Staphylococcus hominis	Drenthe	Beta-lactams/penicillins	Amoxicillin	J01CA04	4	167	171	0.976608
Staphylococcus hominis	Drenthe	Beta-lactams/penicillins	Amoxicillin/clavulanic acid	J01CR02	391	166	557	0.298025
Staphylococcus hominis	Drenthe	Beta-lactams/penicillins	Ampicillin	J01CA01	4	167	171	0.976608
Staphylococcus hominis	Drenthe	Beta-lactams/penicillins	Benzylpenicillin	J01CE01	90	363	453	0.801325
Staphylococcus hominis	Drenthe	Beta-lactams/penicillins	Cloxacillin	J01CF02	392	165	557	0.29623
Staphylococcus hominis	Drenthe	Beta-lactams/penicillins	Oxacillin	J01CF04	359	162	521	0.31094
Staphylococcus hominis	Drenthe	Carbapenems	Imipenem	J01DH51	46	7	53	0.132075
Staphylococcus hominis	Drenthe	Carbapenems	Meropenem	J01DH02	46	7	53	0.132075
Staphylococcus hominis	Drenthe	Cephalosporins (1st gen.)	Cefazolin	J01DB04	46	7	53	0.132075
Staphylococcus hominis	Drenthe	Cephalosporins (2nd gen.)	Cefoxitin	J01DC01	46	7	53	0.132075
Staphylococcus hominis	Drenthe	Cephalosporins (2nd gen.)	Cefuroxime	J01DC02	391	167	558	0.299283
Staphylococcus hominis	Drenthe	Cephalosporins (3rd gen.)	Cefotaxime	J01DD01	46	7	53	0.132075
Staphylococcus hominis	Drenthe	Cephalosporins (3rd gen.)	Ceftazidime	J01DD02	0	815	815	1
Staphylococcus hominis	Drenthe	Cephalosporins (3rd gen.)	Ceftriaxone	J01DD04	46	7	53	0.132075
Staphylococcus hominis	Drenthe	Cephalosporins (4th gen.)	Cefepime	J01DE01	46	7	53	0.132075
Staphylococcus hominis	Drenthe	Glycopeptides	Teicoplanin	J01XA02	390	18	408	0.0441176
Staphylococcus hominis	Drenthe	Glycopeptides	Vancomycin	J01XA01	543	0	543	0
Staphylococcus hominis	Drenthe	Macrolides/lincosamides	Azithromycin	J01FA10	316	243	559	0.434705
Staphylococcus hominis	Drenthe	Macrolides/lincosamides	Clarithromycin	J01FA09	316	243	559	0.434705
Staphylococcus hominis	Drenthe	Macrolides/lincosamides	Clindamycin	J01FF01	402	155	557	0.278276
Staphylococcus hominis	Drenthe	Macrolides/lincosamides	Erythromycin	J01FA01	316	243	559	0.434705
Staphylococcus hominis	Drenthe	Other antibacterials	Fosfomycin	J01XX01	13	394	407	0.968059
Staphylococcus hominis	Drenthe	Other antibacterials	Mupirocin	R01AX06	531	24	555	0.0432432
Staphylococcus hominis	Drenthe	Other antibacterials	Nitrofurantoin	J01XE01	165	0	165	0
Staphylococcus hominis	Drenthe	Oxazolidinones	Linezolid	J01XX08	535	7	542	0.0129151
Staphylococcus hominis	Drenthe	Polymyxins	Colistin	J01XB01	0	815	815	1
Staphylococcus hominis	Drenthe	Quinolones	Ciprofloxacin	J01MA02	471	85	556	0.152878
Staphylococcus hominis	Drenthe	Quinolones	Moxifloxacin	J01MA14	285	3	288	0.0104167
Staphylococcus hominis	Drenthe	Tetracyclines	Doxycycline	J01AA02	284	270	554	0.487365
Staphylococcus hominis	Drenthe	Tetracyclines	Minocycline	J01AA08	284	0	284	0
Staphylococcus hominis	Drenthe	Tetracyclines	Tetracycline	J01AA07	283	276	559	0.493739
Staphylococcus hominis	Drenthe	Trimethoprims	Trimethoprim	J01EA01	9	130	139	0.935252
Staphylococcus hominis	Drenthe	Trimethoprims	Trimethoprim/sulfamethoxazole	J01EE01	427	130	557	0.233393
Staphylococcus hominis	Friesland	Aminoglycosides	Amikacin	J01GB06	0	251	251	1
Staphylococcus hominis	Friesland	Aminoglycosides	Gentamicin	J01GB03	1724	107	1831	0.058438
Staphylococcus hominis	Friesland	Aminoglycosides	Kanamycin	J01GB04	0	251	251	1
Staphylococcus hominis	Friesland	Aminoglycosides	Tobramycin	J01GB01	1558	251	1809	0.138751
Staphylococcus hominis	Friesland	Amphenicols	Chloramphenicol	J01BA01	1602	51	1653	0.030853
Staphylococcus hominis	Friesland	Antimycobacterials	Rifampicin	J04AB02	1818	10	1828	0.00547046
Staphylococcus hominis	Friesland	Beta-lactams/penicillins	Benzylpenicillin	J01CE01	99	1729	1828	0.945842
Staphylococcus hominis	Friesland	Beta-lactams/penicillins	Cloxacillin	J01CF02	1260	568	1828	0.310722
Staphylococcus hominis	Friesland	Beta-lactams/penicillins	Oxacillin	J01CF04	1157	573	1730	0.331214
Staphylococcus hominis	Friesland	Cephalosporins (3rd gen.)	Ceftazidime	J01DD02	0	1940	1940	1
Staphylococcus hominis	Friesland	Glycopeptides	Teicoplanin	J01XA02	1702	70	1772	0.0395034
Staphylococcus hominis	Friesland	Glycopeptides	Vancomycin	J01XA01	1820	1	1821	0.000549149
Staphylococcus hominis	Friesland	Macrolides/lincosamides	Azithromycin	J01FA10	1079	753	1832	0.411026
Staphylococcus hominis	Friesland	Macrolides/lincosamides	Clarithromycin	J01FA09	1079	753	1832	0.411026
Staphylococcus hominis	Friesland	Macrolides/lincosamides	Clindamycin	J01FF01	1351	476	1827	0.260536
Staphylococcus hominis	Friesland	Macrolides/lincosamides	Erythromycin	J01FA01	1079	753	1832	0.411026
Staphylococcus hominis	Friesland	Other antibacterials	Fosfomycin	J01XX01	27	1265	1292	0.979102
Staphylococcus hominis	Friesland	Other antibacterials	Mupirocin	R01AX06	1708	101	1809	0.055832
Staphylococcus hominis	Friesland	Oxazolidinones	Linezolid	J01XX08	1809	2	1811	0.00110436
Staphylococcus hominis	Friesland	Polymyxins	Colistin	J01XB01	0	1940	1940	1
Staphylococcus hominis	Friesland	Quinolones	Ciprofloxacin	J01MA02	1554	277	1831	0.151283
Staphylococcus hominis	Friesland	Quinolones	Moxifloxacin	J01MA14	141	19	160	0.11875
Staphylococcus hominis	Friesland	Tetracyclines	Doxycycline	J01AA02	927	0	927	0
Staphylococcus hominis	Friesland	Tetracyclines	Minocycline	J01AA08	1111	6	1117	0.00537153
Staphylococcus hominis	Friesland	Tetracyclines	Tetracycline	J01AA07	1269	562	1831	0.306936
Staphylococcus hominis	Friesland	Trimethoprims	Trimethoprim	J01EA01	1092	535	1627	0.328826
Staphylococcus hominis	Friesland	Trimethoprims	Trimethoprim/sulfamethoxazole	J01EE01	1626	208	1834	0.113413
Staphylococcus hominis	Groningen	Aminoglycosides	Amikacin	J01GB06	0	461	461	1
Staphylococcus hominis	Groningen	Aminoglycosides	Gentamicin	J01GB03	1934	178	2112	0.0842803
Staphylococcus hominis	Groningen	Aminoglycosides	Kanamycin	J01GB04	403	464	867	0.535179
Staphylococcus hominis	Groningen	Aminoglycosides	Tobramycin	J01GB01	1651	461	2112	0.218277
Staphylococcus hominis	Groningen	Amphenicols	Chloramphenicol	J01BA01	1319	32	1351	0.0236862
Staphylococcus hominis	Groningen	Antimycobacterials	Rifampicin	J04AB02	2101	15	2116	0.00708885
Staphylococcus hominis	Groningen	Beta-lactams/penicillins	Amoxicillin	J01CA04	78	885	963	0.919003
Staphylococcus hominis	Groningen	Beta-lactams/penicillins	Amoxicillin/clavulanic acid	J01CR02	817	885	1702	0.519976
Staphylococcus hominis	Groningen	Beta-lactams/penicillins	Ampicillin	J01CA01	78	885	963	0.919003
Staphylococcus hominis	Groningen	Beta-lactams/penicillins	Benzylpenicillin	J01CE01	293	1586	1879	0.844066
Staphylococcus hominis	Groningen	Beta-lactams/penicillins	Cloxacillin	J01CF02	1155	938	2093	0.448161
Staphylococcus hominis	Groningen	Beta-lactams/penicillins	Oxacillin	J01CF04	1144	944	2088	0.452107
Staphylococcus hominis	Groningen	Beta-lactams/penicillins	Piperacillin/tazobactam	J01CR05	0	499	499	1
Staphylococcus hominis	Groningen	Carbapenems	Imipenem	J01DH51	376	499	875	0.570286
Staphylococcus hominis	Groningen	Carbapenems	Meropenem	J01DH02	376	499	875	0.570286
Staphylococcus hominis	Groningen	Cephalosporins (1st gen.)	Cefazolin	J01DB04	376	499	875	0.570286
Staphylococcus hominis	Groningen	Cephalosporins (2nd gen.)	Cefoxitin	J01DC01	376	499	875	0.570286
Staphylococcus hominis	Groningen	Cephalosporins (2nd gen.)	Cefuroxime	J01DC02	1129	883	2012	0.438867
Staphylococcus hominis	Groningen	Cephalosporins (3rd gen.)	Cefotaxime	J01DD01	376	499	875	0.570286
Staphylococcus hominis	Groningen	Cephalosporins (3rd gen.)	Ceftazidime	J01DD02	0	2216	2216	1
Staphylococcus hominis	Groningen	Cephalosporins (3rd gen.)	Ceftriaxone	J01DD04	376	499	875	0.570286
Staphylococcus hominis	Groningen	Cephalosporins (4th gen.)	Cefepime	J01DE01	376	499	875	0.570286
Staphylococcus hominis	Groningen	Glycopeptides	Teicoplanin	J01XA02	1661	109	1770	0.0615819
Staphylococcus hominis	Groningen	Glycopeptides	Vancomycin	J01XA01	2109	0	2109	0
Staphylococcus hominis	Groningen	Macrolides/lincosamides	Azithromycin	J01FA10	1056	1065	2121	0.502122
Staphylococcus hominis	Groningen	Macrolides/lincosamides	Clarithromycin	J01FA09	1056	1064	2120	0.501887
Staphylococcus hominis	Groningen	Macrolides/lincosamides	Clindamycin	J01FF01	1408	703	2111	0.333018
Staphylococcus hominis	Groningen	Macrolides/lincosamides	Erythromycin	J01FA01	1056	1064	2120	0.501887
Staphylococcus hominis	Groningen	Other antibacterials	Fosfomycin	J01XX01	40	1720	1760	0.977273
Staphylococcus hominis	Groningen	Other antibacterials	Mupirocin	R01AX06	1949	171	2120	0.0806604
Staphylococcus hominis	Groningen	Other antibacterials	Nitrofurantoin	J01XE01	747	1	748	0.0013369
Staphylococcus hominis	Groningen	Oxazolidinones	Linezolid	J01XX08	2099	6	2105	0.00285036
Staphylococcus hominis	Groningen	Polymyxins	Colistin	J01XB01	0	2216	2216	1
Staphylococcus hominis	Groningen	Quinolones	Ciprofloxacin	J01MA02	1603	519	2122	0.244581
Staphylococcus hominis	Groningen	Quinolones	Moxifloxacin	J01MA14	762	21	783	0.0268199
Staphylococcus hominis	Groningen	Tetracyclines	Doxycycline	J01AA02	646	672	1318	0.509863
Staphylococcus hominis	Groningen	Tetracyclines	Minocycline	J01AA08	639	0	639	0
Staphylococcus hominis	Groningen	Tetracyclines	Tetracycline	J01AA07	645	678	1323	0.512472
Staphylococcus hominis	Groningen	Trimethoprims	Trimethoprim	J01EA01	4	689	693	0.994228
Staphylococcus hominis	Groningen	Trimethoprims	Trimethoprim/sulfamethoxazole	J01EE01	1424	689	2113	0.326077
Staphylococcus lugdunensis	Groningen	Aminoglycosides	Gentamicin	J01GB03	41	0	41	0
Staphylococcus lugdunensis	Groningen	Aminoglycosides	Tobramycin	J01GB01	42	0	42	0
Staphylococcus lugdunensis	Groningen	Antimycobacterials	Rifampicin	J04AB02	42	0	42	0
Staphylococcus lugdunensis	Groningen	Beta-lactams/penicillins	Benzylpenicillin	J01CE01	12	23	35	0.657143
Staphylococcus lugdunensis	Groningen	Beta-lactams/penicillins	Cloxacillin	J01CF02	39	3	42	0.0714286
Staphylococcus lugdunensis	Groningen	Beta-lactams/penicillins	Oxacillin	J01CF04	40	2	42	0.047619
Staphylococcus lugdunensis	Groningen	Cephalosporins (2nd gen.)	Cefuroxime	J01DC02	33	2	35	0.0571429
Staphylococcus lugdunensis	Groningen	Glycopeptides	Teicoplanin	J01XA02	41	1	42	0.0238095
Staphylococcus lugdunensis	Groningen	Glycopeptides	Vancomycin	J01XA01	42	0	42	0
Staphylococcus lugdunensis	Groningen	Macrolides/lincosamides	Azithromycin	J01FA10	37	5	42	0.119048
Staphylococcus lugdunensis	Groningen	Macrolides/lincosamides	Clarithromycin	J01FA09	37	5	42	0.119048
Staphylococcus lugdunensis	Groningen	Macrolides/lincosamides	Clindamycin	J01FF01	38	5	43	0.116279
Staphylococcus lugdunensis	Groningen	Macrolides/lincosamides	Erythromycin	J01FA01	37	5	42	0.119048
Staphylococcus lugdunensis	Groningen	Other antibacterials	Fosfomycin	J01XX01	29	4	33	0.121212
Staphylococcus lugdunensis	Groningen	Other antibacterials	Mupirocin	R01AX06	42	0	42	0
Staphylococcus lugdunensis	Groningen	Oxazolidinones	Linezolid	J01XX08	42	0	42	0
Staphylococcus lugdunensis	Groningen	Polymyxins	Colistin	J01XB01	0	45	45	1
Staphylococcus lugdunensis	Groningen	Quinolones	Ciprofloxacin	J01MA02	42	1	43	0.0232558
Staphylococcus lugdunensis	Groningen	Trimethoprims	Trimethoprim/sulfamethoxazole	J01EE01	42	0	42	0
Staphylococcus pettenkoferi	Groningen	Polymyxins	Colistin	J01XB01	0	31	31	1
Staphylococcus warneri	Drenthe	Polymyxins	Colistin	J01XB01	0	49	49	1
Staphylococcus warneri	Friesland	Aminoglycosides	Gentamicin	J01GB03	55	1	56	0.0178571
Staphylococcus warneri	Friesland	Aminoglycosides	Tobramycin	J01GB01	55	1	56	0.0178571
Staphylococcus warneri	Friesland	Amphenicols	Chloramphenicol	J01BA01	53	0	53	0
Staphylococcus warneri	Friesland	Antimycobacterials	Rifampicin	J04AB02	56	0	56	0
Staphylococcus warneri	Friesland	Beta-lactams/penicillins	Benzylpenicillin	J01CE01	8	48	56	0.857143
Staphylococcus warneri	Friesland	Beta-lactams/penicillins	Cloxacillin	J01CF02	51	5	56	0.0892857
Staphylococcus warneri	Friesland	Beta-lactams/penicillins	Oxacillin	J01CF04	52	4	56	0.0714286
Staphylococcus warneri	Friesland	Glycopeptides	Teicoplanin	J01XA02	50	6	56	0.107143
Staphylococcus warneri	Friesland	Glycopeptides	Vancomycin	J01XA01	56	0	56	0
Staphylococcus warneri	Friesland	Macrolides/lincosamides	Azithromycin	J01FA10	46	10	56	0.178571
Staphylococcus warneri	Friesland	Macrolides/lincosamides	Clarithromycin	J01FA09	46	10	56	0.178571
Staphylococcus warneri	Friesland	Macrolides/lincosamides	Clindamycin	J01FF01	54	2	56	0.0357143
Staphylococcus warneri	Friesland	Macrolides/lincosamides	Erythromycin	J01FA01	46	10	56	0.178571
Staphylococcus warneri	Friesland	Other antibacterials	Fosfomycin	J01XX01	1	43	44	0.977273
Staphylococcus warneri	Friesland	Other antibacterials	Mupirocin	R01AX06	55	1	56	0.0178571
Staphylococcus warneri	Friesland	Oxazolidinones	Linezolid	J01XX08	56	0	56	0
Staphylococcus warneri	Friesland	Polymyxins	Colistin	J01XB01	0	58	58	1
Staphylococcus warneri	Friesland	Quinolones	Ciprofloxacin	J01MA02	56	0	56	0
Staphylococcus warneri	Friesland	Tetracyclines	Doxycycline	J01AA02	52	0	52	0
Staphylococcus warneri	Friesland	Tetracyclines	Minocycline	J01AA08	53	0	53	0
Staphylococcus warneri	Friesland	Tetracyclines	Tetracycline	J01AA07	54	2	56	0.0357143
Staphylococcus warneri	Friesland	Trimethoprims	Trimethoprim	J01EA01	47	4	51	0.0784314
Staphylococcus warneri	Friesland	Trimethoprims	Trimethoprim/sulfamethoxazole	J01EE01	54	2	56	0.0357143
Staphylococcus warneri	Groningen	Aminoglycosides	Gentamicin	J01GB03	114	25	139	0.179856
Staphylococcus warneri	Groningen	Aminoglycosides	Kanamycin	J01GB04	43	26	69	0.376812
Staphylococcus warneri	Groningen	Aminoglycosides	Tobramycin	J01GB01	116	25	141	0.177305
Staphylococcus warneri	Groningen	Amphenicols	Chloramphenicol	J01BA01	99	1	100	0.01
Staphylococcus warneri	Groningen	Antimycobacterials	Rifampicin	J04AB02	140	0	140	0
Staphylococcus warneri	Groningen	Beta-lactams/penicillins	Amoxicillin	J01CA04	13	31	44	0.704545
Staphylococcus warneri	Groningen	Beta-lactams/penicillins	Amoxicillin/clavulanic acid	J01CR02	54	31	85	0.364706
Staphylococcus warneri	Groningen	Beta-lactams/penicillins	Ampicillin	J01CA01	13	31	44	0.704545
Staphylococcus warneri	Groningen	Beta-lactams/penicillins	Benzylpenicillin	J01CE01	27	95	122	0.778689
Staphylococcus warneri	Groningen	Beta-lactams/penicillins	Cloxacillin	J01CF02	104	36	140	0.257143
Staphylococcus warneri	Groningen	Beta-lactams/penicillins	Oxacillin	J01CF04	102	38	140	0.271429
Staphylococcus warneri	Groningen	Carbapenems	Imipenem	J01DH51	40	16	56	0.285714
Staphylococcus warneri	Groningen	Carbapenems	Meropenem	J01DH02	40	16	56	0.285714
Staphylococcus warneri	Groningen	Cephalosporins (1st gen.)	Cefazolin	J01DB04	40	16	56	0.285714
Staphylococcus warneri	Groningen	Cephalosporins (2nd gen.)	Cefoxitin	J01DC01	40	16	56	0.285714
Staphylococcus warneri	Groningen	Cephalosporins (2nd gen.)	Cefuroxime	J01DC02	89	31	120	0.258333
Staphylococcus warneri	Groningen	Cephalosporins (3rd gen.)	Cefotaxime	J01DD01	40	16	56	0.285714
Staphylococcus warneri	Groningen	Cephalosporins (3rd gen.)	Ceftriaxone	J01DD04	40	16	56	0.285714
Staphylococcus warneri	Groningen	Cephalosporins (4th gen.)	Cefepime	J01DE01	40	16	56	0.285714
Staphylococcus warneri	Groningen	Glycopeptides	Teicoplanin	J01XA02	126	15	141	0.106383
Staphylococcus warneri	Groningen	Glycopeptides	Vancomycin	J01XA01	141	0	141	0
Staphylococcus warneri	Groningen	Macrolides/lincosamides	Azithromycin	J01FA10	114	25	139	0.179856
Staphylococcus warneri	Groningen	Macrolides/lincosamides	Clarithromycin	J01FA09	114	25	139	0.179856
Staphylococcus warneri	Groningen	Macrolides/lincosamides	Clindamycin	J01FF01	133	7	140	0.05
Staphylococcus warneri	Groningen	Macrolides/lincosamides	Erythromycin	J01FA01	114	25	139	0.179856
Staphylococcus warneri	Groningen	Other antibacterials	Fosfomycin	J01XX01	0	120	120	1
Staphylococcus warneri	Groningen	Other antibacterials	Mupirocin	R01AX06	138	3	141	0.0212766
Staphylococcus warneri	Groningen	Other antibacterials	Nitrofurantoin	J01XE01	49	0	49	0
Staphylococcus warneri	Groningen	Oxazolidinones	Linezolid	J01XX08	141	0	141	0
Staphylococcus warneri	Groningen	Polymyxins	Colistin	J01XB01	0	146	146	1
Staphylococcus warneri	Groningen	Quinolones	Ciprofloxacin	J01MA02	139	1	140	0.00714286
Staphylococcus warneri	Groningen	Quinolones	Moxifloxacin	J01MA14	65	0	65	0
Staphylococcus warneri	Groningen	Tetracyclines	Doxycycline	J01AA02	83	4	87	0.045977
Staphylococcus warneri	Groningen	Tetracyclines	Minocycline	J01AA08	84	0	84	0
Staphylococcus warneri	Groningen	Tetracyclines	Tetracycline	J01AA07	83	4	87	0.045977
Staphylococcus warneri	Groningen	Trimethoprims	Trimethoprim/sulfamethoxazole	J01EE01	136	4	140	0.0285714
